# Supplementary material for: DNA fragmentation factor B suppresses interferon to enable cancer persister cell regrowth
Source: Nat Cell Biol. 2025 Nov 17;27(12):2143–51. doi: 10.1038/s41556-025-01810-x (PMC12717002; doi:10.1038/s41556-025-01810-x)
Supplement: Supplementary file 20 — Antibody sources. [file 41556_2025_1810_MOESM20_ESM.xlsx]

## Sheet: Sheet1
Antibody	Source	Cat. #
b-Tubulin	Invitrogen	MA5-16308
Vinculin	Cell Signaling Technology	#4650
gH2AX	Cell Signaling Technology	#9718
Cleaved caspase 3	Cell Signaling Technology	#9664
STAT1	Cell Signaling Technology	#9176
phosphorylated STAT1	Cell Signaling Technology	#9167
phosphorylated TBK1	Cell Signaling Technology	#5483
phosphorylated IRF3	Cell Signaling Technology	#37829
ATF3	Cell Signaling Technology	#33593
STING	Cell Signaling Technology	#13647
Caspase 9	Cell Signaling Technology	#9502
Cytochrome c	BioLegend	#612310
DFFB	Santa Cruz Biotechnology	SC-374067
DFFA	Abcam	ab108521
ATF4	Cell Signaling Technology	#11815
phosphorylated eIF2a	Cell Signaling Technology	#3398
eIF2a	Cell Signaling Technology	#5324
IRDye 680RD Goat anti-Mouse IgG secondary antibody	LICOR	#926-68070
IRDye 800CW Goat anti-Mouse IgG secondary antibody	LICOR	#926-32210
IRDye 680RD Goat anti-Rabbit IgG secondary antibody	LICOR	#926-68071
IRDye 800CW Goat anti-Rabbit IgG secondary antibody	LICOR	#926-32211
