# Supplementary material for: DNA fragmentation factor B suppresses interferon to enable cancer persister cell regrowth
Source: Nat Cell Biol. 2025 Nov 17;27(12):2143–51. doi: 10.1038/s41556-025-01810-x (PMC12717002; doi:10.1038/s41556-025-01810-x)
Supplement: Supplementary file 21 — Primer sequences. [file 41556_2025_1810_MOESM21_ESM.xlsx]

## Sheet: Sheet1
Guides and Primers
DFFB sgRNA	CRISPR guide sequences
g1	5'-CAGCCCGAGGAAGTTCGGCG-3'
g2r	5'-GCTCCGTGCCATCCTCGTAC-3'
g4	5'-TGCCAGGAGGTGCTGCGCAA-3'
DFFB sgRNA	Amplification primer, forward	Amplification primer, reverse	Sequencing primer
g1	5'-TCTGAGTAAGGTAATGTGGTGTCC-3'	5'-CCGGGTCTCCTAGCTCTGAT-3'	5'-GAGAGGTGGGAAGAGGGAAGG-3'
g2r	5'-AAAGACAGGCTCTATTTGAAGCG-3'	5'-GGACACCTCAAATGAACGCAAATA-3'	5'-AAAAGACGACCAATTGAACAGCTG-3'
g4	5'-TCTGAGTAAGGTAATGTGGTGTCC-3'	5'-CCGGGTCTCCTAGCTCTGAT-3'	5'-GAGAGGTGGGAAGAGGGAAGG-3'
hMT-Dloop	Forward primer	Reverse primer
	5'-CATCTGGTTCCTACTTCAGGG-3'	5'-CCGTGAGTGGTTAATAGGGTG-3'
