# Supplementary material for: DNA fragmentation factor B suppresses interferon to enable cancer persister cell regrowth
Source: Nat Cell Biol. 2025 Nov 17;27(12):2143–51. doi: 10.1038/s41556-025-01810-x (PMC12717002; doi:10.1038/s41556-025-01810-x)
Supplement: Supplementary file 22 — Statistical source data. [file 41556_2025_1810_MOESM22_ESM.xlsx]

## Sheet: 1g
Conditions	% Cytochrome c release
Parental replicate 1	3.5
Parental replicate 2	8.1
Parental replicate 3	6.8
Persister replicate 1	27.4
Persister replicate 2	25.2
Persister replicate 3	27.9

## Sheet: 1h
Conditions	Relative fraction of cells with partial loss of mitochondrial potential
Parental replicate 1	1.11875
Parental replicate 2	1.10625
Parental replicate 3	0.775
Persister replicate 1	2.64375
Persister replicate 2	2.34375
Persister replicate 3	2.89375

## Sheet: 1j
Condition	Relative caspase 3/7 reporter geometric mean
Parental replicate 1	0.944954
Parental replicate 2	0.977064
Parental replicate 3	1.07798
Persister replicate 1	1.97706
Persister replicate 2	2.30734
Persister replicate 3	2.24771
Staurosporine replicate 1	6.65138
Staurosporine replicate 2	7.33945
Staurosporine replicate 3	6.31651

## Sheet: 1k
Condition	Relative cell viability
Caspase basal activity replicate 1	0.979578
Caspase basal activity replicate 2	1.05874
Caspase basal activity replicate 3	0.96168
Caspase medium activity replicate 1	0.677375
Caspase medium activity replicate 2	0.890087
Caspase medium activity replicate 3	0.804727
Caspase high activity replicate 1	0.0192749
Caspase high activity replicate 2	0.0275356
Caspase high activity replicate 3	0.0213401
