# Supplementary material for: DNA fragmentation factor B suppresses interferon to enable cancer persister cell regrowth
Source: Nat Cell Biol. 2025 Nov 17;27(12):2143–51. doi: 10.1038/s41556-025-01810-x (PMC12717002; doi:10.1038/s41556-025-01810-x)
Supplement: Supplementary file 23 — Statistical source data. [file 41556_2025_1810_MOESM23_ESM.xlsx]

## Sheet: 3a
Cell line	Replicate 1	Replicate 2	Replicate 3
A375 WT	0.15873	0.191235	0.163347
A375 KO #1	0.0212202	0.0189274	0.0348837
A375 KO #2	0.027907	0.0278373	0.0197368

## Sheet: 3b
Cell line	Replicate 1	Replicate 2	Replicate 3
PC9 WT	0.210317	0.272031	0.290837
PC9 KO #1	0	0	0
PC9 KO #2	0.00796813	0.00903614	0.00808625

## Sheet: 3c
Cell line	Replicate 1	Replicate 2	Replicate 3
BT474 WT	0.0374753	0.0193424	0.0345489
BT474 KO #1	0.00572519	0.00376648	0.00198807
BT474 KO #2	0	0.00189036	0.00382409

## Sheet: 3d
Cell line	Replicate 1	Replicate 2	Replicate 3
A375 WT	0.0494297	0.0456942	0.0556213
A375 DFFA-CR	0	0	0.00423729

## Sheet: 3e
Cell line	Replicate 1	Replicate 2	Replicate 3
A375 WT	0.0429389	0.0597015	0.062753
A375 Caspase 9 KO cl1	0	0	0
A375 Caspase 9 KO cl2	0	0.0042735	0

## Sheet: 3f
Data plotted in Fig. 2l:	Days	DFFB WT rep 1	DFFB WT rep 2	DFFB WT rep 3	DFFB KO rep 1	DFFB KO rep 2	DFFB KO rep 3			Additional Data:	Relative tumour volumes including mice which did not have any relapsed tumours															Absoluted tumour volumes (mm3) including mice which did not have any relapsed tumours
	2	1.56	2.21	2.09	1.98	1.97	2.49				Days	DFFB WT						DFFB KO								Days	WT						KO
	5	1.32	2.05	1.93	2.51	2.53	2.93				2	2.92	2.08	1.56	2.21	1.27	2.09	1.99	1.09	1.98	1.97	1.45	2.49			2	120.38	259.87	134.18	117.02	135.74	104.68	219.05	234.93	286.54	259.83	208.97	215.62
	8	1	1.52	1.7	2.17	2.88	2.21				5	2.17	2.13	1.32	2.05	1.4	1.93	2.64	2.22	2.51	2.53	1.81	2.93			5	89.35	266.11	113.19	108.65	149.57	96.91	290.13	478.82	362.3	333.44	260.75	253.81
	12	1.43	1.64	1.64	2.57	1.91	1.96				8	2.07	1	1	1.52	1.05	1.7	2.3	1.45	2.17	2.88	1.61	2.21			8	85.48	125.21	85.78	80.5	111.83	85.5	252.89	312.15	313.11	378.59	231.61	191.9
	15	1.27	1.8	1.53	1.5	1.67	1.6				12	1.45	1.21	1.43	1.64	1.41	1.64	2.54	1.59	2.57	1.91	1.66	1.96			12	59.78	151.81	123.06	86.8	150.23	82.13	279.24	341.84	371.55	251.77	239.03	170.17
	19	1.21	1.41	1.09	1.18	1.62	1.36				15	2.11	1.18	1.27	1.8	1.04	1.53	2.36	1.4	1.5	1.67	1.59	1.6			15	87.05	148.04	109.27	95.39	110.58	76.72	259.03	300.64	216.69	219.73	228.9	138.53
	22	1.16	1.32	1.12	1.09	1.36	1.26				19	1.82	1.56	1.21	1.41	1	1.09	1.64	1.29	1.18	1.62	1.06	1.36			19	74.92	195.02	104.1	74.45	106.67	54.8	179.96	278.9	170.72	212.99	153.56	118.04
	26	1.22	1.1	1.15	1	1.05	1.07				22	1.62	1.65	1.16	1.32	1.1	1.12	1.45	1.12	1.09	1.36	1	1.26			22	66.79	206.77	99.74	69.76	116.84	56.04	159.3	240.96	157.52	178.84	144.24	108.93
	29	2.02	1	1	1.17	1	1				26	1.17	1.36	1.22	1.1	1.36	1.15	1.18	1.06	1	1.05	1.04	1.07			26	48.22	169.71	104.4	58.39	145.04	57.5	129.96	227.74	144.56	137.94	150.11	93.05
	33	3.48	1.97	1.44	2.07	1.75	1.01				29	1	1.61	2.02	1	1.45	1	1.08	1	1.17	1	1.04	1			29	41.25	201.06	173.44	52.96	155.09	50.2	119.24	215.5	168.97	131.61	150.72	86.66
	40	5.29	4.85	2.79	1.61	1.82	1.06				33	1.05	1.94	3.48	1.97	2.02	1.44	1.3	1.67	2.07	1.75	1.44	1.01			33	43.15	242.47	298.76	104.1	215.77	72.48	143.46	359.21	299.64	230.54	208.41	87.64
	43	5.5	5.73	3	1.63	2.32	1.15				40	1.08	1.89	5.29	4.85	1.87	2.79	1.07	2	1.61	1.82	1.17	1.06			40	44.43	236.93	453.87	257.12	199.73	140.19	117.46	430.39	232.36	240.07	168.57	91.88
	47	7.44	7.62	3.53	1.52	2.18	1.2				43	1.22	1.91	5.5	5.73	1.94	3	1.32	1.96	1.63	2.32	1.31	1.15			43	50.43	239.55	472.1	303.7	206.74	150.47	145.42	423.19	235.6	305.02	188.68	99.81
	50	8.37	8.77	4.2	1.5	2.12	1.48				47	1.39	1.98	7.44	7.62	1.99	3.53	1.42	1.91	1.52	2.18	1.4	1.2			47	57.48	248.24	638.22	403.66	211.91	177.39	155.77	411.93	219.38	286.46	201.76	103.91
	54	10.8	10.76	4.2	1.32	2.11	1.5				50	1.48	1.97	8.37	8.77	2	4.2	1.39	2.31	1.5	2.12	1.6	1.48			50	61.22	246.6	717.86	464.66	213.71	210.74	153.11	497.64	217.18	278.67	230.82	128.18
	57	11.84	12.77	4.23	1.74	3.3	1.67				54	1.58	1.78	10.8	10.76	2	4.2	1.43	2.44	1.32	2.11	2.41	1.5			54	65.32	222.91	926.6	569.7	213.29	211.09	156.77	524.9	190.91	278.28	347.07	130.22
	61	21.27	20.27	8.12	1.73	3.55	1.99				57	1.82	1.87	11.84	12.77	2.31	4.23	1.95	2.15	1.74	3.3	2.56	1.67			57	75.14	234.29	1015.39	676.2	246.15	212.51	214.18	463.6	252.23	434.67	369.05	144.65
	64	23.84	19.65	11.01	2.06	3.37	1.94				61	2.03	2.22	21.27	20.27	2.8	8.12	3.01	2.24	1.73	3.55	3.25	1.99			61	83.74	277.53	1824.59	1073.37	298.23	407.78	331.02	481.72	250.43	467.76	469.43	172.06
	68	28.09	21.73	10.37	1.88	3.32	2.01				64	1.76	2.74	23.84	19.65	3.58	11.01	2.76	2.07	2.06	3.37	4.18	1.94			64	72.53	342.75	2044.77	1040.54	381.61	552.49	303.18	446.9	298.42	443.09	602.51	167.71
											68	1.86	3.39	28.09	21.73	3.62	10.37	3.52	2.6	1.88	3.32	4.4	2.01			68	76.52	424.14	2409.71	1150.56	386.07	520.49	386.54	559.41	271.2	436.31	635.01	174.59
