# Supplementary material for: DNA fragmentation factor B suppresses interferon to enable cancer persister cell regrowth
Source: Nat Cell Biol. 2025 Nov 17;27(12):2143–51. doi: 10.1038/s41556-025-01810-x (PMC12717002; doi:10.1038/s41556-025-01810-x)
Supplement: Supplementary file 24 — Statistical source data. [file 41556_2025_1810_MOESM24_ESM.xlsx]

## Sheet: 4a
Condition:	WT par	WT persister	WT DTEP	DFFB KO par	DFFB KO persister	DFFB KO DTEP
IFN score per cell:	-0.101253	0.041264	0.0385864	-0.0241657	0.0183928	0.0708234
	-0.0515913	-0.0009214	-0.0809786	-0.0119957	0.0786676	0.0269172
	0.0345538	-0.0592258	-0.0360936	-0.0031283	0.0719892	0.0232802
	-0.0583881	-0.0177278	-0.027411	-0.0468793	0.0419137	0.192558
	-0.0592569	-0.0175087	-0.047022	-0.0403903	-0.0284884	0.00481366
	-0.0678173	0.00839544	-0.0035727	-0.0343911	0.0326149	0.0176978
	-0.041659	-0.0079345	-0.0384975	0.0134643	0.00786357	-0.0344296
	-0.138835	0.00565727	-0.0578869	-0.0322781	0.0487772	0.0902672
	-0.0293283	0.065643	0.0492183	-0.0164409	-0.0459009	0.0217757
	-0.0473942	-0.025604	0.0153907	-0.046543	0.0372403	-0.0219222
	-0.0979166	-0.0319869	0.0140759	0.046254	0.067751	0.0662436
	-0.0200689	-0.0580444	-0.0075936	-0.0161702	0.0960053	0.0365277
	-0.0522279	-0.0362936	-0.0436212	-0.0606419	-0.0033011	0.0775834
	-0.103267	-0.0295095	-0.0394859	0.0104809	0.00772669	0.0203881
	-0.0561649	-0.0131626	0.00114445	-0.0515025	0.0547929	-0.0068356
	-0.0568588	-0.0161779	0.0264344	-0.0029804	0.0574365	0.0541053
	0.015485	-0.0177693	0.0224071	-0.0431297	0.0489829	0.0730886
	-0.0351411	-0.0209128	-0.0075522	-0.0214116	0.0456117	0.00655836
	-0.0361372	-0.0053445	-0.0041631	-0.0438788	-0.013838	1.43e-05
	-0.0652381	-0.0525749	0.0418692	-0.0148276	0.0149762	0.0356777
	-0.0642066	0.0150477	-0.0115574	-0.0085327	0.0200903	0.00997862
	-0.0902971	-0.0170541	0.0147392	0.0129037	0.00838213	0.0302812
	-0.103453	-0.039942	-0.0130666	0.0141978	0.00406705	0.0308098
	-0.0943967	-0.0613985	0.013588	-0.0101524	-0.0200757	0.00535548
	-0.100696	-0.0432665	-0.004374	-0.0008744	0.0597807	0.0364107
	-0.0177901	-0.0096101	-0.0073332	0.0209606	-0.0125027	0.0610208
	-0.02242	-0.0230278	-0.0567286	0.0184881	0.0264325	0.0644952
	-0.066872	-0.0604403	0.00487952	0.0293241	0.0195357	0.0324619
	-0.0533263	-0.0270024	-0.0933654	-0.0149853	-0.0689464	0.112691
	-0.0055984	0.0515818	-0.0560752	-0.0238019	0.0275808	0.0560067
	-0.0790142	0.0151794	-0.0189292	-0.0327993	-0.0272729	0.0724407
	-0.018965	-0.112912	-0.0140159	-0.0495486	0.0327881	0.0740449
	-0.0157399	0.0175595	-0.0798746	-0.0625505	0.0762738	0.0311859
	-0.0881522	0.00796809	-0.007022	-0.0222664	-0.0077088	0.0341413
	-0.0607524	0.0213024	-0.0479456	-0.0198505	-0.0025785	-0.0214269
	-0.0515633	0.0415186	-0.0810693	0.0312356	0.00879566	0.0236062
	-0.0426685	-0.0614643	-0.112645	0.0136225	0.024195	-0.0242712
	-0.0954551	-0.0431975	-0.0131969	-0.0231527	0.0357775	0.0920093
	0.00793872	0.0249707	0.0119277	-0.0825451	0.0504708	0.0623095
	0.062403	0.0684674	0.0482838	-0.0777898	0.0731354	0.204925
	-0.0898438	0.0548969	0.0181357	0.0103103	0.0418216	0.0221915
	-0.0859278	0.00475925	0.00252045	-0.0517639	0.0637651	-0.0510246
	-0.0797219	0.0773784	-0.0642495	-0.0021181	0.0149065	0.028708
	-0.0931472	0.0255674	-0.0908094	0.0342024	-0.0134927	0.129804
	-0.0507577	0.0494103	-0.0491138	-0.0364587	0.0836258	0.0865969
	0.00449856	0.0598484	-0.0540334	0.0598767	-0.0018187	0.0771259
	-0.0469021	0.00929753	-0.0110939	-0.0414513	0.0194964	0.0232497
	0.0290076	0.0255076	-0.0144379	0.0405699	-0.0593137	0.0495271
	-0.035603	-0.0885146	-0.0858312	-0.0239354	0.0320853	0.036945
	-0.0549507	-0.0520618	-0.0226245	-0.0013967	0.0335889	0.0326162
	-0.0440288	-0.0100056	0.0328297	-0.039089	0.0410799	0.0211839
	-0.036232	-0.0004702	-0.0131857	-0.0191476	-0.0242028	0.0574044
	-0.0625519	-0.0403845	0.0247223	-0.0283911	0.00524621	0.0382194
	-0.0945926	-0.0090189	-0.0304389	-0.0274386	0.0104225	0.0587047
	-0.0882359	0.0375765	0.00670403	-0.0149048	0.0116937	0.0198648
	-0.0037459	0.0427419	-0.0807664	-0.0361041	0.0260239	0.0367581
	-0.0479076	-0.0746775	0.0732895	-0.0032912	0.00979906	0.00315029
	-0.0607476	-0.0291053	0.0367573	0.00648851	0.0617811	0.122006
	0.0193391	-0.0591334	0.0245757	-0.0960245	0.0246986	0.0334991
	-0.0534981	0.0773746	-0.0027044	-0.0197321	0.103006	0.0618796
	-0.0912877	-0.0444093	-0.0383323	-0.0890111	0.0527379	0.0446135
	-0.098501	0.0249208	-0.106047	-0.0537475	0.033944	0.0250933
	0.00025263	-0.0288587	-0.0516151	-0.0238731	0.0296952	0.0156757
	-0.0665634	-0.0125843	0.0213129	0.0111789	0.0768676	0.0338167
	-0.1163	-0.0338931	-0.0197955	-0.0523357	-0.0012243	-0.0250568
	-0.057796	0.0655873	-0.0360942	-0.0299621	0.0162627	0.0518321
	-0.0836096	0.0124341	0.0061652	-0.0009785	0.0239525	0.0655957
	-0.0453146	0.0368894	-0.0475545	0.0103449	0.0634722	0.244227
	-0.0646929	-0.0362125	0.0280264	-0.0690585	0.0390268	0.0192037
	-0.0124393	0.0484413	-0.0648002	-0.0353195	0.0125438	0.0850404
	-0.0659344	0.046712	-0.0734148	-0.017157	0.0071178	0.00979717
	-0.108526	-0.028373	0.0496245	-0.026396	0.0178396	-0.0141802
	-0.0309623	0.0573569	-0.0393477	-0.0408832	-0.0151516	0.248374
	-0.0728033	-0.0650784	0.00838081	0.0343675	-0.0019792	0.0137305
	-0.0871034	0.0356126	-0.0290963	0.00476034	-0.0274684	0.121732
	-0.0619004	0.00555667	0.0239871	-0.0205785	0.0333031	-0.0102461
	-0.0238002	0.0094157	0.00462308	-0.014701	0.0323039	0.0758543
	-0.033078	-0.042471	0.00299387	0.0376567	0.00772411	0.0506094
	-0.0882414	0.00254755	-0.0366167	-0.0019102	0.0688871	-0.0047363
	-0.0495657	-0.053637	0.0243911	0.0183214	0.017283	-0.0248569
	-0.0558391	0.00587764	-0.0343275	-0.051578	-0.0110997	0.0972052
	-0.119148	-0.03931	0.0528599	0.0458889	-0.0124903	0.00338711
	-0.02399	0.00040768	0.00132392	-0.0234048	0.0743002	0.0121968
	-0.0653319	-0.0152181	0.0459931	-0.0355368	-0.0039215	0.0409967
	-0.0541207	0.0859548	-0.0654118	-0.0217185	0.0232448	0.0268735
	-0.0360354	0.0090006	-0.0080465	-0.0656124	0.0475738	0.0949187
	-0.0173143	0.0670176	-0.0145203	0.00651221	0.0534174	-0.0109059
	-0.0975916	0.0018065	-0.0787817	0.00499234	0.071193	0.0542003
	-0.0873302	-0.0372045	-0.0089838	-0.0255702	0.0477774	0.016221
	-0.0123506	0.0007368	-0.0580898	-0.0225872	0.0387907	0.0656517
	-0.0437184	-0.0530592	0.00948693	0.0301624	0.0113589	0.0779406
	-0.0822116	-0.0208241	0.0414893	-0.0513979	0.0480449	0.0352325
	0.0193905	-0.0491371	0.0475312	-0.0547316	0.00564995	-0.0106652
	-0.105851	-0.0293019	-0.0359235	-0.0383804	-0.0051438	0.0201395
	-0.0598133	0.10726	-0.0738488	-0.0300495	-0.0390623	0.0311919
	-0.0214633	0.0375552	0.0971649	-0.0358059	-0.0117639	-0.0342901
	-0.0583209	-0.121877	-0.006227	0.0110637	-0.0361008	-0.0223592
	-0.0927171	-0.0450867	-0.0192061	-0.0977549	0.0538823	-0.0132876
	-0.0770557	-0.101478	0.0403326	-0.0380229	0.0988842	0.0799256
	-0.045268	0.0526448	0.0141528	-0.0993269	0.0473293	0.0719323
	-0.0675316	0.0317723	-0.0252792	0.0119158	0.0196479	0.00074537
	-0.0276647	-0.0639446	-0.115706	-0.0063176	0.0746354	0.0786111
	-0.0169896	0.0326836	0.00539772	-0.0597566	0.0413122	0.0952792
	-0.0534567	0.0126841	0.0148197	-0.0316264	0.0331946	0.0709672
	0.0100671	0.0171861	-0.0894657	0.0115396	0.0657607	0.0797404
	-0.0739534	0.0114926	0.0168527	-0.088426	0.0225091	0.0273528
	-0.0579139	0.0348849	-0.004241	0.00243078	0.0971448	0.0743031
	-0.0788621	0.0189155	0.0164212	-0.0343848	0.0154392	0.0581879
	-0.072836	-0.0103492	0.029306	-0.0371696	-0.0243048	0.0487508
	-0.0357601	-0.0443228	-0.0364786	-0.0140524	0.0873572	-0.0456179
	-0.0635077	-0.0397067	-0.0453422	-0.047824	-0.0258178	0.0101872
	-0.0627187	0.0255016	0.00178115	-0.0419019	0.0811249	0.0507053
	-0.105235	0.0328453	0.0131201	-0.0272559	0.0202736	0.0131116
	-0.0382986	0.0121184	0.0101295	0.0416998	0.047732	0.0742229
	-0.0153062	0.0515364	0.0357149	-0.0433445	0.0621141	0.0969585
	-0.0463789	0.0423798	-0.0114996	-0.0381588	0.0687975	0.0167518
	-0.05248	0.040904	0.0222374	0.0479073	-0.0109071	0.0566239
	-0.0679829	-0.0622792	-0.0076802	0.0185823	0.101337	0.0288639
	-0.0510039	-0.0692426	-0.0363322	-0.0022656	-0.0037574	0.0468267
	-0.0361446	-0.0009104	-0.030576	-0.0549647	0.0133282	0.0754244
	-0.0345475	0.0247272	-0.0188356	0.0062023	0.0729636	-0.0065407
	-0.0602917	0.0256966	-0.0561955	-0.0391852	0.0483273	0.0469479
	-0.0931715	-0.0271834	-0.0518164	-0.0309349	0.0663449	0.0579772
	-0.0354512	0.00960678	-0.0721374	-0.0422095	-8.98e-05	0.0287559
	-0.0408749	-0.0667569	0.0346121	-0.0091972	-0.0442424	0.0796426
	-0.108747	0.00943216	0.00071785	0.00123044	0.0638795	0.0906369
	-0.0898801	0.0283937	-0.0221385	0.0550496	0.0724258	0.0277394
	0.0055335	-0.0267757	0.00347785	0.00208964	0.0208405	0.0174927
	-0.116974	0.0536387	0.00915485	0.00622579	0.128461	0.0618714
	-0.0568685	-0.0279208	0.0299619	-0.0734598	0.00890032	0.022134
	-0.0640321	0.0964379	-0.0799081	-0.0538769	0.0268866	0.0670378
	-0.065925	0.00440662	0.059201	-0.032364	0.0441367	0.0871342
	-0.0776329	-0.0401804	-0.0299984	-0.0013938	0.0478075	0.0478905
	-0.0257827	-0.0038814	0.0730251	-0.0200021	0.0233774	-0.0109145
	-0.0626781	-0.0122898	0.0329103	-0.0286105	0.0238323	0.0811694
	-0.002291	0.00354463	-0.0419141	-0.013755	0.0556272	0.00507757
	-0.0637509	-0.0689885	-0.0520903	-0.0172494	0.0337541	-0.0012968
	-0.0082582	-0.0319433	0.00946213	0.0458391	0.0135766	0.0955604
	0.0225302	0.0114	-0.0519187	0.0619713	-0.0090619	-0.0275826
	-0.0038398	-0.0436397	-0.0318052	-0.0179823	0.041287	0.0102121
	-0.050701	-0.0481428	0.0169967	-0.0410082	-0.0006425	0.0817054
	-0.100367	0.0295336	-0.0675006	-0.050806	0.0484149	-0.0258154
	-0.0884436	-0.0056996	-0.0537434	-0.0486664	0.0720573	0.0216227
	-0.0334637	0.0304367	-0.0623471	-0.0262561	0.00472395	-0.0137354
	-0.0644968	0.021697	0.0287304	-0.0900253	0.0385525	0.0230081
	-0.0241246	0.0304659	-0.024771	0.0564118	0.0116457	0.00356737
	-0.0350639	-0.0265905	-0.0053154	-0.0216511	-0.0276235	-0.0737849
	0.0147864	0.00729012	-0.0283265	0.0230159	0.0216467	0.084808
	-0.0424945	0.00985294	-0.0112441	-0.0368821	0.0801119	0.00930794
	-0.0265703	0.0610712	-0.0041125	-0.0069167	0.0525228	0.0843269
	-0.0719618	-0.0251979	-0.0365789	-0.0126129	0.0329789	0.0586366
	-0.0542284	-0.0030736	-0.0397827	0.0509768	0.00854576	0.0360194
	-0.0707021	0.0689695	-0.0308128	-0.113481	-0.0083841	0.0266045
	-0.0215585	0.0134396	0.0100965	-0.0475744	0.0129912	0.0242728
	0.0374447	-0.0078289	0.017003	-0.0164494	-0.0072586	-0.0931227
	-0.0525766	-0.0085766	-0.0422381	0.0207297	0.0445782	0.0297798
	-0.0482417	0.0462323	-0.0391835	0.0061466	-0.0131304	0.0552402
	-0.0138941	0.0618155	-0.0042932	0.0170092	0.0117269	0.0437673
	-0.0697632	-0.0455177	-0.0094074	-0.0426658	0.0407886	0.0253869
	-0.0253048	-0.0049323	0.0156891	-0.0289397	0.00416351	0.00871291
	0.0376001	-0.0268203	-0.0574277	0.0139204	0.0271202	-0.0107598
	-0.0376392	0.0685517	-0.0163852	-0.0204087	-0.0058209	0.068557
	-0.0112188	0.0966968	0.0160406	0.0429728	-0.0326542	0.0662488
	-0.0545797	-0.0768737	0.029269	0.0400451	-0.014737	-0.0480547
	-0.0851613	-0.07676	0.0523377	-0.0159945	0.0695725	0.171689
	-0.0541419	0.115723	-0.0063631	-0.0276026	0.0351854	0.0226626
	-0.0796089	-0.0146247	-0.0123878	-0.0294784	0.0207081	0.0417732
	-0.0859443	0.0435105	-0.04392	-0.0547778	0.0286043	0.125603
	-0.0527888	-0.0299419	-0.0290186	-0.0322095	-0.0061046	0.043067
	-0.0581317	0.010612	-0.0588362	0.0155368	0.0216808	0.0673047
	-0.0369531	0.0199433	0.0479406	-1.89e-05	0.0719402	0.0306758
	0.0258515	-0.0786997	0.0135671	0.00705722	0.0251814	0.0495728
	-0.0170949	-0.0506592	-0.0021271	-0.0045951	0.0628902	0.129658
	-0.104575	-0.0134783	-0.0030205	-0.0596976	0.037626	-0.005048
	-0.0571007	0.00534282	0.00193517	0.0133633	0.0189502	0.0354071
	-0.0013199	-0.0513807	-0.0297321	0.0302963	0.1058	0.0275673
	-0.0318769	-0.0680443	-0.045739	-0.0019724	0.0173512	0.0523892
	-0.0627702	-0.0048116	-0.009055	0.0280906	0.0240661	0.0162902
	-0.0516165	-0.0151183	0.0209639	-0.0766009	-0.0172167	-0.0702862
	-0.0310993	0.04255	0.0199004	0.027893	0.0144553	0.0528549
	-0.0514232	-0.0501318	-0.0325162	-0.0229102	0.0628492	0.0499283
	-0.10878	-0.0150781	-0.0575769	0.0436907	0.114266	0.0042729
	-0.0380727	0.00052216	-0.0628526	-0.0250658	0.10414	0.0949226
	-0.0123919	0.033915	-0.0743669	0.0210407	-0.0044455	0.0864195
	-0.0573126	0.0120429	0.0789138	0.0245596	0.075803	0.0526573
	-0.0580753	-0.0358348	-0.0442198	0.0207552	0.0130828	0.0950038
	-0.0792438	-0.0448809	-0.0378744	-0.0356359	0.0257411	0.116899
	-0.0155302	0.0178167	-0.0713973	0.0096448	0.0116917	-0.0168973
	-0.0847513	-0.0677108	-0.0098613	0.0385125	0.00438048	0.0748597
	-0.0283335	0.0907383	0.0239433	0.0623774	0.0379715	-0.0186107
	-0.127423	-0.0149836	-0.054198	0.0421994	0.0624975	-0.0306157
	-0.0906805	0.0253568	0.00806158	-0.057402	0.0835134	0.0945109
	-0.0585335	-0.0628782	0.0158737	-0.0149352	0.0149978	0.00069872
	-0.0190439	-0.0378867	-0.0486742	-0.0367538	0.0840478	0.0501045
	-0.0532589	0.0800571	0.0289603	-0.0490396	-0.021223	-0.0352138
	-0.0298584	-0.0296889	-0.0546904	-0.0380772	-0.0026924	-0.0374905
	-0.0461411	0.0380779	-0.0355888	-0.00075	0.0441417	0.0660798
	-0.015194	-0.0148552	-0.0623315	-0.0128251	-0.0160732	0.0289758
	-0.0803452	-0.0411478	-0.0421988	0.0014479	0.0297994	0.0729385
	-0.0490322	0.0121958	-0.0076549	0.0306026	0.0587962	0.0934056
	-0.0483264	-0.0446838	-0.0281554	-0.0327242	0.0387237	-0.0199687
	-0.0500136	0.0204617	-0.0617883	-0.0069045	0.00838849	0.0743701
	-0.0871427	-0.0439153	0.00248188	-0.0488787	-0.0333946	0.071928
	-0.0615457	0.00267392	-0.0309432	0.00271914	0.0922554	-0.0107168
	-0.0413417	0.0377497	0.0243778	-0.0506201	0.0539646	0.0146542
	-0.0965441	-0.0542741	0.0181822	0.00907962	0.0321725	-0.0245403
	-0.0468125	0.107603	-0.0593124	0.0175694	0.0286561	0.023226
	0.015238	-0.0361507	-0.0120931	-0.0593747	0.0340996	0.0831906
	-0.0823977	0.0160653	0.0295777	-0.0060693	0.0334088	0.118319
	-0.0330907	-0.0660088	0.00945097	0.00550138	0.0946201	0.0459868
	-0.0778347	-0.035774	-0.0349341	0.00540364	0.0590684	-0.0258813
	-0.0007758	0.0144518	-0.0223208	-0.0469761	0.0506545	0.0152967
	-0.0274146	-0.032866	0.0432676	0.00457433	0.0567973	0.0447441
	-0.0201178	-0.0211475	-0.0492044	-0.0121206	7.28e-05	0.0404201
	-0.0317873	0.0762314	0.011254	-0.019555	0.0460649	0.00435029
	-0.0469036	0.011092	-0.0038393	-0.006216	0.00668383	0.00504816
	-0.0580467	-0.115182	-0.0203571	-0.0221148	-0.0345765	0.0471423
	-0.100864	-0.0563166	-0.0103968	-0.0368526	0.100232	0.0615431
	-0.0504191	-0.0399541	-0.0004693	0.0392868	0.0029853	0.0336356
	-0.0592398	0.00835024	0.056878	-0.070615	0.0592802	0.0712246
	-0.105326	-0.0457209	-0.0353213	-0.0861652	0.0420715	-0.023963
	-0.0463232	0.11719	-0.0421064	0.0146379	0.06183	0.0659131
	-0.0828089	-0.0367316	-0.0024149	-0.0569463	0.0594351	-0.0280471
	-0.0937988	-0.0074046	0.0308461	-0.0150685	0.0553215	0.0299575
	-0.0170665	0.023267	-0.0003558	-0.0336949	0.00828918	0.0527413
	-0.0338818	-0.0672768	0.0121788	-0.0525641	0.0590345	-0.0172139
	-0.0489101	-0.0115639	-0.0406702	-0.0072223	0.0378241	0.060063
	-0.0003929	-0.0468544	-0.0148693	-0.0308959	0.0208066	0.0233975
	-0.0558061	0.0370267	-0.0635653	-0.0674592	0.054171	0.0592777
	-0.0574525	0.0282374	-0.0198537	-0.0569892	0.0272413	0.0611048
	-0.073272	-0.0115279	-0.0400339	-0.0533014	0.0256642	0.0796547
	-0.0804895	-0.0045299	-0.0583288	0.0435221	0.0515925	-0.0480823
	-0.0535218	-0.0499947	0.0131919	0.0415053	-0.0209993	0.124515
	-0.038265	0.0105079	0.044844	-0.0283363	0.0295861	0.0817636
	-0.110966	0.0818916	-0.0568892	-0.0476143	0.0173402	-0.0037459
	-0.0354685	0.00297579	0.00474892	0.0128457	0.0440413	-0.0271223
	-0.0439951	-0.0447471	0.0381212	-0.0291143	0.01107	0.0876073
	-0.0824257	0.0103048	-0.022307	0.0044019	0.0232652	0.0274353
	-0.0202681	0.0214791	-0.0744441	-0.0062144	0.0348545	0.035158
	-0.155833	-0.038756	-0.0006078	-0.0578165	-0.0150682	0.0170159
	-0.0960262	-0.0040127	-0.0409444	0.0457917	0.0670958	0.0159965
	-0.0023071	-0.0357682	0.0269097	0.0301907	0.0119968	-0.0334017
	-0.0380971	0.0424717	0.0151102	-0.0356244	-0.0056757	0.0559756
	-0.0962305	-0.0367173	0.0374678	-0.0274158	0.00567378	0.0758973
	-0.03067	0.0742621	-0.0426594	-0.0062203	-0.0081321	0.0575176
	-0.100127	-0.0225269	-0.0863586	-0.0705191	0.0703303	-0.0457811
	-0.0629462	-0.0296875	-0.0363229	-0.0073094	0.00570709	0.0546869
	-0.0378682	0.0692339	-0.0252568	0.00798652	0.0459671	0.0314258
	-0.0741379	-0.0096885	-0.0108801	0.0219027	0.00971148	0.073693
	-0.132082	-0.0194632	-0.0337349	-0.0310242	-0.050349	0.061204
	-0.161402	-0.0484893	-0.0478936	-0.0256327	0.0206665	0.0300233
	0.0394535	-0.0693567	-0.0134429	-0.0369237	-0.0286316	0.0117871
	-0.0475004	0.0145021	-0.0117894	0.0118	0.135671	0.0182817
	-0.0336253	0.0218496	-0.0263561	-0.008306	-0.018532	0.184576
	-0.109497	0.0195331	-0.0204438	-0.0632445	-0.0130366	0.0998176
	-0.0287073	0.0463411	-0.0334144	-0.0548541	-0.0092645	0.0691943
	-0.0233377	-0.0427593	0.090052	0.0668793	-0.0171818	-0.0303844
	-0.0495737	-0.0264029	-0.0838232	0.0717816	0.00095103	0.0754731
	-0.0381405	0.00576334	-0.0555389	0.0126185	0.0377204	0.058146
	-0.0470723	-0.0188342	0.00313777	-0.0198824	0.0568669	-0.0025717
	-0.0846804	0.0611162	-0.0465646	-0.0178773	0.050687	0.0561977
	0.00963849	-0.0137593	-0.078146	-0.0048044	0.0316673	0.0445605
	-0.0816635	0.0872293	-0.0690288	-0.0265391	0.109778	-0.0147604
	-0.0283674	-0.0347175	0.00227796	-0.0285461	0.0572411	0.0203361
	-0.0789134	-0.0666736	-0.0326783	-0.0481631	0.00721689	0.0652606
	-0.00589	-0.0294862	-0.0323356	-0.0088905	0.087892	0.0780113
	-0.0305	-0.0307134	-0.004499	-0.0444067	0.0680544	0.0238274
	-0.0611777	-0.0353409	-0.0268439	-0.0080795	0.0424729	0.0447948
	-0.0307757	0.0794856	-0.0254265	-0.036753	0.0640303	0.102352
	-0.0565071	-0.0453826	-0.0267547	-0.0346164	0.0235434	-0.0064188
	-0.037336	-0.0393692	-0.0181825	0.0564577	0.0318408	0.0545887
	-0.0824818	0.0282569	-0.046888	-0.0066433	0.0204267	0.0582903
	-0.0768035	0.0051441	0.0281263	0.0565372	0.0695649	0.103717
	-0.0763553	-0.0313587	-0.0944854	-0.0279431	-0.0030124	0.00642952
	-0.0307107	-0.0365286	0.0187567	-0.0514761	-0.0170055	0.166781
	-0.100441	-0.0253105	0.0178025	-0.0224436	0.0774003	0.0530753
	-0.0515823	-0.0442805	-0.0126665	-0.0438638	0.0372037	-0.0045884
	-0.0531807	-0.0136897	-0.0084829	-0.0921517	-0.0080206	0.0926539
	-0.0652497	0.037213	-0.0129555	-0.0155013	0.0269602	0.0985963
	-0.0698634	-0.0401693	-0.0164219	-0.0482367	0.0290702	0.0827477
	-0.0227893	-0.0303834	-0.0241043	-0.0774592	0.0443687	-0.0153615
	-0.072976	0.0799085	-0.0082442	-0.0188211	0.0422632	0.0311364
	-0.117505	0.0136024	-0.0044218	0.0599409	0.0493459	-0.0153338
	-0.0634604	-0.0466752	-0.0545987	-0.0388362	0.0872924	0.0371983
	-0.0238226	0.0256235	-0.0464637	-0.0702945	0.0371224	0.077498
	-0.0455833	0.0526369	0.0600001	-0.0448223	0.0357862	0.0630091
	-0.0330167	-0.0087342	0.023113	0.0387627	-0.0021573	0.0661214
	-0.0844267	0.0727137	-0.0330786	-0.0480095	0.0463721	-0.0076854
	0.0131491	0.0244792	-0.0223917	-0.0322904	0.119992	0.0671897
	-0.0492711	-0.108844	-0.0097585	-0.036976	0.030039	-0.0316449
	-0.0975762	-0.123991	-0.0297721	-0.0408438	0.106634	0.016934
	-0.0379097	-0.0026035	-0.0402592	-0.0625751	0.0575054	0.0365563
	0.0369218	-0.046473	-0.0243124	-0.0407578	0.0329672	-0.0051033
	-0.0456972	0.0228964	-0.0461978	-0.0585517	0.0308338	0.0456039
	-0.0659127	-0.0487381	-0.0781309	-0.0659222	0.0421312	0.0531936
	-0.0744878	0.0442923	-0.0205514	0.0132298	-0.0434944	-0.0268731
	-0.0119835	0.0261625	-0.0193787	0.00023479	0.019063	0.0681839
	-0.0764305	0.0792599	-0.072786	0.0272162	-0.0172746	0.0551196
	-0.0775313	0.0767175	-0.0285922	-0.0652203	0.00423496	-0.014271
	-0.105721	-0.0885709	-0.076295	0.0331377	0.0376481	0.0488016
	-0.108725	-0.0585134	-0.0557298	-0.0574152	-0.0351996	0.105915
	-0.0376364	0.0451777	-0.0414291	-0.0272531	0.0770265	-0.026976
	-0.0696208	-0.0103942	0.0338707	0.0176546	0.0296497	0.117489
	-0.0338272	-0.0197767	-0.0109763	-0.0660959	0.0396564	0.0610039
	-0.0780295	-0.0011335	0.0241494	-0.0282112	0.00500018	0.048316
	-0.0814636	-0.0502185	0.0309537	-0.0151854	0.0250094	0.0399866
	-0.0694422	0.0913105	-0.0558347	-0.0045286	-0.0141591	-0.002442
	-0.0498558	0.0262729	0.0150618	0.0345859	0.03071	0.0820146
	-0.139118	-0.07025	-0.0355399	-0.0259477	0.0600957	0.0350811
	-0.0980273	-0.0021948	0.0188919	-0.0301358	0.0548808	0.0444883
	-0.009214	0.00898455	-0.0345604	0.0104502	0.0447174	0.0685917
	-0.01684	0.0240459	-0.0751548	-0.0082866	0.0864303	-0.0109776
	-0.0273549	-0.0073554	-0.0340345	-0.028554	0.0708274	-0.0290887
	-0.0838349	-0.0208307	-0.0306412	-0.0406705	0.0434398	-0.0018532
	-0.0403788	-0.0104678	-0.0395513	-0.0091452	0.0177094	-0.0621895
	-0.0522258	0.0595516	-0.0528236	0.00299074	-0.0125271	-0.0112127
	-0.0802844	9.83e-05	0.00913369	0.0470278	0.025722	0.0885387
	-0.0739124	-0.0760567	-0.0031408	-0.0599332	0.0113213	-0.0329454
	-0.0608731	0.0247254	-0.0018872	-0.0454956	0.0496493	0.00325798
	-0.0932255	-0.0638882	-0.0625571	0.00111241	0.0586679	0.0515982
	-0.0610804	-0.0487575	0.0127387	0.0012958	0.10001	-0.0081282
	-0.0584234	-0.0485989	-0.0248226	-0.0281107	0.00369839	0.042314
	-0.0811802	0.0324031	0.0255015	-0.0088758	0.0139933	0.095491
	-0.0848125	-0.0226975	-0.0545634	-0.0536062	0.0487171	0.0709022
	-0.0811897	-0.0426485	-0.013296	-0.001055	0.0196507	0.104663
	-0.0953229	0.0217139	0.0216897	-0.0182856	0.0306093	0.0566081
	-0.0796915	-0.0546444	-0.0204398	-0.1032	0.0150235	0.0884274
	-0.0127989	-0.0378197	-0.0309193	-0.0304299	-0.0080926	0.0769932
	-0.0598705	-0.0317444	0.011306	-0.0780711	-0.0023734	0.0268423
	-0.0661627	-0.0120446	-0.0309249	-0.0845679	0.0630597	-0.0072474
	-0.0777542	0.0175395	0.0151739	-0.0094354	0.0666519	0.00254765
	-0.039729	-0.0222215	-0.0023397	-0.0082422	0.0211603	0.0439416
	-0.0360573	0.0480567	-0.0382359	0.00650567	0.0766437	-0.0286891
	-0.019872	0.0446835	0.00271357	0.00477475	0.0180049	0.0255685
	-0.0739259	-0.0029138	-0.0378148	-0.0235215	0.0810393	0.0492067
	-0.0841562	-0.0561922	0.0119882	0.00103028	0.0124525	0.0800465
	-0.0547804	0.0341303	-0.0025698	-0.0586395	0.0639091	-0.0104989
	-0.122261	0.0597667	-0.0459729	-0.0060034	-0.0217927	0.0609029
	-0.0872608	0.0928406	-0.0362851	-0.0341658	0.0496308	0.0165017
	-0.0658092	0.00949714	0.00742499	-0.0351296	0.0101813	0.0514817
	-0.0602636	0.00551327	-0.0124474	-0.0138867	0.0420498	-0.0040236
	-0.0754046	-0.0078597	0.0277225	-0.0009781	0.0437661	0.0476223
	-0.0270768	0.0562451	-0.0768198	-7.06e-05	0.0531211	0.00609975
	-0.0567674	-0.0200213	0.0137748	-0.027959	0.0893101	0.0419378
	-0.0469765	0.0134757	-0.0359531	-0.0426589	-0.0168575	0.0349288
	-0.0712334	0.0140661	0.018013	-0.0661152	-0.0398072	-0.0226158
	-0.0373858	-0.0057123	-0.0146594	0.0350026	0.0491707	0.0319504
	-0.0519749	-0.0394872	-0.0101456	0.00809084	-0.0237754	0.0856087
	-0.0202142	0.0220827	-0.0223285	-0.0408291	-0.0084628	0.0355203
	-0.083743	0.0152112	-0.0439825	-0.0496375	0.00949534	0.0033247
	-0.0895672	-0.0134834	-0.0510079	-0.0112284	-0.0202952	0.0592767
	-0.0842365	0.00504486	-0.0473008	-0.0349256	0.0512331	0.0273564
	-0.042821	-0.0593304	0.0889492	0.0283697	0.00661688	0.0478019
	-0.104484	0.0130677	-0.0656435	-0.0505314	0.0176153	0.0353249
	-0.0655169	-0.0612893	-0.015449	0.00326319	0.0179213	0.0817526
	-0.0113405	-0.0491849	-0.0900648	-0.0360678	0.0709729	0.055051
	-0.044938	-0.0608303	-0.0329134	0.0133323	0.0260331	0.0220534
	-0.0258785	-0.0317348	0.015122	-0.02061	-0.0092038	0.0273327
	-0.0359731	0.00727743	-0.005906	-0.0530619	-0.0135418	0.108854
	-0.0587659	0.0412253	0.00474381	-0.0521603	0.0837949	0.0334292
	-0.0643024	0.0491374	-0.102878	-0.0702314	0.0384244	-0.009287
	-0.0674762	-0.0271616	0.0107384	-0.0307356	-0.001737	0.0648091
	-0.053189	-0.0566905	0.0901668	-0.0088187	0.028913	0.0969023
	-0.0372857	0.0341344	0.0150505	-0.0086361	-0.0145042	0.0444089
	-0.0448296	0.059734	-0.054401	-0.0206183	-0.0015617	0.0700662
	-0.0554425	-0.0531008	-0.0136028	-0.0588035	0.0273042	0.0195722
	-0.0275898	-0.0031626	-0.0435601	-0.0772126	0.0560876	0.00921973
	-0.0190483	0.0141501	0.0631171	-0.0541166	0.0447359	0.167102
	-0.0387183	0.0522022	-0.111678	-0.018796	0.00473976	0.0715025
	-0.0424553	0.00170947	-0.0751535	-0.049044	0.022469	0.0420032
	-0.0458217	-0.0106684	-0.0145106	-0.0978456	0.0311037	0.0398893
	-0.0477012	0.00057079	-0.0558371	-0.0703581	0.0453245	0.041043
	-0.0950459	-0.0270012	-0.0040418	-0.0270895	0.0323111	-0.0348862
	-0.0265745	-0.0433984	-0.0263551	0.0210262	0.0194834	0.0993653
	-0.0925109	0.0348516	-0.0686064	-0.0178154	0.00202119	0.0806492
	-0.0688573	0.00441108	0.0120943	-0.0425553	0.0547978	0.0884217
	-0.0484355	0.0169099	-0.0988323	-0.0250911	0.0475226	0.221138
	-0.0898818	-0.0572329	0.0543651	-0.0248333	0.0109744	0.0700975
	-0.034314	0.0614686	-0.0058041	-0.0001688	0.00585743	0.0700939
	-0.0681915	-0.014302	-0.0185919	-0.02952	0.0555679	0.0787681
	-0.0402999	0.0159969	-0.0033118	-0.0159955	0.0374321	0.0116258
	-0.082075	0.0042739	-0.0739953	-0.0158111	0.00240583	0.0135826
	-0.0673564	-0.0409531	0.0383333	-0.0052741	0.00230256	0.0278146
	-0.0281668	-0.0467399	0.0188848	-0.0602682	0.0989663	0.0487193
	-0.0734833	-0.0652889	0.0128791	-0.0199551	0.0751843	0.0352882
	-0.0261372	-0.0777233	0.0225808	0.00754287	0.0317921	-0.0176898
	-0.0952791	-0.082367	-0.0305619	0.0116616	0.0184372	0.0503869
	-0.0342186	0.0169771	-0.0257095	-0.0464209	-0.0544035	0.0564553
	-0.0690476	-0.10598	0.0025502	-0.0289667	0.0402918	0.0881372
	-0.105519	0.0373978	-0.0626223	-0.0295659	-0.0074815	0.0342163
	-0.0438181	0.0188219	-0.0393894	-0.015099	0.0191483	0.0552679
	-0.0541035	-0.0215772	-0.0005036	-0.0191242	0.0464888	0.0569674
	-0.0875782	-0.0131232	5.98e-05	-0.0709386	0.00261098	0.00848566
	-0.106592	-0.0067663	-0.0612344	-0.0078735	0.11394	0.0133551
	-0.0507176	-0.066644	0.0298118	-0.0364019	0.00231146	0.093244
	-0.0302758	-0.0175056	0.00985519	0.0279861	0.0319019	0.0109185
	-0.0156469	0.0124395	-0.0248885	0.0265894	-0.0287945	0.0353287
	-0.0699003	-0.0021559	0.0223751	-0.0181803	0.0596788	0.00295849
	-0.040875	0.022372	-0.0510808	-0.0413666	0.033729	0.0386271
	-0.0813456	-0.0403765	0.00145962	-0.0012026	0.040425	0.0482947
	-0.145459	0.0345378	-0.0015436	0.0323106	0.0596107	-0.03064
	-0.110036	0.0446213	-0.0560669	-0.008177	0.0351083	-0.0190413
	-0.0584172	0.0348993	-0.062095	-0.0630137	-1.43e-05	0.0358554
	-0.0651858	0.0810981	-0.0271716	-0.0144613	0.00357916	0.0293783
	-0.0350011	-0.0197644	-0.0521924	-0.0408398	0.0408118	0.126349
	-0.0932031	-0.0222749	-0.0707465	-0.0372032	0.00564388	-0.037073
	-0.0014739	0.00230992	0.0336202	-0.0070443	-0.0018491	0.0664912
	-0.0418717	-0.0304477	0.0539451	0.037029	0.0569757	0.0225674
	-0.0136636	0.0211493	-0.0436569	0.0236853	0.0318476	0.0266376
	-0.0809504	-0.0036086	-0.0368644	-0.0216657	0.0600178	0.0625371
	-0.0798123	-0.0504574	-0.0312498	0.0383155	0.0995239	0.0370225
	-0.0220293	0.029071	-0.0819403	-0.0644198	0.0278912	-0.0129289
	-0.0969119	0.0382554	-0.0202597	0.00140205	0.0339763	0.00293624
	-0.0509028	-0.0453287	-0.0487004	-0.0026959	0.0993685	0.0511974
	0.0168468	-0.0190236	0.0385326	-0.0461874	0.0041711	0.0690759
	0.00941344	0.0781619	0.0113645	-0.0461718	0.0149752	-0.0134124
	-0.0503701	0.0936715	-0.0397401	-0.0328047	0.0200737	0.0478582
	-0.0536981	0.00355856	0.0358661	-0.0780345	-0.040002	-0.0117506
	-0.0378687	0.0177706	-0.0399811	-0.0293499	0.0191413	0.162706
	-0.0691895	0.0633511	-0.0023761	0.0255437	0.0451728	0.0395665
	-0.0827046	-0.097262	-0.0435559	-0.042236	0.00720796	0.038969
	-0.0278128	0.0354409	-0.0551697	-0.0071388	0.0203692	0.0350434
	-0.0228922	-0.0270799	-0.0615799	0.0683337	0.0253763	0.0412579
	-0.067737	0.0457931	-0.0242994	-0.0414313	0.0632403	0.0522006
	-0.0016675	-0.0101554	0.00109493	-0.0542265	0.0465336	0.102096
	-0.0734079	0.0206058	-0.0067982	-0.0218786	0.074509	0.0490682
	-0.124165	-0.0323974	0.026301	0.0214019	0.00054865	0.0395755
	-0.0573576	0.0471602	-0.0140651	-0.0458631	-0.0065342	0.0783473
	0.00148113	-0.0110708	-0.0252595	-0.0050031	0.0676195	-0.0086773
	-0.0428325	-0.0673483	-0.0227147	-0.0625418	0.0625244	0.0703047
	-0.0748218	0.050931	-0.0079762	-0.0638276	0.0781876	0.058208
	-0.0520744	0.0258777	-0.0106919	-0.0406179	-0.0638818	0.0316156
	-0.0142345	-0.0284949	0.0337642	0.0337529	0.0121824	0.0536688
	-0.0902639	0.0431911	-0.0500969	0.030645	0.019608	-0.0016436
	-0.028295	-0.0154784	-0.0002545	-0.0392495	-0.0404906	0.0244608
	-0.041232	-0.0016641	-0.0460684	-0.0741769	0.0749813	0.0509833
	-0.0388556	0.060402	-0.0570121	0.0163024	0.0656455	0.0733876
	-0.0812089	-0.0246558	-0.0721284	-0.0337707	0.086212	0.0328331
	-0.0253619	-0.0164825	-0.0668542	-0.0518475	0.0220288	0.258423
	-0.10499	0.0261126	0.0494773	-0.0398992	0.033993	-0.0256721
	-0.0104813	0.0108378	-0.026046	0.0195295	-0.0063759	-0.0359037
	-0.0839041	-0.113845	-0.018641	-0.0015931	0.0240498	0.0634516
	-0.0603928	0.0356338	-0.0188412	0.0270653	0.0108763	0.018373
	-0.025189	-0.0385688	-0.0315515	-0.0295315	-0.036467	-0.0336238
	-0.0642431	-0.0365675	-0.0182601	-0.0929126	-0.0288965	0.0381944
	-0.0444923	-0.0374669	-0.0544889	-0.0035417	0.0255816	0.0321421
	-0.0888083	-0.069564	0.0257941	-0.0447065	0.0225427	0.0756252
	-0.0753309	0.0366517	-0.0756934	-0.0686638	0.0779633	0.0210976
	-0.106211	-0.065012	-0.0438924	-0.0416703	0.0464328	-0.0186686
	-0.0214604	-0.0162187	-0.0282954	0.0129681	0.0839535	0.0931045
	-0.0198314	0.0395791	-0.0551682	-0.0357051	0.0202538	-0.0145847
	-0.0247254	0.00622772	-0.0167494	-0.0277557	0.0998263	-0.0263413
	-0.0245691	-0.0025563	-0.0105179	0.013482	0.0285523	-0.0118246
	-0.0285743	0.00935672	-0.0178318	-0.0084117	0.0372941	0.0146964
	-0.0711073	0.054518	0.0963999	-0.004928	-0.0093075	0.0891742
	-0.0659165	0.0124384	0.0310123	0.00765015	0.0077049	0.0301429
	-0.0085347	-0.016652	-0.0721228	-0.0235697	0.0251568	0.020473
	-0.0367355	0.0173976	-0.0207537	-0.0281828	0.0140715	0.179643
	-0.013348	0.0173126	-0.0832213	0.0318211	0.0135905	0.012613
	-0.0369642	-0.0737306	0.0230196	-0.0434171	0.078805	0.0386202
	-0.093776	-0.033172	-0.0505387	0.0153054	0.0290287	-0.0016073
	-0.0482273	0.0340464	-0.0920171	0.0261131	0.0126352	0.0306704
	-0.0332463	-0.0095385	-0.0496646	0.00287504	0.0442677	0.00824737
	-0.107038	-0.0038698	0.0119372	-0.0133772	0.0378905	0.0421433
	-0.081806	-0.0141432	0.0150726	0.0116858	-0.0131172	0.0657155
	-0.0247157	-0.0065116	-0.0783917	-0.0008226	0.041999	-0.0080644
	-0.0902052	-0.0509812	0.0306394	-0.0200224	0.0297082	0.057359
	-0.0896986	-0.0433356	0.0168144	-0.0082708	-0.0323546	0.0523339
	-0.0833574	-0.0358598	0.0261778	-0.0411669	0.0196004	-0.0492105
	-0.0899734	0.0441744	-0.0549168	-0.0241893	0.00873726	0.0284499
	-0.0318949	0.0608634	0.00132519	-0.0207373	0.014582	0.0443002
	-0.0615991	0.00705043	0.0526691	-0.0647299	0.0130934	0.0603789
	0.0244173	-0.048385	0.0282253	0.028444	0.00430308	0.180021
	-0.0479586	-0.0623701	-0.023976	0.0286131	-0.0278262	-0.0429295
	-0.137518	0.0207547	0.0013412	0.0391176	0.0339099	-0.0278303
	-0.0680556	0.0294863	0.0126203	0.0470377	0.0192636	-0.0334917
	-0.0715577	0.0260858	-0.0705567	-0.0254362	-0.0125422	0.00198232
	-0.0285209	0.0108734	-0.0203566	-0.0017464	0.0731302	0.0462455
	-0.120709	0.0229045	-0.0915269	-0.0380824	-0.0101475	-0.0352912
	-0.023034	0.0967707	-0.0047448	0.00783988	0.0288738	0.0644457
	-0.140262	-0.0065029	-0.0094749	0.0162136	0.0225731	0.0833218
	-0.0186939	-0.0649659	-0.0307432	0.00419716	0.026754	0.120856
	-0.0857144	-0.0937851	-0.0736102	-0.0247557	0.030131	-0.0003271
	-0.0306032	0.053313	-0.0635462	-0.0413322	0.0174999	0.0294748
	-0.0958602	-0.111746	-0.0382736	-0.0068884	0.117783	0.089678
	-0.023044	0.0668922	0.00471507	-0.0156224	0.00168137	0.0539023
	-0.0427326	-0.0106819	-0.042044	-0.015749	0.00465434	0.0624738
	0.0105584	0.0159576	0.0579836	0.0290788	-0.0497345	0.0817772
	-0.0540648	-0.0864483	-0.0263575	-0.0324355	0.0289045	0.0544873
	-0.0918751	0.0640933	-0.0512997	0.00172095	0.0150239	-0.0045723
	-0.0743711	0.00407513	-0.0114181	0.0148861	0.013028	0.0891177
	-0.0474241	0.0499003	-0.0756711	-0.0048125	0.0557275	0.157429
	-0.078124	0.0486988	-0.0537642	-0.0102547	0.0628443	-0.0370338
	-0.0327978	-0.0074273	0.0412169	0.0237928	0.0262803	0.144383
	-0.0675063	-0.0428397	-0.0285425	0.0109399	0.0180412	-0.0074003
	-0.114904	-0.0794816	-0.0158928	0.029913	0.0511889	0.0428467
	0.022333	-0.0123286	0.0216833	-0.0289455	0.0277959	0.0214814
	-0.0551917	0.00256753	-0.0413419	0.0176932	0.0557537	-0.0104591
	-0.0050586	-0.0062041	-0.0230112	-0.0964286	0.0520484	-0.0193418
	-0.0391482	-0.0262708	-0.0686132	-0.0298162	0.0533069	0.0796108
	-0.0174845	-0.007964	-0.0631817	0.0050218	0.0195139	0.0117716
	-0.0736193	-0.0107393	0.0251405	0.0355677	0.0119866	0.0384206
	-0.0557764	-0.0424157	-0.0521973	-0.0200825	0.0234481	0.102138
	-0.0550117	-0.0174864	-0.0239617	-0.0451195	-0.0385587	0.0864069
	-0.0830045	-0.0160145	0.0303255	0.00564099	0.014329	0.0353278
	-0.0911299	-0.0416195	0.0235726	-0.0312275	0.0166718	0.00581961
	-0.0362192	0.020669	-0.0008557	-0.022661	0.0244317	0.0285296
	-0.0331767	-0.0091223	-0.0257494	0.0695647	-0.0342264	0.0563893
	-0.100709	0.00256846	-0.0207756	-0.0416906	0.0186672	-0.0331165
	-0.0829917	-0.0480049	0.0643101	-0.002587	0.036143	0.0407702
	-0.0454072	0.102668	0.0435644	-0.0717568	0.0289912	0.0459252
	-0.0509451	-0.0048165	-0.0617928	-0.0356372	0.0439526	0.0176824
	-0.0817675	0.00216463	0.0144009	0.0070489	0.0727254	0.0172197
	-0.0480381	-0.0122614	-0.0760514	-0.0460676	0.0485653	0.0678733
	-0.0795056	0.0178128	-0.0430711	-0.0006611	-0.051278	0.0365269
	-0.0173393	-0.0074251	-0.0317432	0.0294481	-0.0022401	-0.0305149
	-0.0405531	-0.0904383	-0.0006478	0.0277563	0.0614587	-0.0027459
	-0.0062622	0.048076	0.00113	-0.0069516	0.0260604	0.0375197
	-0.045506	0.0299761	-0.0345731	-0.0193453	0.00524107	0.0976104
	-0.0610826	-0.0681802	-0.0081236	-0.0087279	-0.0049446	0.0901803
	-0.0335911	0.032561	-0.0366422	-0.0856657	0.0120339	0.0061159
	-0.105069	-0.0168811	-0.0582045	-0.0270612	0.0906986	0.0406256
	-0.0741831	-0.0162784	-0.0257257	-0.0067202	0.0161012	0.0829065
	-0.109794	0.0433606	-0.043514	0.0127457	0.0265946	0.00613591
	-0.0801965	0.0474404	-0.021725	0.00138939	0.0608147	0.0893048
	-0.0660609	-0.0503218	-0.0156502	-0.0258131	0.0266146	0.0505894
	-0.102105	0.0124572	-0.0391702	0.0160266	-0.0317019	0.0827076
	-0.0600701	-0.070893	0.0294074	-0.0205342	0.029635	0.0753147
	-0.0824751	0.00697157	-0.0121565	-0.0457432	0.025244	0.088425
	-0.0735645	0.0610042	0.0118641	-0.0037501	-0.003797	0.0810809
	-0.0640785	0.00480756	0.039229	0.00300751	0.0531113	0.0453605
	-0.0651495	0.00826873	0.067102	0.0268387	0.0329651	0.0424258
	-0.0559968	0.0436046	-0.0305239	-0.0228015	0.0455691	0.0467062
	-0.0476298	0.0109157	-0.0353395	0.00023068	0.0286101	-0.0035721
	-0.0722967	0.026806	0.0103328	0.0149258	0.0328126	0.0135762
	-0.0382946	-0.0695421	-0.0119013	-0.0190384	0.0501375	-0.0120423
	0.0228551	-0.010668	-0.0201665	-0.041722	0.0152957	0.0253512
	-0.0542139	0.00566939	-0.052707	-0.0068345	0.0624437	0.0215329
	-0.0167419	-0.0262397	-0.0307372	-0.0558211	0.0782332	0.0864693
	-0.0381672	-0.0174856	-0.013596	-0.0623815	-0.0043314	0.0857794
	-0.0465654	0.00899916	-0.0036505	-0.0342316	0.035755	0.0870419
	-0.0528942	0.122063	-0.0799832	0.00026905	0.0466644	0.00257877
	-0.0505964	-0.0041161	-0.117014	-0.0406263	0.071338	0.0574394
	-0.0750831	0.0337238	-0.0017167	-0.0545303	-0.0234836	0.0476869
	-0.0744805	-0.110039	0.0105067	0.0141869	-0.0262913	0.0584672
	-0.0745027	0.036482	-0.0883288	-0.0324612	0.0184982	0.0552867
	-0.0782445	-0.010725	0.0139065	-0.0189069	-0.011144	0.0814351
	-0.135995	-0.0278553	-0.0235638	-0.0307213	0.0569457	0.0189921
	-0.0432692	-0.017638	0.0282647	-0.0557903	0.0236377	0.0240867
	-0.0523143	0.063274	0.0416938	-0.014369	0.0314073	0.0106661
	-0.105118	-0.0522776	0.0583128	-0.0450606	0.00042115	0.0520935
	-0.10897	0.0489439	-0.0225732	-0.0228695	0.0128349	0.00861357
	-0.0699284	0.0327154	-0.0505936	-0.0983308	0.0232938	0.0118591
	-0.0757918	0.0230353	0.00714449	0.0194317	0.0496852	0.0240495
	-0.0278721	0.0548899	0.0251384	-0.100801	0.0187474	0.0273935
	-0.0204832	-0.0325195	-0.0231033	0.00102159	-0.0147662	-0.0016516
	-0.0252641	0.025391	0.0114197	-0.0659651	0.0655846	0.0728561
	-0.0855594	-0.0410568	0.00738413	-0.0078372	0.0523329	0.0861386
	-0.0695445	-0.0720082	0.00666213	-0.0095198	0.0126878	0.0351786
	-0.0491135	0.0411507	-0.0009646	-0.0059669	-0.0663102	0.058243
	-0.112938	0.0384653	-0.0092186	0.011728	-0.0212597	0.0401004
	-0.0793536	-0.0377102	-0.116465	-0.0339061	0.0432476	0.00853248
	-0.0601273	0.0654416	-0.0052319	0.00709816	-0.0417834	0.0849374
	-0.0828802	-0.0195762	-0.0423907	0.00938035	0.0709287	0.0677382
	-0.082408	-0.0470739	-0.0330383	-0.0474957	-0.0209139	-0.0027853
	-0.0255502	0.138335	0.0197152	-0.0437019	-0.0253485	0.0823826
	-0.0410358	-0.0188915	-0.0428879	0.0206018	0.0746677	-0.0173942
	-0.136249	-0.0301493	0.0141289	-0.0124185	0.00211457	0.100639
	-0.0684131	0.0167442	-0.0530626	0.0442695	-0.003402	0.0427434
	-0.0367128	0.0737468	-0.0372168	-0.0436657	0.0310794	0.028866
	-0.0560128	-0.0022713	0.00673991	-0.018105	0.0553056	0.0593595
	-0.120508	-0.0103692	-0.0799189	-0.0211265	0.089148	0.0673209
	-0.0732947	-0.0422671	0.00683377	0.0767916	0.0324915	0.0893104
	-0.0819517	0.0311569	-0.0568124	-0.0568839	0.00160096	0.0320942
	-0.0698442	0.0640043	-0.0582756	-0.0730393	0.0892867	-0.0069351
	-0.0680671	-0.0594543	0.00813166	-0.0036963	0.0299331	0.0576862
	-0.0074225	-0.0168295	0.0249947	-0.0412293	0.0480621	-0.0123989
	-0.0777428	-0.0893572	-0.0596281	-0.0526762	0.0440713	0.116329
	-0.0360068	-0.0061442	-0.0974819	0.0193992	-0.0409461	-0.0029835
	-0.0202235	-0.0093201	0.0356028	0.0090503	-0.0243919	0.0711388
	-0.100912	-0.0238593	-0.01972	-0.0199903	0.0252646	-0.0241063
	-0.0848205	0.0586556	-0.0302259	-0.0236054	0.0741156	0.099472
	0.0527689	0.0457596	-0.0364447	-0.0512955	0.0427057	0.043764
	-0.0852977	0.0187857	-0.0474501	-0.0624981	-0.0408578	0.0400293
	-0.0842342	-0.0228194	-0.0170214	-0.0259604	0.0861873	-0.0252445
	-0.101874	-0.0158342	0.0126081	-0.0540033	0.0586721	0.0251919
	-0.0775763	0.0139074	-0.0565852	-0.0134227	-0.0333933	0.0409696
	-0.077067	0.0192175	0.0685799	-0.0294675	-0.0066236	0.0438607
	-0.0412766	0.0360044	0.0549932	-0.026606	0.0550274	0.0417284
	-0.0730461	0.0135192	-0.052698	-0.0570381	0.0518176	0.0887094
	-0.0690799	0.0135224	0.0226497	-0.0460409	-0.0094901	0.00865167
	-0.0017963	-0.0513973	-0.0027522	-0.0607498	0.0223311	0.0191913
	-0.0370659	-0.0344784	0.0186747	0.0106826	0.0475861	-0.0026693
	-0.0634573	-0.0024869	0.00866559	-0.0859991	-0.0583957	0.0620498
	-0.0469068	0.00438074	0.088733	0.0116468	0.0565521	0.075921
	-0.0610871	0.0578697	-0.0224773	-0.0199794	0.0819015	0.0673587
	0.0398184	-0.0209206	-0.0255576	-0.0405647	-0.0106494	0.00868348
	-0.073918	-0.0028341	-0.0676988	-0.0117859	-0.0195957	0.102499
	-0.0257572	-0.0221865	-0.0112987	-0.0284942	0.0394108	0.127196
	-0.0715631	0.0419511	0.0386797	-0.0693107	0.0478405	-0.0063378
	-0.0992079	-0.0348616	-0.0226172	-0.018013	0.0529116	0.0364644
	-0.10811	0.0290399	-0.0180153	-0.0528406	0.0401554	0.0292435
	-0.0806128	-0.005159	-0.038473	-0.0174919	0.0400221	0.0216568
	0.00085879	0.0123342	0.0369895	-0.002631	0.103602	0.00457413
	-0.0590422	0.0517471	-0.0260508	-0.0434123	0.0315709	-0.0308899
	-0.067136	-0.0074215	0.0776814	0.010373	-0.0466183	-0.0254123
	-0.0706738	0.0194197	0.0183683	-0.0725142	0.0279629	0.0159108
	-0.0649347	0.0205766	0.051853	-0.0369789	0.0262975	0.0511593
	-0.060671	-0.0487846	0.00270643	0.0291597	0.0240795	0.00859489
	-0.0806025	0.0809692	-0.0423543	-0.010898	0.0324676	-0.026266
	0.00695025	-0.0404387	-0.0091744	-0.0423053	0.0310147	0.115314
	-0.107723	-0.0540174	-0.0206821	-0.029475	0.0251932	0.100468
	0.014831	-0.0081101	-0.0196028	-0.0954968	0.0843161	0.0679073
	-0.0072466	0.0377818	-0.0113984	-0.038898	0.0717073	0.0112194
	-0.0715493	0.0254011	-0.0500107	0.0516114	0.102541	0.0399151
	-0.0192039	0.00958846	-0.0556248	-0.0234471	0.0195987	0.375543
	-0.0769079	-0.0054461	0.0120974	-0.0380091	0.0356239	0.0125646
	-0.0489463	-0.0050571	-0.0049223	-0.0238348	0.0291459	0.061495
	-0.0525442	0.0489728	0.00138757	-0.0367154	0.02828	0.0482407
	-0.102354	0.00057089	-0.0561404	-0.0341285	-0.0040191	-0.0097898
	0.00855455	0.0468577	-0.0005585	-0.0071701	0.0280417	0.0122746
	-0.0674229	-0.0032341	-0.0431017	0.02962	0.0441397	0.00667116
	-0.0309174	-0.002582	-0.0720407	0.0446238	0.072263	0.00956392
	-0.0632588	-0.0398798	-0.0227495	-0.0003874	-0.0440089	0.0233329
	-0.0171867	-0.0120428	-0.0032468	-0.0216521	-0.0395	0.0637627
	-0.0534729	0.0344266	-0.0866041	-0.0332479	0.00173086	0.0925661
	-0.0358916	0.00182743	-0.0057236	-0.0255742	-0.0057435	0.0180031
	-0.0363832	0.0457	0.0171798	-0.102749	0.052813	0.0398973
	-0.085458	0.030188	0.00177799	0.00842322	0.0865272	-0.0378033
	-0.0321277	-0.0291039	0.0446172	0.0061002	0.0164018	0.0181523
	-0.0953414	-0.0453377	-0.0766111	-0.021179	-0.0048821	0.027389
	-0.0814152	0.0483368	-0.0359643	0.0114476	0.077163	0.101582
	-0.0655728	-0.0569629	-0.0793377	-0.0462926	0.0603832	0.014992
	-0.0850447	-0.0698817	-0.057565	0.00773044	-0.0134729	0.118035
	-0.0323786	-0.0123627	0.0247074	0.00620201	0.022648	-0.0499323
	-0.0392945	-0.082754	-0.0310558	-0.0053245	0.0175786	0.133688
	-0.0269861	-0.0563718	0.0212549	-0.0220436	-0.0121656	0.0187323
	-0.0092832	-0.0151376	-0.0208588	-0.0287645	0.015429	0.0951736
	-0.0493664	0.0105178	-0.0198002	0.0141129	0.0109677	0.0527412
	-0.0777815	-0.0191347	-0.008296	0.00404865	-0.0086412	0.0382483
	-0.0313151	0.0518281	-0.0395071	-0.0319723	0.0554349	0.0138827
	-0.0602895	-0.0764548	-0.0678133	-0.047805	0.028103	0.0385027
	-0.035776	-0.0585041	-0.0156471	0.00797644	-0.0074111	0.0101018
	-0.0081567	-0.0078403	0.0281556	-0.0538393	0.00680972	0.0501297
	-0.0627223	0.00084264	-0.0615034	0.00576369	0.0453155	0.0149771
	-0.140336	-0.0101286	-0.0483121	-0.0068385	0.0846919	0.00903207
	-0.0774983	-0.0164834	0.0525905	0.00288152	0.0299774	0.0577513
	-0.0453854	-0.0338295	-0.0357369	-0.0263439	0.140045	-0.0094531
	-0.0306808	-0.0368676	0.0328126	-0.0047664	0.0590573	0.0146582
	-0.104561	-0.0291858	0.00190428	-0.0229795	0.0269888	0.0932762
	-0.0691468	-0.0045764	-0.054843	0.0301955	0.0381603	0.0231679
	-0.0378879	0.0479419	0.019035	-0.0188474	0.0323449	0.042803
	-0.109004	-0.0531283	-0.0460379	0.0301022	0.0284873	0.033722
	-0.0449389	0.0774828	-0.0369708	0.0124911	0.0153292	0.0242522
	-0.0425065	-0.0217274	0.0119855	-0.0135228	0.0311655	0.0413396
	-0.0210143	0.0006925	0.0174364	-0.0587303	0.0163247	0.0260723
	-0.0231643	-0.0190747	-0.0177752	-0.0133686	0.0202948	-0.0303856
	-0.0715988	-0.0286625	-0.0038726	0.0713904	0.0245589	0.0395091
	-0.0507946	-0.0130109	-0.0360411	-0.0382196	0.0159015	0.0477577
	-0.0275776	-0.0292579	-0.0196558	-0.008773	0.00848919	0.033147
	-0.0488538	0.0136961	-0.0071758	0.00922981	0.00293187	0.0155257
	-0.0515137	-0.0102393	0.0323988	-0.0437436	0.0820413	0.0466899
	-0.0302922	-0.0409809	-0.0442314	-0.0145554	0.0202889	0.121966
	-0.0815649	0.0753735	-0.10619	0.015241	0.0410671	0.126714
	-0.0494486	0.0257933	0.0323839	-0.0361803	0.0261391	0.0602752
	-0.0993994	0.0623364	0.045366	-0.0097344	0.00912078	0.072968
	-0.127905	0.073613	-0.0091629	-0.0324358	-0.0087213	0.0574109
	-0.0637376	-0.0194949	0.060913	-0.0092684	0.0419768	0.0292325
	-0.160283	-0.0371355	0.0136711	0.0155341	-0.0321338	-0.0091012
	-0.144121	0.00800003	-0.0704242	-0.03653	-0.0022004	0.0347214
	-0.0159762	0.0872591	-0.0337929	-0.0176667	0.072796	0.0287596
	-0.0561572	-0.0137624	0.00640866	-0.0199374	0.0159487	-0.0129999
	-0.0797533	0.0329582	0.0561799	0.00927335	0.00226696	-0.0326319
	0.0145255	0.0066314	-0.0940245	-0.0081547	-0.0244157	0.0365056
	-0.0263865	0.0610181	-0.0265388	0.0488999	0.100986	-0.0228474
	-0.0712285	0.0223263	0.0107454	-0.0264009	0.0123352	0.0458753
	-0.0892749	-0.0298536	0.0387763	0.0267448	0.039398	0.0587358
	-0.043472	0.02221	0.0037607	-0.0249953	0.0738713	0.00863439
	-0.0669272	0.0816047	-0.0578868	-0.0763832	0.0417095	0.0455561
	0.0298117	0.0518659	-0.025882	-0.0204721	0.020678	0.00084974
	0.0175357	-0.0226597	0.038101	0.0217914	-0.0107509	0.0194138
	-0.0976822	0.0871189	-0.0011099	0.0402198	0.0178881	-0.0213668
	-0.0764792	-0.0188778	-0.0418845	0.00974029	0.00952481	0.1444
	0.00139614	-0.0276687	-0.147718	-0.0665436	0.0419138	0.0265238
	-0.039111	0.0475044	0.0604914	0.0239165	0.0618704	-0.0106128
	-0.0748823	-0.0010727	0.00033323	0.042502	-0.0130263	0.117306
	-0.0782646	-0.0119239	-0.0789101	-0.0029873	0.0184673	0.0214259
	-0.0944651	-0.069858	-0.0651137	-0.0261309	0.00988763	0.0266695
	-0.0569639	0.0394417	-0.0580626	-0.0310103	0.0536097	0.0229128
	-0.0888403	-0.0182556	-0.0658462	-0.0012786	0.0526018	0.0332994
	-0.0169512	-0.0140698	0.00091532	-0.0041733	0.0345236	0.00637888
	-0.0957345	0.0143163	-0.0283924	0.00661299	0.01335	0.0991774
	-0.0529484	-0.0137767	-0.0719449	0.0181074	0.0467868	0.0762034
	-0.0974484	0.0215381	-0.0228309	-0.0392867	0.0519728	-0.0001907
	-0.0827596	0.032995	-0.0571103	-0.101294	0.0222347	0.0185838
	-0.0129796	-0.0660952	-0.0046924	-0.0149621	0.0234808	0.150167
	-0.0913426	0.0169504	0.0166887	-0.0434912	0.00291374	-0.0175878
	-0.0169728	-0.075445	0.0201509	-0.0065906	-0.0119019	0.0588416
	-0.0795887	-0.0147254	-0.0322261	-0.0665364	0.0610797	-0.0001517
	-0.0375236	-0.0405836	-0.0052622	-0.0034615	-0.0172925	0.050346
	-0.110594	0.0610342	-0.0216096	-0.0087325	0.0779831	0.131015
	-0.0501314	0.0380434	-0.0610453	-0.0216854	0.0423227	-0.0281718
	-0.072442	0.00201453	-0.0253214	-0.0464722	0.0526592	-0.0056338
	-0.0702803	0.0139391	-0.0182286	-0.0205959	0.0289857	0.00149025
	-0.0686873	0.0292225	0.0120879	-0.0556005	0.0141151	0.0429287
	-0.109795	0.00525843	0.0555603	0.0357256	0.00843753	0.0641504
	-0.0590308	-0.0555651	0.00853336	-0.0371213	0.0146905	0.139372
	-0.115195	-0.0065342	0.0152357	-0.0279458	-0.0631241	0.0580606
	-0.0596171	0.0282964	-0.0278851	-0.0484849	0.0315464	0.0583904
	-0.0881384	0.00692705	-0.0527644	0.00683386	-0.0273858	0.047058
	-0.0386212	0.0165486	0.0136943	-0.0322849	0.105716	0.114164
	-0.0043158	0.0647059	-0.0065113	-0.0129051	0.0352917	-0.0048478
	-0.0412508	0.0538528	0.019588	-0.0945842	0.0058473	0.047551
	-0.0468616	-0.14145	-0.0571615	-0.0512772	0.0443856	0.110281
	-0.0516974	0.060857	-0.045807	0.0076845	-0.0100601	-0.0114232
	-0.0516079	0.00484397	0.00313391	-0.0093975	-0.046534	0.00947587
	-0.0720743	-0.0499203	0.0143914	0.00684601	0.0119334	-0.0147508
	-0.0462807	-0.0306781	-0.0566186	-0.0470085	0.0396851	-0.0264284
	-0.0658461	-0.0576636	0.00975461	-0.0206819	-0.0449733	-0.0412122
	-0.121679	0.0384178	-0.0261169	-0.0239587	0.047555	0.0982201
	-0.0532975	0.0929494	-0.0483609	-0.0025617	0.0345796	0.0989676
	-0.0160278	-0.000362	-0.052532	-0.0675877	0.0513358	0.0918033
	-0.0581452	-0.0314297	0.0497371	0.00636904	-0.0288507	0.117326
	-0.013479	0.0678467	-0.019609	-0.0530605	0.00476741	0.0394492
	-0.0403364	-0.0032758	0.0122121	-0.0079421	-0.0334271	0.0694309
	-0.0299809	-0.0576517	-0.022464	-0.0352341	0.0268705	0.0571774
	-0.12127	-0.0321101	-0.007188	-0.0470227	0.0159936	0.0389794
	-0.0617207	-0.0023543	-0.0171646	-0.0111361	0.0405931	0.016116
	-0.102545	0.0560232	0.0494722	-0.0278992	0.0325093	0.0180767
	-0.0596729	0.00711046	-0.103564	-0.0346611	0.0290448	-0.0050857
	-0.0710217	-0.0153874	0.0141486	-0.0032893	0.0443421	0.0268744
	-0.0408668	-0.0424525	-0.0889225	0.0187327	0.0689315	0.110444
	-0.0244917	0.0551115	0.0832805	-0.084915	-0.0325052	0.0846302
	-0.0186894	0.0223582	-0.0048319	-0.016877	0.0175083	0.0639383
	-0.0456656	0.00304159	0.018249	-0.030587	0.0518164	0.0236576
	-0.048765	0.0217189	-0.0003918	0.041597	0.0551837	0.0619382
	-0.030546	-0.0253794	-0.0060806	0.0562488	-0.0073676	0.0686597
	-0.0532291	0.0118315	-0.0112583	-0.030927	0.0456771	0.0501739
	-0.0384479	-0.0109231	0.0162338	0.0117984	0.0032938	0.027447
	-0.0367228	0.00822299	0.00105561	-0.0631133	0.0296394	0.0225045
	-0.0555893	-0.0036952	-0.001726	-0.055041	0.0387775	0.0373828
	-0.0289202	0.0498526	-0.0233514	-0.0008414	0.0866975	-0.0209158
	-0.0521291	0.0548276	0.00411419	0.0162298	0.07606	-0.0064202
	-0.0536935	-0.0620023	0.00013413	-0.0425722	0.0200869	0.0118479
	-0.047959	0.0490199	-0.0441323	0.03309	-0.0136666	0.0505828
	0.00077462	-0.0324931	-0.0119618	0.0118046	0.0249752	-0.0007417
	-0.0602518	0.0465325	0.0457205	-0.026041	0.018847	0.0297316
	-0.0724494	-0.0308765	-0.0065991	-0.0222176	0.0558183	0.0202615
	-0.0330882	-0.0469055	-0.0536879	-0.0660873	0.0574536	0.0722671
	-0.0647852	-0.0141053	-0.058408	-0.0292439	0.0693488	0.0881442
	-0.0521079	-0.0583248	-0.0107203	-0.0041623	0.0571274	0.0242748
	-0.089266	-0.0051281	-0.0691868	-0.0021607	0.0340707	0.0881289
	-0.109879	0.0203969	-0.0562594	0.00318249	0.0135576	-0.0056983
	-0.0511706	-0.0195712	0.0306927	-0.0066407	0.0108958	-0.008806
	-0.0432121	-0.0825723	-0.0321911	-0.0205058	0.0497107	0.0934803
	-0.0520424	-0.0467715	0.0194347	0.0275677	0.058103	0.00279289
	-0.125641	0.0551586	-0.0171875	-0.0365345	0.00687791	0.0497572
	-0.0414381	-0.078664	0.00317515	-0.0305354	0.0153283	0.10484
	-0.047255	-0.0265229	-0.0437246	-0.0444958	-0.0148946	0.05437
	-0.0770772	-0.0108028	-0.0233735	-0.0598123	0.0242435	0.0526442
	-0.0684543	-0.009798	0.00843318	-0.0327225	0.00828902	0.0922845
	-0.0902105	-0.0128165	-0.0168039	-0.0938148	0.00355017	0.0367434
	-0.11617	0.0140377	-0.0591933	-0.0146045	0.0279252	-0.0185226
	-0.062506	0.0423058	-0.0740379	-0.0283983	0.00096987	0.0478786
	-0.119126	-0.0352577	-0.0152107	-0.0240832	-0.0273946	-0.0058714
	-0.0586849	-0.055865	-0.0654387	0.00049429	-0.0067339	0.0194166
	-0.0923559	0.189706	-0.0331257	0.0381221	0.0304218	0.0327977
	-0.0142621	-0.0441194	-0.0217065	-0.027499	0.0189961	0.00454619
	-0.0657148	0.0824257	0.0152506	-0.017805	0.00131473	0.0948842
	-0.0368085	-0.0359636	-0.111233	-0.0625869	0.0193418	0.0385485
	-0.0522965	-0.001754	0.00668615	0.012361	0.0757044	0.0884546
	-0.0522147	-0.0152594	0.0122621	-0.0028336	0.0102521	-0.0362549
	-0.0099306	0.0237273	0.0143973	-0.0269861	0.0758529	0.00068636
	-0.0343062	0.0168605	0.00680666	-0.0497656	0.0605245	-0.0065684
	-0.070569	0.0171443	-0.0228613	-0.0263434	0.0196212	0.0754556
	-0.106143	-0.0240855	-0.0136	-0.0641699	0.0543108	0.0641142
	-0.0848332	0.0777175	-0.0163087	-0.022469	0.0231449	0.055531
	-0.0888031	-0.0125528	-0.0325103	-0.0111361	-0.0168796	-0.0028734
	-0.113033	-0.0796947	-0.0363145	-0.0088502	0.0187926	0.0770308
	-0.0239261	-0.0184279	0.009737	-0.0177831	0.0135019	-0.0033172
	-0.0386387	-0.0200394	0.0396247	-0.0605762	0.0377204	-0.0412641
	-0.0066708	-0.0147911	0.285302	-0.0194024	0.0410973	0.0236913
	-0.105004	0.0732268	0.0214431	0.00757385	0.0736388	-0.0025556
	-0.0523757	0.0411952	-0.0476426	0.0406167	0.056157	0.0397056
	-0.0823039	0.00658882	0.0330041	-0.0543962	0.0254859	0.0188131
	-0.114725	0.0502936	-0.0176726	0.0523588	-0.0014759	0.0144334
	-0.0808421	0.0111826	-0.151591	-0.0042235	0.00459686	0.0220924
	-0.0564794	3.33e-05	-0.028649	0.0188622	0.0771241	0.0610735
	-0.0906187	-0.006663	-0.0358015	0.00359966	0.0414581	0.0575717
	-0.0867411	0.0310263	0.0200148	-0.0405678	0.0137348	-0.0054222
	-0.0826347	-0.0151699	-0.0220097	-0.0310291	0.0162499	0.042901
	-0.0711247	-0.0372077	0.00657978	-0.005072	-0.0165087	0.00717863
	-0.0524096	-0.0199852	-0.000896	-0.0457086	0.0758222	-0.0220095
	-0.151083	0.039679	0.0361017	0.00633082	0.00772236	0.09533
	-0.0456148	-0.0600829	0.0957917	-0.036263	0.0364405	-0.0018764
	-0.0402441	-0.0078908	0.0610168	-0.0864974	0.0344585	0.0373022
	-0.0679367	-0.0494492	0.0196055	-0.0321208	-0.0099071	0.0215627
	-0.0583001	-0.0224744	0.0443743	0.0169887	0.0352405	0.0985872
	-0.110517	0.0252053	0.077731	0.0362493	0.0408962	0.0538901
	-0.0466674	-0.0334167	0.00380919	-0.0592114	-0.0035378	0.0272834
	-0.0469763	-0.0016477	-0.0618533	-0.0468961	0.0521089	0.0107664
	-0.0598662	0.00306766	0.0241494	0.016919	-0.0023706	0.10268
	-0.107694	0.019996	-0.0553508	-0.0399473	0.0887565	0.0478462
	-0.0524765	-0.0303798	0.00751174	-0.0687346	0.0648583	0.00099278
	-0.0446442	-0.0686098	-0.058596	-0.0471361	-0.0164123	0.0214374
	-0.0494624	-0.0133531	-0.0245146	-0.031999	0.0738403	-0.0045687
	-0.0454528	-0.0300432	-0.0505658	0.0374221	0.0542996	0.0665629
	-0.0150693	0.023649	0.0240496	-0.0894293	-0.026863	0.0212164
	-0.0816625	0.0837379	-0.0720893	0.0063793	0.0828936	0.00226675
	-0.0862083	0.0354313	0.0341119	-0.0372805	-0.0002123	0.0695558
	-0.0758793	0.0320961	-0.0976822	-0.021604	0.0483581	0.0695555
	-0.0355744	0.0648797	-0.0501937	-0.0079457	0.029701	0.0272133
	-0.0426691	-0.0149644	-0.0397704	0.0213628	0.0198737	0.00794413
	-0.0936283	-0.0389247	0.0114119	0.00383259	0.0217361	0.10221
	-0.0817313	-0.0931569	0.0020085	0.0277123	0.037797	0.0234625
	-0.0191856	-0.0203018	-0.0255035	0.00760141	0.0214146	0.0122483
	-0.135645	0.0591282	0.0768973	0.00352	0.0325317	0.0453902
	-0.0577152	0.0539222	0.0224166	-0.0498006	0.0589035	0.029059
	-0.0074682	-0.0418374	-0.0182976	-0.048861	-0.000657	-0.0011826
	-0.0889804	-0.0166466	-0.0473574	-0.0042972	0.00157065	0.0788929
	-0.0076581	0.0375684	-0.0213669	-0.0100579	-0.0122775	-0.0081672
	-0.0351316	0.03936	-0.0183402	0.00144286	0.0239295	0.0856431
	-0.0315567	-0.0113797	-0.0706685	-0.0074142	0.0599082	-0.0101515
	-0.0334886	-0.0005652	-0.0549996	-0.0558203	0.0236833	0.00073762
	-0.0860897	-0.0415555	-0.0158031	-0.0333691	0.0313736	0.0250017
	-0.0759648	-0.0062541	-0.0078272	0.0138441	0.0987441	0.0563756
	-0.0401573	0.012811	-0.0034421	-0.100399	0.0724924	0.194978
	-0.0509547	-0.0194418	-0.0507116	-0.069339	0.00413379	0.0668173
	-0.0888503	0.0534256	-0.0553919	-0.0267794	0.039332	0.0711209
	-0.075761	0.016621	-0.0548417	-0.0287845	0.00494876	0.0741714
	-0.0316301	0.0172758	-0.0545279	-0.0359856	-0.0066232	0.0615506
	-0.041475	0.0429061	-0.0128412	-0.0251859	0.0246027	0.0912511
	-0.0773782	-0.0724513	-0.0201693	-0.0407141	-0.0087594	0.0287121
	-0.0547555	0.0199238	0.0116843	-0.0128012	0.0571656	0.0699864
	-0.0455868	-0.0451847	0.0411485	0.00101508	-0.0023352	-0.0091125
	-0.0524752	0.0150819	0.00504411	0.00883512	0.0341933	-0.0081372
	-0.0204013	-0.0513419	-0.101146	-0.0342418	0.0585841	0.0334565
	-0.0756337	-0.0243632	-0.0326818	-0.0330268	0.137539	0.101964
	-0.0498663	0.0135879	-0.0070648	-0.0354603	0.070648	0.0187018
	-0.0823375	-0.0251482	-0.081435	0.0146424	0.0119869	0.0743512
	-0.0690374	-0.0567199	-0.0722388	-0.023603	0.0773854	0.00132332
	-0.0762753	-0.0753905	0.00281501	-0.0629958	-0.0057117	0.0178168
	-0.0549213	0.00957812	-0.0002582	0.0231524	0.0106802	0.0197631
	-0.0491261	0.0259295	0.00455355	-0.0217598	0.0134238	0.0021362
	-0.0426761	0.00637908	0.0382473	0.0185765	0.00887151	0.0542371
	-0.0111013	-0.0131209	-0.0276132	-0.0264427	0.00932533	0.0949034
	-0.118258	-0.0092285	-0.0179774	0.0516924	-0.0127584	0.0180912
	-0.0605734	-0.0071692	0.0257563	-0.0937457	-0.0022187	0.0783031
	-0.0450934	0.00850042	-0.0561183	-0.0267023	-0.0452953	0.00064953
	-0.0834703	-0.0303923	-0.03264	0.0147057	0.0106325	0.0845738
	0.00071589	0.061167	-0.0043049	0.0130014	-0.0383901	0.0955172
	-0.136371	0.00054159	-0.0879477	-0.0442428	0.0397526	0.0134287
	-0.0404824	-0.0092052	-0.0147392	-0.0032337	0.0647496	-0.0189112
	-0.0660744	0.0647315	-0.0569358	-0.0746036	0.0307296	0.0709773
	-0.0418685	-0.0409696	0.0320797	-0.0161134	-0.0155888	0.0164168
	-0.0955789	-0.0190309	0.00380429	-0.0267988	-0.0032661	-0.0172079
	-0.0630543	0.0282914	-0.0378111	0.0214381	0.062678	0.0157509
	-0.0701415	-0.0405731	0.0221109	-0.060582	-0.0086866	0.0890505
	-0.0668245	0.0109352	0.00151736	-0.0003665	0.0435791	-0.0077459
	-0.12652	-0.0072544	-0.0319207	0.0467885	0.0101188	0.00332494
	-0.0145966	0.00224716	0.0252109	-0.027296	0.046768	0.054516
	-0.0267673	-0.054777	0.0320738	-0.0077268	0.0372397	0.0357366
	-0.112574	-0.0389447	0.0138784	-0.0213474	0.0624226	0.04787
	-0.0819728	-0.047909	-0.0677954	-0.0200062	0.0368712	0.0387984
	-0.0517651	-0.0100467	-0.0609051	-0.0081173	0.0540727	0.0316666
	-0.0938222	-0.0099305	0.0406142	-0.0195832	0.0293946	0.0644908
	-0.0417587	-0.0606584	-0.0500219	-0.0173881	0.0336883	0.140415
	-0.0162167	0.0555451	0.0687121	-0.0864553	0.0504431	0.038359
	-0.0399215	0.0250736	0.101314	-0.0266589	0.0414174	0.0296674
	-0.100704	-0.0263483	-0.0994958	-0.0401558	0.0540241	0.0285348
	-0.0711412	-0.069714	-0.0368082	-0.0460689	-0.0006929	0.0631876
	-0.0620711	-0.0074365	-0.0544029	0.0489384	0.00520058	0.0419897
	-0.0526743	-0.027419	-0.0536082	0.0741181	0.0469041	0.0223511
	-0.0559869	0.00137247	0.0345153	0.0482238	0.0282683	0.0603962
	-0.0799179	0.0287116	-0.0705895	-0.0020391	0.0277366	-0.0089515
	-0.0553169	0.105127	-0.0094817	-0.0055308	-0.053035	-0.009923
	-0.126215	-0.0258922	-0.0624127	-0.0393392	0.0434498	0.0150319
	-0.0462729	0.0257501	-0.0413	-0.0914472	0.0141167	0.0246493
	-0.046841	0.0406448	-0.0008489	0.00395557	0.0190095	-0.0441702
	-0.0704959	0.0417162	0.0240437	-0.0134838	-0.0002884	0.029904
	-0.0428247	0.00277861	-0.0268034	0.0439319	-0.0062577	0.0451244
	-0.0775952	-0.0425844	-0.0172394	0.0443148	0.0325219	0.0482954
	-0.123761	-0.0862154	-0.0455581	0.0011997	0.0450547	-0.0080756
	-0.016601	-0.0020976	0.0217101	-0.0410655	0.00647889	-0.0158605
	-0.0998667	-0.0419119	-0.0482012	-0.0307606	-0.0405178	0.0309776
	-0.0732814	0.0596133	0.0468296	-0.0569577	0.0320213	0.0470167
	-0.078571	-0.0483261	0.0885662	-0.0102099	0.020913	0.055787
	-0.0347211	-0.0101467	0.0145785	-0.0454501	0.00050041	0.0660743
	-0.119234	-0.0207811	-0.0205824	-0.0242782	-0.0018543	0.045056
	-0.0408197	0.0330601	-0.0453568	-0.112737	-0.0463439	0.0213853
	-0.0247128	-0.032455	-0.029511	-0.0867642	0.0586121	0.00728337
	-0.0254159	-0.0443738	-0.0391641	-0.0310814	0.0147795	0.053208
	0.0106173	0.0338836	-0.0458019	-0.0288536	0.0146836	-0.0005713
	-0.0149507	-0.0318801	0.0100336	-0.0038007	0.0911452	0.0485236
	-0.063594	0.0311133	-0.0214662	-0.0293604	0.0265907	0.028062
	-0.0726621	0.0047991	0.0283582	-0.0199375	0.0401555	0.0313769
	-0.0221483	-0.082123	0.0209869	-0.0511483	0.0676316	0.0847865
	-0.0090303	0.0068568	0.00157698	-0.0382895	0.031533	0.00503239
	-0.0082242	-0.036376	0.0408965	-0.0144329	-0.010855	0.0737358
	-0.0175359	0.0431774	0.0168171	-0.0517592	0.0546083	0.0530894
	-0.0302937	0.0251519	0.00845923	0.00370699	-0.0177065	0.0366465
	-0.0281201	0.0477624	-0.0227223	0.0114036	0.0693888	-0.0169382
	-0.036438	-0.0637809	-0.0676403	-0.0030276	-0.0045838	0.063097
	-0.117407	-0.0291129	0.0274633	0.0145524	0.0203106	0.168981
	-0.0819585	0.0513105	-0.0919387	0.0236456	0.0490948	0.0375671
	-0.0900075	-0.0518756	0.0331809	-0.0265614	0.00379706	0.080186
	-0.0489179	-0.0797172	-0.033592	0.00778221	0.0827966	0.0541683
	-0.0981296	-0.0126664	-0.0137381	0.0591348	-0.0435297	-0.0195862
	-0.0295267	-0.0516111	-0.0193602	-0.0400523	0.0451331	0.060941
	-0.06302	0.0481385	-0.0740267	0.0303049	0.020281	0.0659853
	-0.0719709	0.0436279	-0.0417856	-0.0781665	0.0167172	0.0745592
	-0.0456044	-0.0438137	0.0470157	-0.0299391	0.0369933	0.146633
	-0.101149	0.0328641	0.00859055	-0.0653457	-0.0089327	0.10466
	-0.0409245	-0.0615495	-0.0512546	0.0285115	0.0740404	-0.0133958
	-0.0587932	0.0126033	0.00778101	-0.045053	0.0780646	0.0238612
	-0.0308077	-0.0346678	-0.0102723	0.00030468	0.0403666	0.0487616
	-0.0558895	0.0669182	-0.0509205	0.00079044	0.0193971	0.0483786
	-0.0802358	-0.0276499	0.00964752	-0.0117035	0.0318728	0.0426585
	-0.0312256	-0.0305657	-0.0993497	-0.0060976	-0.0624002	0.151793
	-0.0436559	-0.0324683	0.0448898	-0.0281778	-0.0386139	-0.0156113
	-0.0801346	-0.0520408	-0.0351806	-0.0794487	-0.0110104	0.072039
	-0.101519	-0.0320404	-0.0013528	-0.0514457	0.0300154	0.120779
	-0.0062441	0.0213638	-0.0165326	0.003389	0.0520254	0.108978
	-0.0570777	-0.0233532	0.00913346	-0.0230409	0.0696152	0.00677151
	-0.100454	0.0556797	-0.0068054	-0.0421601	0.0132316	0.269508
	-0.0238305	0.0149734	0.0439412	-0.0340116	0.0459159	0.0868147
	-0.0581335	-0.054007	-0.0249153	0.00119543	-0.0056014	0.0429201
	-0.0513204	-0.0037092	-0.0273959	-0.0700054	0.0574588	0.0914017
	-0.0439034	-0.0636882	-0.0327671	-0.0383137	-0.010956	0.139614
	-0.123217	0.0210357	-0.0653151	-0.0332484	0.0476874	0.0381218
	-0.0912929	0.0339445	-0.0040509	-0.0376218	0.0224575	0.0544215
	-0.0646449	-0.0111858	-0.0417273	-0.0469108	-0.0135576	0.00940776
	-0.0280243	-0.0261761	-0.0698744	-0.0391929	0.0230746	0.0798518
	-0.0328508	-0.0715502	-0.0361843	-0.0033344	0.0485788	0.0518177
	-0.0460373	0.0309987	-0.0149291	0.0206129	0.0382975	0.0161312
	-0.0377828	-0.0347541	-0.0338569	-0.0180114	0.0219201	0.0478129
	-0.0495139	0.0274446	-0.0032643	-0.0344606	0.0151117	0.0414687
	-0.0658371	-0.0191274	-0.0712036	-0.0541889	0.0249399	0.0165006
	-0.0329214	0.0371097	0.0227554	0.00145277	0.016479	-0.0397329
	-0.0786106	-0.0063531	-0.0163268	-0.0393693	0.00169484	0.0311482
	-0.008531	0.0387199	-0.0522637	0.0414192	-0.0289697	0.0328591
	-0.0286024	0.0192484	-0.0539546	-0.0271245	0.0606585	0.0246894
	-0.0609127	0.0389533	0.0446233	0.0500718	0.0160862	-0.0367482
	-0.0358882	-0.0295165	0.00434717	-0.0699969	0.0095575	0.0225989
	-0.0169837	-0.0366938	-0.102096	-0.0331612	0.0179307	0.0510248
	-0.0404481	0.0686604	-0.0591041	-0.0560292	-0.0094246	0.0162298
	-0.0800199	-0.137578	0.0327012	-0.0016947	0.0310105	-0.0166096
	-0.0845344	0.0345143	-0.0344245	-0.0418222	0.0221916	-0.0127435
	-0.010613	0.0601047	0.0275296	-0.0075392	0.00355864	-0.0155983
	-0.0572965	-0.0211987	-0.0166515	-0.013892	0.01331	0.0706307
	-0.0585701	0.00646634	-0.0241338	0.00779991	0.0304521	-0.0342887
	-0.0095195	-0.0144037	-0.0287092	-0.0038272	0.0341106	0.0767218
	-0.0123367	-0.0232908	-0.0321305	-0.0312361	-0.0021958	0.0446772
	-0.0085758	0.0263899	-0.0428017	-0.0315245	-0.0170795	0.0333554
	-0.0603608	-0.0547641	-0.0153694	-0.0081722	0.0244834	-0.0190954
	-0.0939989	0.022459	0.0201222	-0.0879583	0.0128885	0.0511324
	-0.083725	-0.0041387	-0.0495716	0.0186638	-0.0025416	0.0734284
	-0.122285	-0.0211515	-0.0103266	-0.022011	0.0148248	0.00301597
	-0.0776029	0.0267134	0.0130995	-0.046076	0.0449611	0.119266
	-0.0814673	0.142	-0.0890268	-0.0184278	0.0162334	0.121523
	-0.0910243	0.0725309	0.0135379	0.0234051	0.108895	-0.0038493
	-0.0329203	-0.0102292	-0.0710943	-0.103272	-0.0085742	0.087839
	-0.121812	-0.019197	-0.0670098	-0.0624842	0.0331703	-0.0095736
	-0.0315501	-0.0166922	-0.0540376	0.0142863	0.033688	0.109203
	0.0155602	0.00615834	-0.0364646	-0.0464405	-0.0004704	0.00668164
	-0.101199	0.0535704	-0.0147113	0.0218147	0.0142167	0.0718824
	-0.071031	0.0184611	-0.0531765	-0.0316058	0.011433	-0.0208164
	-0.0585636	0.0341077	-0.0662982	0.0666439	0.0402862	0.0752286
	-0.0418633	-0.0591493	-0.0472535	-0.0378605	0.013613	0.0508201
	-0.0474865	0.0406045	-0.0388325	0.0123631	-0.0151116	0.07643
	-0.0687076	0.0140583	-0.0313948	-0.0059901	0.0132633	0.0259307
	-0.063607	-0.0100949	-0.0316642	0.0732048	0.00499035	0.0507405
	-0.0223838	-0.0125809	-0.0530829	0.0165333	0.0303366	0.00927564
	-0.0659437	0.021731	-0.0225602	-0.0183159	0.0758513	0.0708515
	-0.0425023	-0.0429275	0.11281	-0.0209573	0.0174486	0.106849
	-0.0296652	0.0455542	0.0455069	-0.0315009	0.069662	0.0694822
	-0.0880274	0.0594631	-0.0087204	-0.0293639	0.00220236	0.0124177
	-0.0551679	0.0119887	-0.0508769	-0.0438234	0.020224	-0.0715281
	-0.0754112	-0.0119662	-0.0358692	-0.0115523	0.041445	0.0181561
	-0.0623513	-0.0265046	0.0773175	-0.0461846	-0.0509338	-0.0355192
	-0.0426314	0.00091653	0.0867212	0.0006497	0.109507	0.0243251
	-0.0112866	0.0336742	0.0412195	-0.022788	0.0922863	-0.0220103
	-0.0244312	-0.0084159	0.00150084	-0.0298955	0.0335979	0.034587
	-0.0032628	-0.0350696	-0.0163961	-0.0466974	0.0131022	0.0231717
	-0.0657929	0.0887244	-0.0428596	-0.0173197	-5.93e-06	-0.028147
	-0.0626581	-0.0197092	-0.0036113	-0.0082803	0.106922	0.0566918
	0.0033201	-0.0330184	-0.119489	-0.0908536	0.0203911	0.0374278
	-0.0345131	-0.0813487	0.0115136	-0.0332448	0.0515033	0.0370092
	-0.140037	-0.0437992	-0.0205654	0.0121736	-0.0028649	0.140322
	-0.0707633	-0.0652897	-0.0123941	-0.0076157	0.0114921	0.0312896
	-0.0970919	-0.0099918	0.0310901	-0.0286196	-0.0330685	0.014652
	-0.0280664	-0.0014129	-0.0949627	-0.0089651	0.0204805	0.00443892
	-0.0330263	0.0533105	0.0102472	-0.0246555	-0.0253567	0.0873306
	-0.0067841	0.045457	0.0693803	0.0118509	-0.0190542	-0.0393814
	-0.0652822	-0.0006364	-0.0046415	-0.0039898	-0.007829	0.041854
	0.0291726	0.0251297	0.0104647	-0.0315246	0.0548262	0.0493869
	-0.0350221	0.0492261	-0.0212573	-0.0737975	0.0311248	0.0416582
	-0.0266568	0.0464256	-0.105649	0.0128644	0.0942824	0.0169962
	0.026156	0.00411532	0.0427845	0.00287913	0.0333485	0.0639974
	-0.0380487	0.0869816	-0.0135323	-0.0229364	0.0170999	0.0832937
	-0.0414521	-0.0805268	-0.0859313	-0.0566279	0.0297161	0.00031124
	0.0265753	-0.0775289	0.0245363	0.00436185	0.0483376	0.0255846
	-0.0482622	0.0416727	-0.0617882	0.0119217	0.00898304	0.0966395
	-0.0297269	0.0131661	-0.0546292	-0.0170724	0.0274002	0.00708592
	-0.0607789	-0.0044882	-0.0200623	-0.0424123	0.0271129	0.0271946
	-0.0878955	-0.0754049	-0.0357958	-0.0306287	0.00426462	0.0687156
	-0.0552271	0.0165529	-0.0377257	-0.0076023	-0.0051197	-0.0011381
	-0.0248903	-0.0240982	0.00574003	-0.0552545	0.0223398	0.0582358
	-0.0090674	-0.0344462	-0.0490543	0.00478508	0.0158572	-0.0215506
	-0.0310517	-0.0743454	-0.017698	-0.0805709	0.0193525	0.132287
	-0.0457731	0.00881877	-0.0905874	0.0379245	0.0239381	0.0298363
	-0.0828964	0.0163379	0.00524878	-0.0192923	0.0304213	0.00217221
	-0.112914	-0.0476184	0.0135382	-0.073733	0.020437	-0.0135129
	-0.0623338	0.00167406	-0.0035984	-0.0141952	0.033911	-0.0223942
	0.0175695	0.00049318	-0.0587065	-0.009931	0.022832	0.00955512
	-0.0211799	0.00377013	-0.0096244	-0.0192476	0.0235295	0.0266818
	-0.0754455	0.00031216	-0.127789	-0.039979	0.00663288	0.0356992
	-0.0391212	-0.0176255	-0.0352084	-0.0558236	0.020023	0.0504146
	-0.0413837	0.00217626	-0.015645	-0.0112573	0.0262365	-0.0083074
	0.00200348	-0.029357	-0.04343	-0.005367	0.0496734	0.0688576
	-0.0285854	-0.0368842	-0.0388702	0.0144929	0.0189076	0.0537115
	-0.0835485	-0.0793989	0.0834003	0.0293292	0.0783062	0.00600856
	-0.0272906	-0.0094463	-0.0218527	-0.0441277	0.0228039	0.124938
	-0.0614302	0.00212074	-0.0062538	-0.0056823	0.0209646	0.117581
	-0.0293135	0.00628963	0.0516959	-0.052986	0.0660491	0.0891232
	-0.025652	0.0522407	-0.0061276	-0.0074415	0.0361054	-0.0144629
	0.0200839	-0.0894335	0.0206662	-0.0347646	-0.0488205	0.0501868
	-0.0761169	0.0255123	-0.0378734	-0.0516111	0.0552015	0.0056267
	-0.008315	-0.0059615	-0.0419108	-0.0008388	0.0335592	0.0601983
	-0.0921735	0.0141691	-0.0790483	-0.0048372	-0.020448	0.0500777
	-0.0606311	-0.0146872	-0.043296	-0.0217466	0.00134876	0.0866186
	-0.0409331	-0.0294796	0.0108746	-0.055529	0.013998	0.0142311
	-0.0860993	-0.0603459	0.0114681	-0.0761081	-0.013912	0.0468612
	-0.0419175	0.0768349	-0.0298726	-0.0506896	0.0256938	0.0394556
	-0.0107947	-0.0595752	-0.0523097	0.0310075	-0.0109794	0.0574906
	-0.0922266	0.00523678	-0.0165052	0.0531745	0.0289529	0.034142
	-0.076486	-0.0210177	-0.0306316	-0.0074429	0.0372519	0.0129462
	-0.0564879	-0.131158	-0.0628646	0.00917374	0.0058693	0.137894
	0.0115614	-0.0696823	-0.0026378	-0.0275376	-0.0123602	0.0961179
	-0.0318299	-0.0008325	-0.0147172	0.00125717	-0.0197738	0.0349334
	-0.0184304	-0.0050197	-0.0169876	-0.010414	-0.0116443	0.0460368
	-0.0270007	-0.006853	-0.0553597	-0.0732874	0.0409368	0.0240983
	-0.0829659	0.00858711	-0.0037292	0.00595638	0.0558541	0.0261391
	-0.0770333	0.0567489	-0.0125412	-0.0823444	0.00019798	0.051333
	-0.0912268	0.00720659	-0.0619938	-0.0313337	0.0352811	0.0289673
	-0.0403192	-0.0035829	-0.0251178	0.0272314	0.0212959	0.0536826
	-0.0813202	-0.0082368	-0.0774281	-0.0456081	0.0496569	0.0491304
	-0.0714215	-0.015131	-0.0018082	0.0352845	0.00036623	0.0196721
	-0.0301059	0.00237971	-0.0908863	-0.0181818	0.00547839	0.0443036
	-0.0575781	-0.0387029	-0.0445108	-0.0172716	0.00479455	0.0335264
	-0.0706035	0.0485389	-0.0666997	0.0168034	0.0159585	0.0850409
	-0.0359453	0.0601193	0.00355745	-0.0397444	0.0523157	-0.0303351
	-0.0451151	-0.0555116	-0.0332499	-0.0097707	0.0379233	0.119362
	-0.0042186	0.00184125	-0.0645935	0.0445736	-0.0023125	0.138685
	-0.0647807	-0.0084458	-0.0383266	-0.0498159	-0.0108112	0.066423
	0.0211547	0.00588452	0.0285625	0.0242229	0.0408732	0.00135843
	-0.0258216	-0.0870314	-0.124457	-0.0037423	-0.0658286	0.0856794
	-0.0256551	-0.0115786	0.0395547	-0.0081366	-0.0143473	0.00674844
	-0.0341617	0.0172347	-0.0219033	0.0360898	-0.0357063	0.16469
	-0.0056712	-0.0540438	0.0312736	0.00891058	0.0330287	0.0143796
	-0.0640498	0.00011768	0.0314928	0.0336077	-0.0080902	0.0711583
	-0.0541967	-0.0731218	0.00900757	-0.0303947	0.0667017	0.0719205
	-0.10291	0.0055908	-0.0409534	-0.0180986	0.0727372	0.0605742
	-0.0588127	0.0364404	-0.0094875	-0.0508622	0.0153957	0.0367084
	-0.0520203	0.0495174	-0.0688259	-0.026033	0.0441666	0.0196229
	-0.0257594	0.0193216	-0.0816352	-0.0507997	0.046445	-0.0346004
	-0.0396439	0.0253508	-0.0251067	0.0135394	-0.0052203	0.119029
	-0.0726767	0.00195681	-0.0792184	-0.057102	0.0882417	0.0242001
	-0.0411835	-0.0016196	-0.0622234	-0.0198515	0.00817873	0.0491642
	-0.0601139	-0.0292199	-0.0254335	0.00285024	0.024572	0.00193885
	-0.0794792	-0.0127738	-0.0472255	-0.0041429	0.0602481	0.0704131
	-0.0266831	-0.0235155	-0.0874518	-0.0206904	-0.0421761	0.0902928
	-0.0347571	-0.0616952	-0.111713	-0.0231561	0.0397328	-0.0254056
	-0.0498202	0.0225917	-0.0318876	0.0135214	0.0578382	0.0372971
	-0.0990371	0.015606	-0.0529908	-0.018715	0.0250312	-0.0246664
	-0.0722587	-0.0854778	-0.0772508	-0.0151775	-0.0071636	-0.002769
	-0.0606672	0.0105759	0.00602429	-0.0487266	0.00799944	0.0144662
	-0.037675	-0.0232708	-0.0858564	-0.0124975	0.059732	-0.0084433
	-0.0347544	-0.0870093	-0.0222544	-0.0187271	0.0263403	0.0960018
	-0.0860894	-0.0907569	-0.0009358	-0.0331766	0.0507547	0.0870972
	0.0154172	-0.0024928	0.0306736	0.00049298	0.022232	-0.0072453
	-0.0395623	0.0402029	-0.0210757	-0.0800262	0.0118461	0.0201883
	-0.0702657	-0.0378892	-0.0336416	0.0783294	0.0666284	0.0331886
	-0.112138	-0.0533856	0.0510297	0.00302681	0.0435738	0.0449911
	-0.0564292	0.0120752	-0.0732101	-0.050494	0.00514528	-0.0298749
	-0.0286362	0.029532	-0.0483106	-0.0091442	0.0662005	0.0366594
	-0.0869222	-0.029347	-0.0014876	-0.0071725	0.0734433	0.0598863
	0.00536321	-0.0574446	-0.0961742	-0.0553465	0.0449524	0.0288847
	-0.0294984	-0.0295535	-0.081966	-0.0605068	0.0431545	-0.0091726
	-0.0578114	-0.0230516	-0.0015826	-0.0277817	0.00831679	0.0220468
	-0.127649	-0.035189	-0.0357925	0.0245191	0.0550396	0.0820377
	-0.086409	-0.0111712	-0.0443862	-0.0202727	-0.0177753	0.0288919
	-0.0924916	-0.0457465	0.00355326	-0.0129455	0.0207794	0.0618474
	-0.0095563	-0.0044346	-0.0527451	0.0211561	0.0455131	0.0743359
	-0.0622085	-0.0280549	-0.0253932	-0.0142225	0.0217	0.0581715
	-0.115475	-0.132232	-0.094089	0.0458691	0.0388727	0.050929
	-0.0664395	-0.0529599	-0.0066823	-0.0833158	0.020216	-0.0330363
	-0.0579005	0.00921517	-0.0081219	-0.0585653	0.0684322	0.0978213
	-0.0673431	-0.0402657	-0.0335331	-0.0231275	-0.0159508	0.00842574
	0.00076594	-0.0523221	-0.0469305	-0.0093779	0.0144665	-0.0389136
	-0.0429579	0.0320343	-0.0490174	-0.0436227	0.0523677	0.0257575
	-0.0598695	-0.0827888	-0.0303151	-0.0533849	0.026684	0.0126992
	0.00932164	-0.0615153	0.0215672	-0.0440742	0.0731829	-0.0288912
	-0.107823	-0.0049732	-0.04496	-0.0855045	0.0884434	-0.0035323
	-0.0203201	0.084048	-0.0092358	-0.0026129	0.0248855	-0.0113228
	-0.0314481	-0.119853	-0.114486	0.00510312	0.0342068	-0.0014886
	-0.0398439	0.0502763	-0.0423319	-0.0127802	0.00609383	0.0513668
	-0.0262319	-0.0888806	-0.0267141	-0.0330336	0.0655884	-0.0079704
	-0.0237558	0.0601812	0.00200892	-0.026359	0.0626599	0.0393389
	-0.0327826	-0.0541172	0.0252419	-0.0830888	0.0500433	0.107453
	-0.0492805	-0.0749222	-0.0364997	0.00731412	0.0687528	0.00599911
	-0.0392414	-0.0094379	-0.0333159	0.0357303	0.0043863	0.0814291
	-0.0690203	-0.0410722	-0.0496571	-0.0175943	0.0194373	0.0121035
	-0.072398	-0.0037176	-0.0259371	0.0311008	0.0712155	0.0639665
	-0.0394981	-0.0150939	-0.0548673	0.0203904	0.0222322	0.104681
	-0.0641658	0.0208435	0.00858495	-0.0415914	0.0365218	0.0737005
	-0.0541458	-0.115166	-0.127239	0.00795463	0.0224672	0.134207
	-0.0599571	0.0718825	-0.0053683	-0.0052078	0.050865	-0.0108716
	-0.11942	-0.0166316	0.00281972	-0.0352302	0.024379	0.0598825
	-0.0336879	0.00921939	0.0243536	-0.0183095	-0.0274032	0.0134037
	-0.0255649	0.0613105	-0.0073644	0.00914992	0.0806977	0.0492927
	-0.0140039	-0.0621372	-0.0794651	0.0070449	0.0721896	0.0134731
	-0.0765973	0.0259883	-0.0145988	-0.0028246	0.00087949	0.0607443
	-0.0796804	0.0920147	0.014313	-0.0922502	-0.0095737	0.0134748
	-0.0461877	-0.0466391	-0.0137123	0.0573135	0.00790514	0.0285411
	-0.071035	0.0353492	-0.0490589	-0.0199789	-0.0314919	0.0794312
	-0.0653898	-0.0222697	0.0436184	-0.0166366	-0.0307693	0.0314215
	-0.0499835	0.0706884	-0.0984903	-0.0137962	0.0415891	0.0258693
	-0.0734118	0.0710013	-0.0280857	-0.0313854	0.0295553	0.04006
	0.00305039	0.0173303	0.0200154	-0.0459098	0.0627821	0.0435989
	-0.026118	-0.019346	-0.0659639	-0.0103232	0.0390936	0.094284
	-0.0927997	-0.0646265	0.00876855	-0.0690823	-0.0792049	-0.023487
	-0.0314939	-0.011946	-0.0083659	0.0295243	-0.008581	0.121588
	-0.0339824	-0.0190812	-0.0102545	0.0055428	0.0441727	0.0734335
	-0.0183173	-0.0367533	-0.0963	0.0319581	0.0418809	0.194874
	-0.0554891	-0.0217407	-0.019628	-0.0469902	0.0438721	0.00957037
	-0.0571838	-0.0450619	0.00383533	-0.0045071	0.0724364	-0.0169386
	-0.0769519	0.0179307	-0.0538188	0.0359397	0.0682658	-0.0009274
	-0.0443094	0.0366469	-0.0509494	0.00226706	-0.0174793	0.0363036
	-0.045195	0.0223202	-0.0168978	-0.0383287	0.00924167	0.0928503
	-0.0346736	-6.4e-05	-0.0549577	0.013222	0.0600225	-0.0263233
	0.0214602	-0.0628318	-0.0529185	0.0206022	0.0269669	0.0506501
	-0.080205	-0.028121	-0.0996415	-0.0528803	-0.0036395	0.0426672
	-0.0071812	-0.0680414	0.01116	-0.0517107	0.024356	-0.0016398
	-0.0880305	-0.0423867	-0.0160816	-0.0313782	-0.026189	0.0466356
	-0.0470126	0.0347166	-0.0536167	-0.0094555	0.0246875	-0.0217143
	-0.0655546	-0.0144919	-0.0851423	-0.0214582	0.00051082	0.0205954
	-0.0781014	0.0107904	0.0290943	-0.0288083	0.0323377	0.098021
	-0.0691357	0.0967084	-0.0536617	-0.0283319	0.026643	0.104693
	-0.0481053	0.0452315	-0.0628765	-0.0310621	0.0261872	0.0702722
	-0.0423591	0.0125186	0.0247418	-0.0191036	0.051348	0.0132604
	-0.0904419	-0.0114832	-0.0605316	-0.0212107	-0.0011989	0.125202
	-0.0516327	-0.0217879	-0.0661679	-0.033866	0.0471331	-0.0261342
	0.0298339	-0.0144104	0.0789064	-0.021056	0.0380844	-0.0268243
	-0.051428	-0.0191442	-0.0407097	0.0561502	0.0312079	0.00956066
	-0.0982206	0.025216	-0.0230564	0.0196023	0.00826876	0.0417434
	-0.0226209	-0.0635143	-0.0063138	-0.0274841	0.0575618	0.0485949
	-0.0351146	-0.018422	0.00613813	-0.0305872	0.042515	0.102875
	-0.0806118	0.0154163	0.0353481	-0.0814711	-0.007869	0.0163421
	-0.0880655	0.07999	-0.0399615	-0.0048942	0.00442909	0.0275505
	-0.0397117	-0.0123321	-0.0006885	-0.0114438	-0.0166269	-0.0470784
	-0.0250324	-0.0555749	-0.0514133	-0.0502487	-0.0042959	0.00627431
	-0.128104	-0.0218631	-0.0081674	-0.0193915	0.00877474	0.0166931
	-0.118612	0.0208318	0.026691	-0.034305	0.0467072	0.0281712
	-0.0471041	-0.0560494	-0.0388818	0.0463088	0.0382094	-0.0074236
	-0.0523861	0.00919862	-0.0990303	-0.02418	0.030087	-0.0047201
	-0.0634827	-0.0052291	-0.0263668	-0.0014417	-0.011844	0.0308222
	-0.064971	0.00461497	-0.0160419	0.0153839	0.0161149	-0.036893
	-0.0851898	0.0188511	0.0358258	-0.0323116	0.00717481	-0.0022826
	-0.129664	-0.0229623	-0.034355	-0.0415239	0.0210586	0.0531867
	0.00998983	0.0323884	0.00397733	-0.0610411	0.0334023	0.214569
	-0.0455304	0.068472	-0.0201524	-0.0705391	0.0120253	0.0209737
	-0.0383924	0.0111313	0.0333927	-0.014538	0.0788711	0.00237585
	-0.0268439	0.00648084	0.00302913	-0.0451377	0.0220333	0.00588048
	-0.0203225	0.0349905	0.00299167	-0.0490003	0.00446878	0.0873702
	-0.0391643	0.0255652	-0.0428355	-0.014792	-0.0405252	0.0688775
	-0.0403919	0.0870692	0.0197416	-0.0601318	0.00039854	-0.0032787
	-0.0415811	-0.0160874	0.100793	0.0164258	0.0868323	-0.0281097
	-0.0456737	-0.0752323	-0.055418	0.0204419	-0.0336394	0.0484472
	-0.0743162	-0.0366624	-0.0394625	-0.0497221	0.0237664	0.0566556
	-0.0717668	-0.0113231	-0.0564	-0.0084765	0.0117425	-0.0202589
	-0.0384254	-0.009773	0.00278935	0.0346522	0.100477	0.0403764
	-0.0406229	-0.0476472	-0.0133447	-0.0334091	-0.0114386	0.0594131
	-0.0329393	-0.0216557	0.00246584	-0.0210533	0.0468081	0.114955
	-0.006895	0.0283505	-0.0532751	-0.032208	-0.0071357	0.112919
	-0.0847415	0.0609376	0.00910922	-0.0025057	0.0356935	-0.0024325
	-0.0748237	-0.0393566	-0.0284035	0.00387714	0.0530607	0.037144
	-0.0075269	0.00188986	-0.001993	-0.0038917	-0.0047944	0.00331715
	-0.0286395	-0.017313	-0.0324318	-0.0050554	0.00679927	0.0359894
	-0.0666867	0.0105151	-0.0377782	0.0265367	-0.0007843	0.0217931
	-0.0433436	0.0169281	-0.0108076	-0.0141676	0.00198845	-0.0284169
	-0.0343513	-0.0047706	-0.058619	-0.0262415	0.0403101	0.0591869
	-0.0159416	0.0532842	-0.0049604	-0.0182889	-0.0158445	0.0329528
	-0.0612412	-0.116074	-0.0082292	-0.0120244	0.0254505	0.137693
	-0.0649011	0.0798377	-0.0364296	-0.0775845	0.0335596	0.108878
	-0.0355681	-0.0237275	-0.0533182	-0.0321915	0.00157771	0.0830126
	-0.0583455	-0.0018189	-0.0773504	-0.0183989	0.0154036	0.041797
	-0.111363	-0.0110924	0.0560356	-0.037548	0.0333486	0.033487
	-0.0679814	-0.0368004	-0.0124695	-0.0765495	0.0212445	0.0171646
	-0.0695719	-0.0193012	-0.0695771	-0.0045387	-0.0030516	0.117469
	-0.045658	-0.0061392	0.00010956	-0.0411789	0.0199349	0.0299082
	-0.0788477	0.0287566	-0.0377355	-0.0120126	0.100273	0.00277048
	-0.0490607	-0.0018181	-0.0629722	0.00052147	0.0599772	0.0115284
	-0.048907	-0.0261247	-0.0799337	-0.0471112	0.0103129	0.0383945
	-0.0132081	-0.00413	-0.0270613	0.00368423	0.0172039	0.110586
	-0.0459235	-0.0626974	0.0402688	-0.0129691	0.0162174	0.0367975
	-0.0165677	-0.0294753	0.0190829	0.0428228	-0.0017907	-0.0475629
	-0.0726592	0.00552057	-0.0214729	-0.030723	0.0029938	-0.0043069
	-0.0570153	0.0180533	-0.036871	0.0189593	0.0262342	0.0781028
	-0.0257854	0.0059116	0.113566	-0.0438983	0.0426895	0.00330006
	-0.0352366	-0.027104	-0.0220949	-0.0529719	0.0469933	-0.0252703
	-0.0154857	0.0395156	-0.0454681	-0.0812068	0.0410651	0.0268586
	-0.0781876	-0.149585	-0.0280093	-0.0325983	-0.0132941	0.0682525
	-0.0472396	0.0193759	-0.0016514	-0.0177878	0.00131477	-0.0040625
	0.00891784	0.0973699	0.0260676	0.0011845	0.0641378	0.0545994
	-0.052845	-0.0298024	-0.0479194	-0.0487031	-0.0379242	0.100573
	-0.0629338	-0.0609343	0.0402063	-0.0355503	0.0596885	0.00769803
	-0.112628	-0.0445855	-0.0611682	-0.0557403	0.0121127	0.102712
	-0.061344	-0.0300511	0.0049817	-0.0377267	-0.0078927	0.08629
	-0.0491793	-0.0457436	-0.0126075	-0.0573404	0.00500467	0.0318449
	-0.0339855	-0.0555886	-0.0648752	-0.0323729	0.00187976	0.100528
	-0.0428893	0.0625946	-0.0453079	-0.0273989	0.0384148	0.106596
	-0.0471119	-0.0119384	-0.0473969	-0.031347	0.081659	0.0503672
	-0.051145	-0.0424272	-0.0240981	0.00800038	0.0255798	0.0238958
	-0.123947	-0.0081518	0.00022216	-0.0624694	0.0348425	0.00659688
	-0.0474507	0.0930631	-0.0232995	0.0314175	0.0236916	-0.0282285
	-0.0653682	0.0421653	-0.114235	0.0293397	0.0275407	0.0777599
	-0.0833104	-0.0958191	0.0451601	0.0105185	0.0258002	0.0375492
	-0.0726215	-0.0415202	-0.0204316	-0.0156609	-0.0055789	-0.0158555
	-0.0588401	0.141687	-0.0206688	0.0457136	0.016502	0.0709799
	-0.028624	-0.0116872	-0.0250454	-0.0173593	0.0326549	0.0739534
	-0.0326788	-0.0027935	-0.0278668	0.0773375	0.0562339	-0.0021148
	-0.095781	0.0772776	0.0780108	-0.0706222	0.00239024	-0.0195048
	-0.018734	-0.0234498	-0.0120517	-0.093287	0.0242951	0.18119
	0.0129694	-0.0390693	-0.0732317	-0.0071664	0.0395517	0.135286
	-0.0563852	-0.0283355	-0.0496405	-0.0507297	-0.0022161	0.0974348
	-0.0857869	0.00821482	0.0783497	-0.0498227	0.0426645	0.0356746
	-0.0227481	0.0656775	-0.0106171	-0.0373052	0.0699123	0.0583652
	-0.0697051	0.0578144	-0.0011695	-0.0343021	0.0114537	0.00443146
	-0.0807936	0.00721791	-0.0380996	-0.0201943	0.0404717	0.173759
	-0.058402	-0.0255388	-0.0160447	-0.033705	0.00615038	0.142509
	-0.0658196	0.0371252	0.0109727	-0.0307454	0.0159828	0.0924857
	-0.0718548	0.0182092	0.0685209	-0.0009718	0.0290536	0.132242
	-0.0252385	-0.0469958	-0.0538875	0.031551	0.00471701	0.0197064
	-0.0685455	-0.0269357	-0.009622	-0.0060028	0.0335268	0.0341604
	-0.126217	0.00671411	-0.0218773	0.0137701	0.0209351	0.0577898
	-0.0467191	-0.0366632	-0.0531429	0.0456515	0.0366967	0.00477392
	-0.0380394	-0.0805173	0.0173586	-0.0267149	-0.0022365	0.0671144
	-0.0274332	0.0278583	-0.0100964	-0.0118245	0.00887639	0.0342792
	-0.0509815	0.0119888	-0.0664031	-0.0074181	0.045718	0.0433003
	-0.059051	0.0264834	-0.0703336	0.00955601	0.0882681	0.0199609
	0.0452406	0.0894546	-0.0246511	-0.0181037	0.0379686	0.0529081
	-0.0753367	-0.0128674	0.0633219	-0.0112392	0.0385851	0.02334
	-0.0851651	-0.0235328	-0.0902671	-0.0713264	0.0309972	0.084647
	-0.075114	0.26684	0.0231781	0.0177485	0.0821166	0.0706141
	-0.0240676	-0.0214858	-0.0355586	-0.0549101	-0.0025728	0.052143
	-0.093185	0.0529615	-0.0193387	-0.0051316	0.00459692	0.0163298
	-0.0563198	-0.0010402	-0.0457759	-0.0783464	0.0467835	0.109484
	-0.0079023	0.0395879	-0.0400835	-0.0252685	0.00220722	-0.0187767
	-0.108444	0.0199008	0.0295434	-0.0904768	0.0507243	0.0813407
	-0.0292354	-0.0389493	-0.0163422	-0.0338675	0.00992926	0.128527
	-0.118123	-0.0117933	-0.0403126	-0.0411731	0.051057	0.00555491
	-0.0609814	-0.009243	0.013327	-0.0093136	0.0402632	0.0315723
	-0.0047095	0.00197272	-0.0580401	-0.0345539	0.0639962	0.00538364
	-0.0478573	-0.0314096	-0.0391454	-0.0289373	0.00127222	0.0515937
	-0.130667	-0.0247959	-0.0060646	-0.0196001	0.00872572	0.107961
	-0.0829428	-0.0681381	-0.0667766	-0.0506275	0.0188023	0.0302878
	0.0525978	0.00748246	0.025029	-0.0388181	0.0213908	-0.0227066
	-0.091164	0.0454961	-0.0168801	0.0664543	0.0669257	0.0362301
	0.025539	-0.0289679	0.019975	0.026276	0.0095318	0.0643381
	-0.0699401	0.117971	-0.06104	-0.0460293	-0.0356746	0.0176563
	-0.0340891	0.0275408	-0.0013754	-0.0662105	0.042357	-0.0608773
	-0.0312665	-0.0437126	-0.035223	-0.016893	0.0460835	0.0121017
	-0.0831529	0.0521396	-0.0160287	-0.0215571	0.00741875	0.0789855
	-0.068182	-0.0125555	0.00884459	-0.0061567	0.0317701	0.0583228
	-0.0991188	0.0112252	-0.0391422	-0.0174959	0.0365345	-0.0519515
	-0.0632745	-0.0168731	-0.0138923	0.0469094	0.0203561	0.0596825
	-0.10463	-0.0370424	-0.0564118	-0.0179846	0.0228749	0.00220102
	-0.0843092	0.033689	-0.0510208	-0.0399311	0.0317602	0.0575424
	-0.0105949	-0.0246098	0.0240392	0.0992285	0.0477052	0.115549
	-0.078554	-0.0587376	-0.0173502	-0.0063374	0.0440384	0.100034
	-0.0432545	0.0490301	-0.0133219	0.00974682	0.0194162	0.0761137
	-0.0582213	-0.0374839	-0.0165466	-0.0048108	0.0222479	0.0900265
	-0.0384139	0.00719573	-0.0397816	-0.0236171	-0.0334103	0.0355355
	-0.0262814	-0.0186649	-0.0198368	0.0289277	0.0222184	0.101149
	-0.0716849	-0.128667	-0.0370359	-0.0376853	0.0447198	-0.01277
	-0.0714695	0.0266791	0.0241462	-0.0352488	0.0824845	0.0497114
	-0.0521005	-0.006009	-0.0438379	-0.0133762	0.034885	0.0540389
	-0.0064658	-0.0384511	-0.0583079	0.01336	0.0479534	0.0454772
	-0.0485265	-0.0008464	-0.0270572	-0.011755	0.0679653	-0.0133646
	-0.0821141	0.0133228	0.00938541	-0.0360842	0.0260854	0.0931793
	-0.104002	-0.0876876	0.0788104	-0.0548673	0.0385558	-0.0003647
	-0.0801205	-0.00972	-0.0263336	-0.0271438	0.0990923	0.0540662
	-0.0824989	-0.0146623	-0.0234509	-0.0130922	-0.0019948	0.103719
	-0.0749711	0.00589844	-0.012157	0.0243374	0.0156709	-0.0148649
	-0.05803	0.037278	-0.0064908	0.0043822	0.0283391	-0.0283248
	-0.0590241	-0.0145453	0.0210315	-0.0805366	0.016178	0.086978
	-0.057027	-0.006705	0.0480217	-0.018779	0.0132305	0.0531552
	-0.0777978	0.00834824	-0.0250175	0.0223294	-0.0023793	0.0484307
	-0.0458269	0.00140921	-0.0178292	-0.0076268	0.00416916	-0.0058843
	-0.0538237	-0.0132886	0.00447785	-0.031802	0.0378627	0.0703026
	-0.0812247	0.0274712	0.0353033	-0.0659686	-0.0242043	0.0472768
	-0.0851583	-0.0459158	-0.12417	0.0191617	0.0511203	0.059942
	-0.144149	0.0141928	-0.0068745	0.00026364	-0.0124036	0.0171078
	-0.111636	-0.0014039	0.0425402	0.0273661	0.0823197	0.240101
	-0.0773494	0.116599	-0.0259249	-0.0870782	0.0530642	0.0533569
	0.00182708	-0.0544965	-0.0011966	0.00929249	0.035633	0.100469
	-0.110725	-0.0503162	-0.006548	-0.0253994	0.0497717	-0.0107473
	-0.123685	-0.0009771	0.00680282	-0.058623	0.0233558	0.0058862
	-0.0846275	-0.0134642	0.00263928	-0.0353842	0.0516554	0.0861266
	-0.007741	0.0995559	-0.025233	0.0367573	0.0808252	-0.0511477
	-0.116231	-0.0271073	-0.0395632	-0.0052384	0.0336388	-0.0025944
	-0.0129802	0.0402441	-0.0330686	-0.0363267	-0.0123685	0.0131265
	-0.0539992	0.0275618	0.00035606	-0.0428429	0.041646	0.011659
	-0.0411231	0.0182696	-0.063172	-0.0792188	0.0294417	0.0646058
	0.014089	-0.0411646	-0.0695943	-0.0783454	0.0619537	0.0777577
	-0.0696517	0.0296648	-0.0446137	0.0332604	0.0499475	0.0187127
	-0.120396	-0.0443652	-0.0101312	-0.0307999	0.0186891	0.0499581
	-0.172991	-0.0354813	0.0189637	-0.0115696	0.0101455	0.00903668
	-0.0549304	0.0493977	0.0969896	-0.052914	0.0602134	0.0995935
	-0.0672119	-0.0428468	-0.0174634	0.0123038	-0.0001617	0.0315276
	-0.0580407	0.0470088	-0.0050192	-0.0286683	0.0130776	0.0222731
	-0.0674531	-0.0169247	-0.0438633	0.0103227	0.0223862	0.144435
	-0.0519617	0.0287133	-0.0255082	0.0430772	0.0368985	0.0542595
	-0.0514826	0.0151013	-0.107856	-0.0396914	0.0347533	-0.0135254
	-0.0914193	-0.0090782	-0.0129319	0.0043595	0.0360467	-0.0037605
	-0.023326	0.00988451	-0.0032338	-0.0341958	-0.0116725	-0.0192572
	-0.0377539	0.0137854	0.0532854	-0.0379312	-0.042862	0.0324778
	-0.0596089	-0.0343466	-0.0009287	0.0195728	0.106913	0.0863056
	-0.11398	-0.0116421	0.00809986	-0.0391622	0.0282886	0.0620543
	-0.077382	-0.0098504	-0.0024331	-0.00166	0.0162535	0.0293601
	-0.0761393	-0.0480836	0.0166125	0.0026477	0.0498172	0.0231668
	-0.10241	-0.0322858	0.0233697	0.0324869	0.0475258	0.00350988
	-0.13717	-0.0752553	-0.003159	-0.050534	0.0477886	0.00117156
	-0.0331667	0.00989199	0.0562834	-0.0070031	-0.013442	0.0169581
	-0.0423404	-0.0553533	0.00888546	0.00079888	0.0425577	-0.0442061
	-0.119316	0.0411193	-0.056136	0.0251483	0.0767822	0.0989409
	-0.0638569	0.00074746	-0.0028465	-0.0720456	0.0693157	0.0776498
	-0.0606882	0.0322136	0.0037698	0.00360107	0.00508529	0.095929
	-0.079625	-0.0500301	-0.0275264	-0.0045575	0.0267584	-0.0138013
	-0.0147571	0.00357071	-0.0589656	-0.0092697	0.0146488	0.0762135
	-0.0544614	-0.0060043	-0.0726704	0.0514104	-0.0476898	0.0898092
	-0.103318	-0.0465942	0.0458929	0.0272112	0.0498131	0.0352683
	-0.0547501	-0.0123069	0.0409363	0.0281837	0.0281922	0.0408888
	-0.079924	-0.0095374	-0.0183007	0.0113687	0.0558306	-0.0830077
	-0.0216269	0.00078152	-0.03109	-0.0228178	0.0328567	0.0656401
	-0.0506692	-0.124922	-0.005491	-0.0162026	0.0241035	0.00385987
	-0.0554471	-0.0278142	0.00618824	0.00632466	0.018157	0.0270571
	-0.0815255	0.0347433	0.0762677	-0.0329622	0.0348541	0.00818426
	-0.0990393	-0.0446365	-0.0474128	-0.0109146	0.0507354	0.0846314
	-0.0986878	0.0517413	-0.0140423	-0.0392041	0.0192382	0.0630868
	-0.108807	-0.0071795	-0.0343258	-0.0007976	0.00761965	-0.0250789
	-0.0273272	-0.0211592	0.0879209	0.0072312	0.0585113	0.0836409
	0.0021928	0.0119528	0.0114258	-0.0389275	0.0607461	0.0350106
	-0.110221	-0.0411307	0.0487663	0.0473941	0.0268534	0.00865979
	-0.0643409	-0.0045407	-0.0679702	0.0062308	0.0509469	0.0565912
	-0.069084	-0.0373312	-0.0254115	-0.0173562	-0.0039388	0.0891959
	-0.0955811	0.0226087	-0.0539089	0.0188613	0.0269107	-0.0375036
	-0.0280932	-0.0230342	-0.0364269	-0.0059355	0.058078	0.0649553
	0.00518973	0.0751341	0.00804473	-0.0355527	-0.0333792	0.054677
	-0.0404358	0.014947	-0.0053765	-0.023469	0.0504946	-0.0294337
	-0.0941014	-0.0539602	0.0228748	0.0710294	0.00506906	-0.0377754
	-0.0366095	-0.0076995	0.0245553	-0.0172734	0.0784514	0.112847
	-0.034888	-0.0445116	-0.0192922	-0.0316564	0.0539215	0.0591885
	0.021909	-0.0742563	0.00096546	-0.0862539	0.0140775	0.0198352
	-0.109012	0.0707994	0.0163481	0.046465	0.0758072	0.00670991
	-0.0724044	0.0477546	-0.0521509	-0.0153983	-0.001297	0.0776317
	-0.0759537	0.0293474	0.0304456	-0.0382182	-0.007986	0.00891262
	-0.101005	-0.0064066	-0.0097104	-0.0253428	0.0538759	0.0358338
	-0.0837808	0.0105083	-0.0906252	-0.0398331	0.0147798	0.0366794
	-0.0542245	0.004569	-0.0535669	-0.0245375	0.0564407	-0.025511
	-0.040817	0.0405864	-0.0313159	-0.041405	0.0305489	0.0481086
	-0.112019	-0.0165065	-0.0589018	0.00185803	0.0887659	0.00319871
	-0.0126458	0.0427478	-0.021622	-0.0176813	0.0758475	0.0160837
	-0.0837159	-0.0244542	-0.0143234	0.0145372	0.0411226	0.112361
	-0.0610588	-0.0212617	-0.0368351	-0.0057734	-0.0207625	0.0810515
	0.0227829	0.0312401	-0.116055	-0.0031248	-0.0186885	0.0209813
	-0.0659583	-0.0196452	-0.0210134	-0.0388816	0.012409	0.0800197
	-0.0910056	-0.0698809	0.0124125	-0.0204894	0.046496	0.302319
	-0.0186751	-0.0215861	0.0327875	-0.0274303	0.0190853	0.0113218
	-0.0244104	-0.0061397	0.0237398	-0.008458	-0.0389622	0.0515076
	-0.0574423	0.0422232	0.0222638	0.0774405	0.0180865	0.111913
	-0.091878	0.0458547	-0.0245789	-0.0084205	-0.0125166	0.00332737
	-0.0101248	0.0218779	0.032354	-0.0477536	0.00626948	0.0427244
	0.0384009	0.0387414	-0.0018952	-0.0258429	0.076324	0.0637941
	-0.0109319	-0.0367122	-0.0279817	-0.03231	0.0432318	0.0401007
	-0.0926139	0.00854745	0.036696	-0.019719	0.0623531	-0.0215296
	-0.0716775	0.0452891	-0.0078197	-0.0346003	0.00345581	0.0325959
	-0.0395541	0.0925772	0.00799073	-0.0363716	0.061316	0.0213804
	-0.146284	-0.0208507	-0.0340123	-0.0108766	-0.0065524	0.040995
	-0.0596679	-0.0332164	0.046039	0.00076956	0.0671259	0.0142726
	-0.0054331	-0.0112438	-0.0686811	-0.0320502	0.0412331	0.103701
	-0.120107	0.0285456	-0.034662	0.0258106	0.0660768	-0.022124
	-0.0181906	0.0293782	-0.0410045	-0.0573212	0.0225907	0.117169
	-0.117138	-0.0229763	0.0296401	-0.0673203	0.0226456	0.126034
	-0.0966547	0.0470259	-0.061073	-0.0457546	0.00883933	0.143359
	-0.0345298	0.0679546	-0.0809202	0.0136376	0.0342515	0.0125461
	-0.0667658	-0.0252268	-0.03699	-0.0313559	0.034169	-0.0043704
	0.027777	-7.42e-05	-0.0013153	0.016927	0.0152943	0.0386264
	-0.0529001	0.0389332	0.0480315	-0.0168402	0.0137377	0.0666249
	-0.11444	0.0223371	-0.0127412	-0.0025003	-0.0038219	0.0226604
	-0.0069232	0.0473173	0.00894304	-0.0123594	0.0409925	0.0121414
	-0.0311146	-0.0337749	0.0142007	-0.0591694	0.0081705	0.00691476
	-0.0655946	-0.025786	0.0109537	-0.0008866	0.0181982	0.0835901
	-0.0720899	-0.0099828	0.0157863	-0.0259871	0.0801905	0.0605603
	-0.0834738	-0.0300501	-0.0299325	0.00092723	0.0275266	0.0632999
	-0.0480205	-0.0305497	-0.0481704	0.0301868	0.0217001	0.0188758
	0.0279404	-0.0456628	0.0174131	-0.0183679	0.025509	0.0204473
	-0.0497566	0.0368388	0.00852307	0.00264725	-0.0047373	0.0542163
	-0.0317853	0.0352026	-0.0423303	0.028045	0.0158742	0.0173969
	-0.0469752	-0.0003138	0.00995996	-0.0510314	0.0195219	0.0407191
	-0.0452386	0.0853186	-0.0671647	0.0874503	0.0207775	0.0907235
	0.00050425	-0.0206336	-0.0127797	0.0050703	0.0534754	0.032201
	-0.0258806	0.0627108	0.00744958	0.0159487	0.013979	0.121582
	-0.0235743	0.011219	0.0198359	-0.0039043	0.0218299	0.0845433
	-0.0168815	0.0216776	-0.0298175	-0.0176444	-0.0039236	0.130169
	-0.0246447	0.0542428	0.052812	-0.0343896	0.0230755	-0.0097976
	-0.0996367	-0.03189	0.011613	0.00905679	-0.0138565	0.0427991
	-0.0631363	0.023661	-0.0275104	-0.0178151	0.0257676	-0.024845
	-0.0794326	-0.0767017	-0.0694551	0.0168181	-0.0032086	0.0401493
	-0.0719978	-0.0125193	-0.0523994	0.0111145	0.0199139	0.0665899
	-0.061708	-0.034869	0.0496973	0.00560604	0.0149727	0.0136978
	-0.068596	0.0627462	0.0338038	-0.0785959	-0.0022393	0.072951
	0.0251284	0.00165498	-0.0357052	-0.0153667	-0.0006632	0.124657
	-0.045855	-0.0079104	-0.0457154	-0.0287359	0.0635852	0.133098
	-0.120133	0.0130455	0.0518211	-0.0520443	0.0203344	0.0648151
	-0.06048	-0.0248711	-0.0307131	-0.0235196	0.0303691	0.112497
	-0.0441073	0.061142	-0.0082412	0.00906658	0.0284477	0.0944236
	-0.0504156	0.0178281	-0.0014956	0.00790522	-0.0076224	-0.038736
	-0.026595	0.0148786	-0.0581598	-0.0108613	0.0492751	0.0462958
	-0.0430069	0.031846	-0.0792916	-0.0055289	0.0709743	0.0249462
	-0.0935835	-0.0297105	0.0648856	-0.0135711	0.0114218	0.0484639
	0.0167742	0.0330726	-0.0480155	-0.0142577	-0.0019558	0.0663986
	-0.0424031	-0.0524092	-0.0611547	-0.0450124	0.0348933	0.121665
	-0.105146	-0.0074355	-0.0653506	-0.037193	0.039357	0.0458343
	-0.0548041	0.018724	-0.061407	0.0142091	0.038583	0.0739289
	-0.0546413	-0.0178533	-0.0656102	0.0117519	0.00634166	-0.0295369
	-0.0886459	0.0278062	-0.0520989	-0.0754925	0.0580432	0.0551521
	-0.0378763	0.0502456	0.0278688	-0.030807	0.00346123	0.0655963
	-0.0074842	0.0424303	-0.0135057	0.0168089	0.0532358	0.00627886
	-0.0625749	-0.0630918	0.0257019	-0.0097458	0.00703012	-0.0071939
	-0.0492497	-0.0544755	0.0417952	-0.0257874	0.0378097	-0.0108749
	-0.0791413	-0.0745006	-0.0052452	-0.0232523	0.0584132	-0.0036629
	-0.0656138	-0.161609	-0.0063051	-0.0136067	0.0601385	0.0824642
	-0.0700148	-0.015961	-0.0107533	0.00821454	-0.0099533	-0.0117161
	-0.115158	-0.0729524	0.0236408	-0.064059	-0.0139821	0.00154663
	-0.0043965	0.0115691	-0.0692783	-0.0039977	0.0122505	0.0404361
	-0.0331145	0.00182364	-0.0842158	0.0214407	0.0449884	0.084844
	-0.0429028	-0.0203281	-0.0206876	-0.0339452	0.0270791	0.0711973
	-0.0083078	0.0200987	-0.0099275	-0.0474383	0.0432045	0.0200123
	-0.0515218	0.0963001	0.010152	-0.0788571	-0.0138611	0.009002
	-0.107791	0.0456657	-0.0310283	-0.0547075	0.0169504	-0.043137
	-0.0583204	-0.0108859	-0.0171353	0.0183169	0.0139742	-0.0069431
	-0.0402242	0.0579336	-0.005078	-0.0746746	0.112463	0.021713
	-0.094804	-0.0737067	0.0139309	-0.0329685	0.0160652	-0.0132033
	-0.0370549	-0.0136968	-0.0131099	-0.0338945	-0.0332328	-0.0305351
	-0.0610903	0.0223291	-0.016689	0.0396012	0.0437809	0.0601098
	-0.0381895	-0.0625541	-0.0646305	0.0171049	0.0394899	0.0149113
	-0.0498306	-0.0564669	-0.0330123	0.0354272	0.0372721	0.0458901
	-0.0736531	0.0295486	0.00976476	0.0355927	0.0139679	0.0648645
	-0.095862	-0.035364	0.0240088	0.0301508	0.0879464	0.0380094
	-0.11378	0.00980302	-0.027541	-0.0374422	0.0353407	0.208911
	-0.0330825	0.0280103	0.0476541	0.00868873	0.0331587	0.0562785
	-0.0515926	0.0851804	-0.0198232	-0.0206889	0.108298	-0.0377637
	-0.0220404	0.0206145	0.0713351	-0.0263161	0.010116	0.0675545
	-0.0128472	-0.0104106	-0.0832189	-0.0430876	0.00510247	0.00902118
	-0.0734516	0.0276248	-0.0032034	0.0444457	-0.0084496	-0.0014945
	-0.0165698	-0.0113758	0.02919	0.0231743	-0.0176097	0.0667099
	-0.102961	0.0550217	-0.0474624	-0.0265909	0.0350277	-0.0154248
	-0.0904966	-0.0380664	-0.0714508	-0.0565414	0.058371	0.0111585
	-0.0352615	-0.0110935	-0.0417586	0.00644038	-0.0005421	0.0510439
	-0.0250708	0.0342321	0.0553812	0.0424683	-0.0109488	0.0354547
	-0.0637052	-0.0714505	0.0534782	-0.0140611	-0.0042306	0.0898767
	-0.0614469	-0.0217687	-0.0133394	-0.0086117	0.0195313	0.00188932
	-0.0654721	-0.0404807	-0.0801793	0.0580301	0.0330511	0.00221266
	-0.0108029	-0.0271078	0.00258109	-0.0233725	0.0181669	-0.0011855
	-0.102231	0.0149375	-0.0397257	-0.0663086	0.0511448	-0.008458
	-0.0636032	0.0088639	0.0476083	-0.0153463	0.014107	0.0829365
	-0.133434	0.0360932	0.0146473	-0.0119551	0.0402699	0.0835489
	-0.162966	-0.0247783	-0.0185599	0.01993	0.0127042	0.060051
	-0.0648949	0.0510993	0.0341042	-0.0191956	-0.0288828	0.102459
	-0.0062091	-0.0391744	-0.0366392	-0.0055404	-0.043838	0.0155562
	-0.0353469	-0.0540036	0.0222611	0.0285315	0.00245362	-0.0069704
	-0.0705053	0.0458161	-0.059088	-0.0875377	0.0335084	0.0297342
	-0.0860805	0.0878122	0.00789694	-3.79e-05	0.0164546	0.0537617
	-0.0557295	-0.0094703	-0.0138235	0.0296914	-0.0002217	0.135635
	0.00156254	-0.0169878	0.0026032	0.00913679	0.0294727	0.0318838
	0.0376484	-0.0064139	0.0183065	-0.0429902	0.0110974	0.0380288
	-0.10901	-0.0336264	-0.0051417	-0.0334048	0.0610771	0.0248842
	-0.0780235	0.0210998	-0.0505116	-0.0269283	0.00139724	-0.0200503
	-0.0407906	0.0272792	0.0307565	-0.0366355	0.0295343	0.0116634
	-0.0168616	-0.051876	-0.0272542	-0.0579848	0.0365369	0.0647263
	-0.0436572	-0.0260088	0.00951668	-0.0245599	0.00738917	0.0290333
	-0.0441419	0.00459501	-0.0318636	0.0284498	0.00939531	0.078392
	-0.045386	-0.0980636	0.0351105	0.015069	-0.0231193	0.104061
	-0.0460166	0.0967427	0.0206661	0.0137168	0.0169431	0.00084164
	-0.0328694	0.0903614	-0.0640473	0.0171553	0.0570867	-0.0248892
	-0.0064205	0.0853506	-0.0196254	-0.0343045	0.0389722	0.0575248
	-0.0375447	-0.0795127	0.0286086	-0.0540876	0.0685585	0.00900599
	-0.0593604	0.0165641	-0.0586012	-0.0151408	0.0202552	0.040202
	-0.0465155	0.0462941	-0.0225227	0.0144028	0.0283728	0.0840359
	-0.0072866	0.0111998	0.00364297	0.00195283	0.0477848	0.0946737
	-0.145535	0.0363221	0.0620721	-0.0714241	-0.0222143	0.0771292
	-0.0686462	-0.021701	-0.0732931	-0.0367401	0.0135025	-0.0231442
	0.0465547	-0.0985459	-0.0200272	-0.0071384	-0.0010529	0.0438797
	-0.0467164	-0.0355062	-0.01334	0.0258749	0.0862217	-0.0737475
	-0.10329	-0.0574449	-0.039564	0.0125571	0.0234409	0.0384786
	-0.035789	0.0299932	-0.0894534	0.0449738	0.0439078	0.0144727
	-0.072559	0.0565208	-0.03827	-0.0416278	0.00179859	0.0518204
	-0.0451211	-0.0315082	0.0824405	-0.0868233	0.0300092	-0.0386847
	-0.11463	-0.0301371	-0.0730307	-0.0883431	0.0927426	0.068777
	-0.0914461	-0.0907331	0.0486778	-0.0283861	0.0394181	0.0333514
	-0.0554403	-0.0239749	-0.015655	-0.0211068	0.0517218	0.061903
	-0.0400684	-0.0197821	-0.0343986	-0.0492699	-0.0329477	0.271312
	-0.0734875	0.0482571	-0.000799	-0.0224488	-0.020258	0.0227501
	-0.105645	-0.0075972	0.0192974	0.0184476	-0.0050781	0.0569404
	-0.145687	0.100861	-0.0661442	-0.0319464	-0.019156	0.0182756
	-0.120099	0.0364199	0.00880646	-0.0075318	0.0236166	0.0120474
	-0.0401381	-0.0309322	-0.0333765	-0.0394873	0.100303	0.0409493
	-0.0891605	0.0210412	-0.0637004	-0.0583776	0.0306966	-0.0296505
	-0.0302108	-0.0294783	-0.0227802	-0.0011917	0.0665939	0.0666674
	-0.031765	0.0038065	-0.0997975	-0.0592616	-0.0170602	-0.0010223
	-0.0512524	0.00940596	0.022294	-0.0380784	0.0242712	0.0532913
	-0.0799302	-0.0104433	-0.0272949	-0.055388	0.0437076	-0.0006547
	-0.0221906	-0.0126954	-0.0179403	0.00384813	-0.0274367	0.0347766
	-0.0267799	0.00012889	-0.0465011	0.00946138	-0.0305062	0.0470803
	-0.0568666	0.00944494	0.0177687	-0.0624496	0.0221338	0.0730891
	-0.0216927	-0.0484332	-0.0728093	-0.0711068	0.01652	0.0112734
	-0.066303	0.00163817	-0.0147743	-0.0078516	-0.0146557	0.0177864
	-0.0899976	-0.0342055	0.0152769	-0.0125881	-0.0429677	0.0998418
	-0.112302	0.0700335	0.0404923	0.00817406	-0.0076233	0.00742423
	-0.0764433	-0.118815	-0.0391171	-0.0309729	0.0432647	-0.0131437
	-0.0059657	-0.0432206	0.0455492	-0.0349279	0.0446773	0.0877567
	-0.0608649	-0.0110376	-0.0601364	-0.0329499	0.0252865	0.0433625
	-0.0383297	0.0579356	-0.0420037	0.0155409	0.00463631	0.0737208
	-0.0981932	-0.120657	-0.0326181	-0.0579041	-0.0426842	-0.038123
	-0.0494957	0.00426649	0.0676495	-0.0393044	0.0180247	0.0266235
	-0.0454287	0.0579575	0.0570978	0.0694368	-0.0044336	0.016182
	-0.0623	-0.0195957	-0.0559414	0.0145119	0.0377606	0.047024
	-0.0529035	-0.0096434	0.00534252	-0.0519905	0.0238077	0.0129094
	-0.0584604	0.0163074	-0.0403125	0.0102869	0.00204167	-0.0015411
	-0.0402376	0.0054756	-0.0643055	-0.0019122	0.0127183	0.0825913
	-0.0136588	0.0488955	0.0424	-0.0695018	0.016504	0.0760881
	-0.0572392	-0.0377264	-0.0052523	-3.96e-05	0.0359387	0.0189346
	-0.074167	0.0158146	0.00401285	0.0106203	0.00749068	0.0274661
	-0.0878188	0.0114193	-0.005765	0.0340062	0.0313458	0.0276213
	-0.0450549	-0.0215584	-0.0049152	-0.0617448	0.0431817	0.0307858
	-0.0273511	0.0151123	-0.0379886	-0.0166366	0.0172022	0.0445627
	-0.0895246	-0.0647223	-0.0988094	-0.0154913	-0.0058491	-0.0341962
	0.0174783	0.113374	0.0497914	-0.0300576	0.0148446	0.0739788
	-0.129078	0.0219363	-0.0484956	-0.0754604	0.0162098	0.0909411
	-0.0997756	-0.0026024	-0.0395325	-0.0431665	0.0911432	0.108662
	-0.0099647	-0.0435979	-0.0222916	0.0282609	0.0398575	0.0381237
	-0.100344	0.0336824	0.0652104	-0.0507899	0.022014	0.0286341
	-0.0534571	0.067835	0.0105474	0.0385858	0.0151691	0.0244679
	-0.0850425	-0.0072221	-0.0132414	-0.065924	-0.0108027	0.0556894
	-0.0438117	-0.0326806	-0.0348538	0.0439552	0.034857	0.0457933
	-0.0898192	0.0493213	0.0101983	-0.0101251	0.0636979	0.0508934
	-0.0369133	0.0327764	-0.0643282	-0.0540983	-0.0064143	0.0732049
	-0.10287	0.0228239	-0.0086875	-0.0445958	0.0210174	0.00300743
	-0.0579259	0.0215961	0.0106027	-0.053635	0.0544026	0.0363977
	-0.10294	0.036144	-0.0179415	0.0182802	-0.0347932	0.0354281
	-0.0685803	-0.0046241	-0.0278201	-0.0179772	0.0210432	0.0755388
	-0.101115	-0.0700181	-0.0916408	-0.0413195	0.0112171	0.136437
	-0.071155	-0.0272573	-0.0953439	-0.0294259	0.0132772	0.0729903
	-0.0219543	-0.0406447	0.00326975	0.0244645	0.0115426	-0.0323524
	-0.0866351	-0.0889981	-0.0890805	-0.0591903	0.0449202	0.081511
	-0.0319422	0.0278755	-0.0677109	-0.0247757	-0.0146683	0.0516006
	-0.0661032	0.054751	-0.0448794	-0.0470042	0.0313489	-0.0147872
	0.0170657	-0.0018804	0.00520903	-0.0674442	0.0451991	0.0101676
	-0.0450579	0.079788	0.0484664	-0.0404128	0.0307014	0.0533749
	-0.044003	0.032327	0.011873	-0.0035895	0.0245058	-0.0004024
	-0.069759	-0.0734516	-0.0164914	-0.0805792	-0.0408808	-0.0361211
	-0.0537364	0.0695576	0.0138069	-0.0335536	0.0200612	0.0383296
	-0.061598	-0.0026323	0.0148546	-0.0568153	0.043556	0.409504
	-0.0030808	-0.0249758	-0.0022036	-0.0276371	-0.0051384	0.110165
	-0.0730279	0.00261423	-0.0201857	-0.0233884	0.0434574	0.0739353
	-0.0391137	-0.0307408	0.0467213	-0.0007941	0.0362966	0.0606278
	-0.0718671	0.0486219	-0.0670911	0.0121026	0.0324546	0.022022
	0.0268837	-0.0913747	-0.0942302	0.0425374	0.0423351	-0.0418296
	-0.0493209	0.0199089	-0.0020303	-0.0552451	-0.0011715	0.0591902
	-0.0810961	-0.0268826	-0.0128037	-0.0527566	0.0180046	0.165688
	-0.0768189	-0.0993348	-0.0531343	-0.0514563	-0.0015258	0.0480919
	-0.0861568	0.0212152	-0.0887334	-0.0275259	0.0496861	0.187277
	-0.0812573	0.0890774	0.0234851	-0.0466322	-0.0010188	0.0203846
	-0.0798117	-0.0531245	-0.0180861	-0.0742563	-0.0010944	0.0897218
	-0.101489	-0.0456874	0.0411228	-0.0055315	0.0378108	0.0729683
	-0.0478018	-0.0653417	-0.0038383	0.00161247	0.00854596	0.0612908
	-0.125966	-0.0196817	-0.0612613	-0.0145532	0.001882	0.173574
	0.0101602	-0.0264767	-0.0256839	-0.0543478	0.00236384	0.0418064
	-0.0646774	-0.0115937	0.00483798	-0.0227188	0.0609354	0.102325
	-0.0216275	0.0933868	-0.108298	-0.0120037	0.0301253	-0.0015521
	-0.0667142	0.0227892	-0.0233629	0.00090368	0.0476448	0.115976
	-0.0713804	0.0344661	0.0693824	-0.0064832	0.0557675	0.0489253
	-0.047701	-0.0014292	0.0101444	-0.0034782	-0.004588	0.0763313
	-0.0657774	-0.0204599	0.0785296	0.0612632	-0.024489	0.0957274
	-0.0840886	-0.0717519	-0.0218945	-0.0373699	0.0271299	0.0314591
	-0.0686328	0.00099899	-0.0410134	-0.0709289	-0.019045	-0.0338758
	-0.0214524	-0.0202449	0.0707062	-0.0134394	0.079371	0.151307
	-0.111648	-0.0337754	0.036081	0.00486513	0.0123193	0.0904333
	-0.0886836	-0.0051609	-0.0188374	0.0190966	0.0269589	-0.0129891
	-0.0417078	-0.0316079	-0.006235	0.00429084	0.00082796	-0.0149737
	-0.0214826	0.0081423	-0.0780066	-0.0187649	0.00474131	0.0161594
	-0.0208998	0.0205434	0.0359405	0.00317666	0.0295731	0.109345
	-0.0752924	-0.0773888	-0.0354355	0.0233033	0.0366576	0.0194307
	-0.0366196	-0.0823735	-0.0243338	-0.0560467	0.0297656	0.0707836
	-0.0358525	0.00244585	-0.06188	-0.0601461	0.0487469	0.0658349
	-0.0077281	-0.0402237	-0.0680481	-0.0491934	-0.0229995	0.148698
	-0.0515981	-0.0001619	0.0431178	-0.0344601	0.0450096	0.0776143
	-0.0936236	0.113679	0.0180472	0.027769	0.0460807	-0.010009
	-0.0821821	-0.0159855	0.0718851	-0.031471	-0.0134987	-0.0079848
	-0.059088	0.00743099	-0.0185085	-0.0201647	0.023949	-0.006918
	-0.0584938	-0.0405396	0.022204	-0.0281811	0.0333012	0.0295482
	-0.0313599	-0.063443	-0.0399946	-0.039785	0.0065548	0.136935
	0.0163653	-0.125484	-0.0145893	0.0245307	-0.0125522	0.064555
	-0.0612314	-0.0185838	-0.0093159	-0.0318149	0.0344928	-0.0281472
	-0.0492329	-0.0994	-0.0516935	-0.0288024	-0.0081637	0.071043
	-0.0728786	0.0914084	-0.0278307	-0.0327885	-0.0394517	0.054087
	-0.0371667	-0.103725	0.052129	-0.0032851	0.0367988	0.00983449
	-0.0778348	-0.0661881	0.00195656	-0.0185953	0.0558055	0.119399
	-0.0811186	-0.0641469	0.0163483	-0.0310918	0.0193418	0.069849
	-0.0434072	-0.066343	0.0250519	-0.0397139	0.00922897	0.157353
	-0.0026858	0.0215544	-0.048185	-0.0101917	0.028283	0.0295301
	-0.0523171	0.00933977	-0.0710372	-0.0429607	0.0128945	0.0501859
	-0.0690385	-0.0372014	0.0811372	0.0211085	0.0155964	0.0431317
	-0.12501	-0.0347591	-0.0246323	0.0129	0.049488	-0.0026305
	-0.033521	0.00911607	-0.130116	-0.0104751	0.0484505	-0.0401291
	-0.104955	0.0346153	0.0137391	-0.0525789	0.047669	0.0931355
	-0.022303	0.0407677	0.0172563	-0.0461559	0.0149897	0.0249618
	-0.0759307	0.0106668	0.0306619	-0.0596993	0.0128865	0.061506
	-0.0437448	-0.0350736	0.0302939	-0.0225479	0.0153275	0.103515
	0.00575257	0.0159562	-0.0164522	-0.0332619	0.0236245	0.0665147
	-0.0326342	0.0718434	0.00815782	-0.0510615	0.0571962	0.0978946
	-0.0603396	0.0522961	-0.0055188	-0.0832951	0.0530392	0.0881777
	-0.0768886	-0.026562	-0.0042023	-0.0673477	0.0886036	0.0848291
	-0.0449624	-0.0704311	-0.0017209	-0.0050421	0.048677	0.0335842
	-0.055806	-0.0335671	-0.0388122	0.00594599	0.0240051	0.00041462
	-0.0504526	0.0328038	-0.0255558	-0.0170312	-0.0003102	0.0535558
	-0.0032896	0.0179595	0.0131564	-0.0020196	0.0690179	0.0483537
	-0.0466891	0.0233956	-0.0439932	-0.0393434	0.0893067	0.0538322
	-0.0806207	-0.0262893	-0.079828	0.0385453	0.045927	-0.0616871
	-0.0940126	0.0143225	0.0381487	-0.0272953	0.0449018	0.0703669
	-0.0550673	0.0355729	-0.0202642	0.0243502	0.0738726	-0.0317559
	-0.0855732	-0.0439261	-0.0001427	-0.0135731	0.0497592	0.0481385
	-0.0860598	-0.0134888	-0.0484318	0.0341589	0.0300957	0.0630542
	-0.0902321	0.0160306	0.00486671	0.0180607	0.0172835	0.013543
	-0.0802838	-0.0604691	-0.109598	-0.0323981	0.0391714	0.0567607
	-0.0029609	-0.015318	0.0486709	-0.0252552	0.0141904	0.0367671
	-0.122317	0.0300011	-0.0111353	-0.009431	0.0160953	0.0321818
	-0.043559	-0.0261176	-0.0274313	-0.0402109	0.077113	0.0715002
	-0.0537275	-0.0547203	0.00876217	-0.0389104	-0.0219176	0.0567911
	-0.0631701	0.0177862	-0.0206406	-0.0027063	0.0125255	0.0430699
	-0.0713062	-0.029282	-0.0879127	-0.010764	0.0318664	0.0445883
	-0.0663109	-0.0167547	-0.0172109	0.00081918	0.00084556	0.0461449
	-0.009436	-0.0347228	0.0602188	-0.0191925	0.0224482	0.0103726
	-0.0482495	-0.126694	-0.103349	-0.0386649	0.0263774	0.0453861
	-0.104303	0.00137388	0.0476207	-0.0336456	-0.0032451	0.0980612
	-0.0422813	0.0785251	-0.0445198	-0.0585404	-0.012174	0.0641937
	-0.0820124	0.0104201	-0.0296622	0.0207373	0.0157971	0.00473477
	-0.114722	-0.121584	-0.0818201	-0.0365862	0.0176047	-0.0272776
	-0.0349431	-0.0247914	-0.0150711	-0.0597853	0.0210526	0.0611462
	-0.0855128	-0.0006238	-0.0372498	0.0223922	0.0719783	-0.003949
	-0.115789	-0.0036369	-0.03625	-0.0192192	-0.0034504	0.0478483
	-0.104757	0.0449439	-0.0957131	-0.0008479	-0.0201234	0.0101684
	-0.0631044	-0.048507	0.0429054	-0.0322129	0.0587597	0.0542493
	-0.0230228	-0.0437365	0.0309092	-0.0128837	-0.0341312	0.025963
	-0.120237	-0.0617726	0.0409807	-0.0423009	0.0307998	0.079907
	-0.0122534	0.0225169	0.0364621	-0.0122177	0.0217078	0.0798429
	-0.0963407	0.0597167	0.0344688	-0.0114374	0.0595103	0.0481941
	-0.0899996	-0.0361941	0.00589606	-0.0778162	0.00153617	0.0450219
	-0.0338636	-0.0788146	-0.0214896	-0.0224567	0.0186514	0.0202941
	-0.0691656	-0.0385925	0.0367079	-0.0088812	0.0162361	-0.0050572
	-0.0246449	-0.0071031	-0.0494282	-0.0261799	0.0159304	-0.0320716
	-0.040912	-0.0290869	-0.0130919	0.0645048	0.0362873	0.0150365
	-0.0631758	0.0105196	-0.0180389	-0.0667011	0.0426378	0.0462952
	-0.0296348	-0.0533075	-0.0217721	-0.0456898	-0.0345958	0.0226501
	-0.0506311	-0.0779314	-0.0559228	-0.0574584	-0.030538	0.174338
	-0.0542391	0.0940654	-0.0030329	-0.0294791	0.0476224	0.0468478
	-0.0847509	0.0453903	-0.0065273	-0.070872	0.00024576	0.139277
	-0.0656882	0.0339393	-0.0204994	0.0403407	0.0471403	0.0133329
	-0.0561156	-0.0103579	-0.0669755	-0.0147687	0.0471783	0.070195
	-0.017767	0.0100814	-0.0069363	-0.005492	0.0462236	0.0748392
	-0.0907758	-0.0400873	-0.0325294	-0.0376911	0.00881229	0.0949597
	-0.0616932	-0.043819	-0.0630552	-0.0138266	0.0133057	0.00464363
	-0.0602119	-0.0225617	-0.0285357	-0.0441952	0.00323496	0.0154025
	-0.0520239	-0.0114747	-0.0100304	-0.0279174	-0.0475471	0.0742979
	-0.0261569	-0.0121641	0.00651735	-0.025794	0.0551185	0.0887213
	-0.0571973	-0.0836595	0.011473	-0.0484446	0.0378336	0.0708659
	-0.124267	-0.0033164	0.013446	0.00934241	0.055039	0.107569
	-0.0939988	0.063148	-0.0148536	-0.010567	0.00868177	0.020219
	-0.14741	0.0308422	-0.0475998	-0.0472922	0.0363023	0.0598365
	-0.0504129	-0.0163602	-0.0812691	-0.0372138	-0.0332584	0.1064
	-0.115473	0.0509579	-0.026586	-0.0202278	0.047773	0.138657
	-0.0498476	0.0203215	-0.0356866	0.0197487	-0.0086933	0.061736
	0.0002425	-0.0215115	-0.0909041	-0.0257687	0.00535157	0.0501274
	-0.0200555	0.00276387	0.0516622	-0.0461279	0.0411938	0.00027258
	-0.0720602	-0.0474993	0.033584	0.0578178	0.0117607	0.0928655
	-0.0402376	0.028259	-0.0367819	-0.0186534	0.0431595	0.0681793
	-0.0572945	0.0688408	0.00919352	-0.0521199	0.0173245	0.129441
	-0.0989203	0.0370288	-0.0149745	-0.0317367	0.0748831	0.00601869
	-0.104282	0.10442	0.031378	-0.0219143	0.0598558	0.0422885
	-0.0330901	-0.0573039	0.0446158	-0.0048841	0.00735318	0.102462
	-0.0547018	-0.0161757	0.0294459	0.0151835	0.0144828	0.0820676
	-0.0610813	-0.0303739	0.0197254	-0.0066237	-0.0135483	0.0509693
	-0.0351585	-0.003779	0.0107192	0.00436155	-0.0224236	0.0573472
	-0.0448799	0.096807	0.00056009	-0.0152784	-0.0009644	-0.0020275
	-0.0260587	-0.048112	-0.0361817	0.0288267	0.0189779	0.0408662
	0.0199232	-0.0825724	0.00987862	-0.0292118	0.0515342	0.0391327
	-0.0536687	0.017312	0.0536942	0.0212554	0.00588287	0.0913908
	-0.0444775	0.00105695	-0.0332092	0.0106654	0.0301259	0.121832
	-0.0469635	0.102665	-0.027778	-0.0375344	-0.0080965	-0.0177576
	-0.0931434	0.0346958	-0.0609555	-0.0347323	0.061912	-0.0075955
	-0.026622	-0.0065364	-0.0541427	-0.0752656	-0.014585	0.0666837
	-0.0823457	0.0329476	-0.0345633	-0.0503631	0.0229925	0.0215646
	-0.0684989	-0.0244723	-0.0164682	0.0352095	0.0255362	0.0712764
	-0.0656672	0.0338919	-0.103193	0.031562	0.0389389	-0.0154582
	-0.0803952	-0.0618621	-0.0701602	-0.0243529	0.0604619	-0.0224931
	-0.0290109	0.088986	-0.100081	-0.0103431	0.0390622	0.11722
	-0.0163555	-0.0138044	0.0159519	0.00644165	0.0405725	0.143378
	-0.0108715	-0.009965	0.00645856	0.00286069	-0.0171723	0.0414507
	-0.0396402	-0.0006549	0.0292882	-0.0547483	0.0687178	0.059464
	-0.0017495	-0.058573	-0.0437586	-0.0543808	-0.0030951	0.0573893
	-0.0133663	-0.0719053	0.038149	-0.0803009	0.0512217	0.0894382
	-0.0461588	0.0063277	0.00755908	-0.0235988	0.0232798	0.0198888
	-0.126214	-0.0383786	-0.0718218	-0.0177819	0.0305626	0.0201945
	-0.0359572	-0.0362506	-0.0386483	-0.0798687	0.0495588	0.0482579
	-0.0170721	0.0155145	-0.0269834	0.0377397	-0.0280754	0.0509043
	-0.0701184	-0.0463339	0.0183302	-0.0767201	0.0120831	0.064737
	-0.0823599	-0.0277572	0.0270406	-0.0688101	-0.0161167	0.00428833
	-0.117684	0.00314304	0.0456445	-0.0058167	0.0208111	0.08353
	-0.0565165	0.0557707	-0.0202041	-0.0387974	0.037445	-0.0065444
	-0.067103	-0.078867	0.0170362	-0.0074406	0.0104388	0.0884878
	-0.0549898	0.0300266	-0.0590025	-0.0426032	-0.0069884	0.0766258
	-0.0533737	-0.053652	0.00067917	0.0187944	0.0549042	0.054583
	-0.0593081	0.06181	-0.0200092	-0.0366999	-0.0166435	0.114572
	-0.067668	-0.0623338	-0.0094484	0.0124239	-0.0008429	0.0648631
	-0.0890635	-0.004378	0.0531423	-0.0095232	0.0312319	0.0316542
	-0.0844656	0.0416504	0.022136	0.0282856	0.0135406	0.00940811
	-0.102635	0.0159187	-0.0239478	-0.0575948	-0.0256379	0.0363126
	-0.0518125	-0.0379431	-0.0108754	-0.0019319	0.0075745	0.0262275
	-0.0355956	9.58e-05	-0.0353712	0.0176527	0.0401246	-0.0317575
	-0.121915	0.0371149	-0.119961	-0.0037255	0.0219865	0.0552978
	-0.0630324	-0.0198993	0.0242576	0.0425672	0.00673969	0.105551
	-0.0350329	-0.0402725	-0.0323521	-0.039592	0.0464689	0.00092464
	-0.08188	-0.101257	-0.01633	-0.0598481	-0.0132526	0.0601121
	-0.0354191	-0.0382796	-0.0455861	0.0212819	-0.0054058	0.088961
	-0.0600412	-0.0717437	-0.0246263	-0.0242684	0.0755387	0.0343459
	-0.06065	0.0282726	0.00970919	-0.0099601	0.0183007	0.0492547
	-0.056849	-0.0417404	-0.031594	-0.0041064	0.0417749	0.00429755
	-0.0696289	-0.0061112	-0.0057013	-0.034601	-0.009617	0.207083
	-0.0667876	-0.0527466	-0.0061002	-0.0159672	0.025919	-0.0047116
	-0.134605	0.0107569	0.0503187	-0.0245786	0.0357493	0.0902455
	-0.0447578	-0.0445316	-0.0133375	-0.0920119	-0.0040146	0.153049
	-0.0285036	0.0328284	-0.0484543	0.00340106	0.0170807	0.0176757
	-0.0597596	-0.0104936	-0.0320654	0.0319244	0.0317236	0.0554902
	-0.0170802	-0.0212872	-0.0810675	-0.0183966	0.015658	0.0485635
	-0.0565498	0.0905268	-0.0218579	-0.0533456	0.102118	-0.0098421
	-0.0345682	0.0376274	-0.0300125	-0.0341937	0.0138102	0.0909153
	-0.115887	-0.0275829	-0.0558131	-0.0034389	0.0461084	-0.0537667
	-0.0704587	-0.0580827	-0.060536	-0.0050321	0.0278695	0.0403515
	-0.0938451	0.0268777	-0.0829951	-0.0750549	0.0280083	-0.0131549
	-0.0135079	-0.0149508	-0.0364394	-0.0002211	-0.0151811	0.0420207
	-0.0720194	-0.0082898	-0.029331	-0.0188114	0.0500616	-0.0090124
	-0.101516	0.0603496	0.013449	-0.0174944	0.0171871	-0.0320779
	-0.0616419	-0.0191886	-0.0413743	-0.0151021	-0.0082121	0.1215
	-0.0513853	0.0702049	-0.0028204	-0.0285542	0.019936	0.0185219
	-0.0816632	-0.0350821	-0.0999344	-0.0288542	0.03129	0.0330227
	-0.0859564	-0.0221436	-0.0127229	-0.0306334	0.0358343	0.00077733
	-0.0228852	-0.0744365	-0.0543682	-0.0053903	0.0539193	0.061232
	-0.0789649	-0.0470649	-0.0454192	-0.051425	0.0572145	0.116558
	-0.101271	0.00565621	-0.0057955	-0.0034687	0.0600759	0.0516332
	-0.0279153	0.0370189	-0.00795	-0.0533692	-0.0009843	0.0558355
	-0.041666	0.0752118	-0.0578377	-0.0301949	0.00407532	-0.0051883
	-0.0369506	-0.0117273	-0.0192428	-0.0266942	0.00948956	0.0967991
	-0.076267	-0.04072	0.0177327	-0.0003753	0.0584879	0.116325
	-0.0637007	0.0697767	-0.0292396	-0.0207996	0.0327006	0.0436453
	-0.0816098	0.0121765	-0.003466	-0.0307359	0.00703121	-0.0026391
	-0.0578857	-0.0424781	-0.0587781	0.0144631	0.0821423	0.0455733
	-0.0248208	0.0278049	0.0314883	-0.0279027	0.029204	0.15456
	-0.0472417	-0.0014014	0.00957881	-0.0457448	0.0391614	0.0236658
	-0.0305664	0.00056863	0.0367912	-0.0016942	0.00580273	0.0149745
	-0.0948173	-0.0438704	0.00726773	-0.0042461	0.0179732	-0.0379925
	-0.0875423	0.0636987	-0.053168	-0.0113977	0.0298141	0.0647006
	-0.0094013	0.0192698	0.023957	-0.0423749	0.032719	0.0305521
	-0.0158415	-0.0136498	-0.0120291	-0.0132485	-0.0612069	0.109117
	-0.0705882	0.00749056	-0.0186243	-0.0113176	0.0126248	0.0552647
	-0.0392014	0.00562615	0.0296918	-0.0578207	0.0327416	0.0578159
	-0.122775	0.00489452	-0.0289449	-0.0884665	0.0254402	0.0475602
	-0.00226	-0.0369029	-0.0276695	-0.0007208	0.0176294	0.0752598
	-0.0174554	-0.0010933	-0.0663204	0.0023618	0.0280903	-0.057416
	-0.0115305	0.030023	0.00085189	-0.0127519	0.0331338	0.0311202
	-0.0722706	-0.0528343	-0.0034197	-0.0537918	0.014842	0.0318675
	-0.0612702	0.0325768	-0.0470552	0.0014939	0.0268745	0.0496503
	-0.087457	-0.0197462	0.00423946	-0.028595	0.0605151	0.0278634
	-0.0601394	-0.0302589	-0.0323555	0.0620512	0.0740116	-0.0201187
	-0.0293064	-0.0060246	-0.0969389	-0.0143006	0.00923771	0.0275703
	-0.0036991	0.0527899	-0.0096874	-0.0563337	-0.0220176	0.143524
	-0.074739	-0.002647	-0.101304	0.013406	0.0246644	0.100723
	-0.101878	-0.0370051	-0.0599619	-0.0074387	0.0133597	0.00650778
	0.00012468	-0.0685474	-0.0223796	-0.0321718	-0.0092252	0.035338
	-0.0068805	0.0513899	-0.018918	-0.057179	0.0531251	0.122243
	-0.0810038	0.00106307	-0.0022076	-0.0095812	-0.027395	0.0116555
	-0.0531215	0.0160533	-0.0354123	0.00178458	0.00538232	0.019158
	-0.0970206	0.00763207	-0.0360484	0.0395174	0.0562403	0.0481344
	-0.0338634	-0.0195854	0.0211057	0.00961843	0.0430378	0.0112355
	-0.0101348	0.0151483	-0.046876	0.0584008	0.0245203	0.0832746
	-0.0750832	-0.0004143	-0.0067231	-0.0104503	0.055023	-0.0265991
	-0.0806216	-0.066463	-0.0106438	0.0164891	0.0672739	0.0456412
	-0.0950764	0.00472964	-0.0481723	-0.0516439	0.0660443	0.0814737
	-0.0544878	-0.0480903	-0.107479	0.00926108	0.0328276	0.0214314
	-0.0493267	-0.0253767	-0.0269632	-0.0299279	0.0196117	0.025567
	-0.0329465	-0.0472169	0.0109767	-0.0594958	0.0202511	0.093099
	-0.0755961	0.0490799	0.027519	0.0102738	-0.0046612	0.05629
	-0.0427614	-0.0013794	-0.0637528	-0.0486155	0.056089	0.07746
	-0.107891	-0.0512384	-0.0179783	-0.0571248	0.0231862	0.0298487
	-0.0947273	0.0162344	0.0561805	0.00174171	-0.0049265	0.0914024
	-0.0490769	0.050218	0.0441487	-0.047578	-0.0102931	0.0729898
	-0.0445809	-0.0163731	0.0183134	-0.02518	0.0540132	0.0509784
	-0.0726577	-0.0530016	-0.0769466	0.0508313	0.0153271	0.0568014
	-0.0698788	0.0386604	-0.0957145	-0.020627	0.0262014	0.0117062
	-0.0577064	-0.0871333	-0.0015474	-0.0059283	0.00770426	0.0225345
	-0.0253827	0.0128586	0.00060285	-0.0209226	0.0389685	-0.0125981
	-0.0052291	-0.0511127	-0.0750012	-0.0278597	0.0194306	0.0298585
	-0.0594461	0.0351494	-0.0692855	0.0426201	0.00305348	0.00979927
	-0.0613881	-0.0373808	0.00986398	-0.0531987	0.0328119	0.0256133
	-0.161811	0.00596098	-0.0418124	-0.0585295	0.0676458	0.106304
	-0.0401611	0.00718669	0.0169723	0.00025928	0.0229889	0.112657
	-0.0170903	-0.0743995	0.0326918	-0.0773904	0.0135283	0.137587
	-0.0931096	-0.0245786	-0.0461214	0.00077758	0.054886	-0.0019055
	-0.073446	0.00079176	0.0032302	0.0416488	-0.0175704	-0.006038
	-0.0693325	-0.0863383	-0.0579281	-0.0048408	-0.0033421	0.0922746
	-0.0465779	-0.016	-0.0579841	0.00035659	0.0272277	0.017977
	0.021455	-0.0394806	-0.003421	0.00732802	0.0400405	-0.010607
	-0.0604587	0.0315735	-0.0301487	-0.0397333	-0.0250346	0.112973
	-0.130187	-0.0194054	0.0147417	0.0131879	-0.0456454	0.00320382
	-0.105721	0.0196938	-0.0646369	-0.0212333	0.0323152	0.0437579
	-0.0829673	-0.0522328	-0.07086	-0.0106003	-0.017045	0.03592
	-0.052596	-0.0066303	-0.0096662	0.0300251	0.0247559	-0.0426207
	-0.0824865	-0.079962	-0.0191805	-0.0430487	0.00162218	0.108924
	-0.0961457	-0.0012432	-0.073883	-0.0033351	0.032769	0.0904525
	-0.0890283	-0.0707465	-0.0291476	0.00805986	0.0183387	0.027584
	-0.0944666	-0.0380877	-0.020202	-0.0522831	0.0121252	0.00569502
	0.00489269	-0.0626367	-0.0317832	-0.0165637	0.0385685	0.0825735
	-0.0754463	0.0230018	0.0800939	-0.042751	-0.0034726	0.0640686
	-0.0455416	0.0040208	-0.0073793	0.0237783	0.0141602	0.0922199
	-0.0877412	-0.0357587	-0.0153168	0.0125371	0.0252221	0.0446794
	-0.0372377	-0.0914658	0.0334617	-0.0336666	-0.0176563	0.0555961
	-0.0687969	0.0248315	0.00218481	-0.0297889	0.0874883	-0.0061808
	-0.0231919	-0.0559438	-0.109068	-0.014794	0.0361117	0.154507
	-0.032391	-0.0781451	0.00819356	-0.0280249	0.041928	0.00279738
	-0.0345241	-0.0379128	0.0151795	-0.0062477	0.0175078	-0.0056391
	-0.0588838	0.0176129	-0.0732117	-0.0748122	-0.0399447	0.107409
	-0.101669	0.0303292	-0.0808218	-0.006504	-0.0081748	-0.0028704
	-0.0845766	-0.0580913	-0.001952	-0.058703	0.0155469	0.0562072
	-0.0949819	0.038929	0.0264148	0.00843279	0.023987	0.0916873
	-0.0465447	-0.0100314	-0.0066813	-0.0735356	0.0326896	0.0619845
	-0.047269	0.0246163	-0.0186267	-0.0381455	0.0413888	0.0409486
	-0.0178238	0.0417768	-0.0120715	-0.0592978	0.0239969	0.0410618
	-0.0799594	0.00256632	0.0377449	0.00108051	0.0423253	0.112649
	-0.0760976	-0.0390726	-0.0198006	-0.0234683	0.0403856	0.0362872
	-0.0132785	-6.86e-05	-0.0126621	-0.0401573	0.0266549	-0.0636815
	-0.122851	-0.0249672	-0.0486307	-0.0493291	0.00891544	-0.0082133
	-0.0478317	-0.0176143	-0.0130806	-0.0711338	0.00444149	0.00368376
	-0.0248197	0.0518438	-0.0167431	-0.0266561	0.0577099	0.133809
	-0.0578732	-0.0517206	0.0157715	-0.0372972	0.0128783	0.0140812
	0.00300637	-0.0029755	-0.0822716	0.0279753	0.0418742	0.00694916
	-0.106007	0.00465295	0.0149773	0.0116281	-0.0114812	0.0444479
	-0.0355525	0.048036	-0.0536408	-0.0325315	0.0249696	0.00873231
	-0.0358931	-0.0291444	0.0317068	0.00577602	0.0036822	0.0226234
	0.0396087	-0.066528	-0.0135131	-0.0276988	-0.006845	-0.016014
	-0.113645	0.0608509	-0.0800461	-0.0425747	-0.006009	0.0666338
	-0.0700072	0.0319456	-0.005959	0.0343642	0.0250806	0.0227992
	-0.0608238	0.0122126	0.0288384	0.00638181	0.047704	-0.0227233
	-0.037806	-0.0081949	0.00092756	-0.0134032	0.0587827	-0.0160551
	-0.01464	0.0835364	-0.0549022	-0.013295	-0.0301162	0.0780704
	-0.0382933	-0.0004429	-0.0059486	-0.0316589	-0.0089879	0.028342
	-0.0205684	0.0776931	-0.0801559	-0.0361271	0.0277685	0.122812
	-0.0715186	0.010917	-0.0695575	-0.0118845	-0.0202583	0.0376692
	-0.0398749	-0.0024395	-0.0124774	-0.0127109	0.00615965	0.0473592
	-0.0753995	-0.0140108	-0.0658514	-0.0027671	0.0607302	0.102251
	0.0404139	0.0285225	-0.0655576	-0.0598611	0.057226	0.0667507
	-0.0632056	-0.0155265	-0.0120627	0.0188265	0.00321986	-0.0094265
	0.0171641	0.0942697	-0.0110208	0.0112003	0.00854031	0.0261986
	-0.0408317	0.0816622	-0.0204943	-0.0352252	0.0747933	0.0837513
	-0.0356212	-0.043205	-0.0401284	-0.0087611	0.0398332	0.152964
	-0.0573626	-0.0817096	0.0139979	0.0125058	0.0321325	0.125124
	-0.0197697	-0.0360281	-0.0381898	-0.0503183	0.00662742	0.0878738
	-0.0865933	0.0584515	-0.0605015	-0.047993	0.0173912	-0.0477994
	-0.156361	0.0444011	-0.0352179	-0.0239641	0.0324362	0.0241188
	-0.0220372	0.0160318	0.0350361	-0.0057166	0.00479774	0.0525656
	-0.0196439	0.0170129	-0.0233309	-0.0695611	0.030016	0.094926
	-0.0705023	-0.0423494	0.0725687	0.00359169	0.0108362	0.101694
	-0.054377	-0.0169025	-0.0400075	-0.0524751	0.0137516	0.015942
	-0.0505127	-0.0163503	-0.0210424	0.0431941	0.0475108	0.0496009
	-0.0223436	-0.014654	-0.0263964	0.00536615	0.0343841	0.0693848
	-0.0555251	0.0263386	-0.0485855	-0.0249892	-0.0706616	0.0505418
	-0.0672496	-0.02114	0.0616761	-0.0254562	0.00173767	0.063756
	-0.0936486	-0.0250479	-0.0762663	-0.0490351	-0.0192574	-0.0144107
	-0.0166576	0.0372743	0.0482176	-0.0243088	0.0484884	0.0709928
	-0.131238	0.00603015	0.00746618	-0.0357234	0.0545412	0.0146941
	-0.044761	-0.0324129	-0.0136878	-0.0384531	-0.0120807	0.0795675
	-0.0281942	0.00142393	-0.0443103	-0.0080583	0.0673243	0.0896967
	-0.0935212	0.00816069	-0.0139914	-0.0091911	-0.0119378	0.135571
	-0.0973121	0.00576162	0.00973967	-0.0647188	0.0157257	0.00169533
	-0.05268	0.0267982	-0.0534661	-0.0651778	0.0181582	0.0251989
	-0.0448972	-0.040961	-0.0383444	0.0196704	0.0234975	0.0321617
	-0.0634628	-0.0489472	0.0252503	0.0140044	0.00409775	0.0696744
	-0.0290348	-0.0204956	0.0336992	-0.0225804	-0.0300244	0.00052336
	-0.14938	0.0175514	-0.0030488	-0.0080778	0.00659124	0.121556
	-0.0665022	0.0298821	-0.0121085	-0.0474571	-0.0057867	0.00884417
	-0.0234842	-0.0103289	-0.0229799	0.0172585	0.0324594	0.0124524
	-0.0743626	-0.0009528	-0.0114011	-0.0276073	-0.0168395	0.0708977
	-0.0184239	-0.0035753	0.00106012	0.0439689	0.00819135	0.0786764
	-0.0710017	-0.0037055	-0.0396671	0.0348534	0.0407977	0.0891504
	-0.0443626	0.00230658	-0.0374756	0.0287386	0.0167906	0.0724593
	-0.0837547	-0.0360823	-0.0668395	-0.0197701	-0.0152068	0.076254
	-0.0751428	-0.0141741	0.020287	-0.0362378	0.0502656	-0.0167365
	-0.0789662	-0.0072884	0.0284977	0.00073428	-0.0075364	0.0752712
	-0.0340227	0.0382417	0.0188441	0.00331511	0.027953	0.00915009
	-0.0415572	-0.009353	-0.0101735	-0.0384215	-0.0103678	0.0181674
	-0.0572678	-0.0750633	-0.0774921	-0.0574665	0.00728862	0.00071596
	-0.103475	-0.0280341	0.0187917	-0.0409731	0.0343346	-0.0129033
	-0.0486515	-0.0595056	0.0141413	-0.0414502	0.0715348	0.125249
	-0.0618984	-0.0181924	-0.013829	-0.0121179	0.0516168	0.0132921
	-0.0663722	-0.0543061	-0.0521643	0.00447098	-0.0040254	0.0172181
	-0.0739995	0.0159341	0.0190442	0.00645664	0.016664	0.0634042
	-0.0657948	-0.0159554	-0.0354396	-0.0078235	0.0357514	0.0298028
	-0.0217108	-0.028374	-0.0866357	-0.0633464	0.0590212	0.085138
	-0.0559957	0.0162088	0.00309744	-0.0167035	0.00643852	0.00670294
	-0.0789653	0.0266617	-0.0026461	-0.0681022	0.0116265	-0.0210394
	-0.0820525	0.0506257	0.0237567	-0.0330906	0.0360781	-0.0835463
	-0.106679	0.00055432	-0.0771809	0.00393261	0.0175551	-0.0242932
	-0.0686435	-0.060477	0.0313293	-0.0461545	0.0207136	0.0322448
	-0.106391	-0.0370437	-0.0493409	-0.0079209	0.0689077	0.00132144
	-0.0368419	-0.0447667	-0.027559	-0.0343933	0.0356872	-0.0072969
	0.00689475	0.0405054	-0.0524069	-0.0041604	0.0249778	0.0250812
	-0.0679084	-0.112233	0.0434308	-0.0507118	0.0100773	0.108406
	-0.0957278	-0.0282731	0.0265792	-0.0483506	0.0553625	0.0582047
	-0.0647937	-0.0729197	-0.0318934	-0.0039538	-0.009232	-0.0254852
	-0.123327	-0.0744768	-0.0788848	0.00556038	0.0568441	0.111913
	-0.143144	0.0539345	-0.0143704	-0.0531382	0.0609112	0.0311715
	-0.0742998	-0.0298957	-0.046643	-0.0013541	0.0669927	0.104215
	-0.125512	-0.0685048	0.0346966	0.00601679	-0.022533	0.109039
	-0.0356729	0.0510876	-0.0540441	-0.0250041	0.0364549	0.0317427
	-0.0375153	-0.0588397	-0.0201459	-0.0271637	-0.0081467	0.0405616
	-0.0349997	0.00455583	-0.0301605	0.0096022	0.0118695	0.0705606
	-0.0400306	0.010992	-0.0237163	0.00158651	0.00435978	0.0944762
	-0.0330329	-0.0222316	-0.0146961	-0.0824841	0.00930571	0.0174333
	-0.0402944	0.014293	-0.0320379	-0.0613462	0.0128821	0.0165606
	-0.0725354	-0.0335364	0.00472777	0.0175196	-0.0236324	-0.0040954
	-0.0183255	-0.0925543	-0.0213824	0.0170199	0.00764572	0.0456355
	-0.0327502	0.00293757	0.0183338	-0.0170356	0.10534	0.0865768
	-0.0855105	-0.049539	0.0119954	0.0121508	-0.0102134	-0.0307562
	-0.0149953	0.0352546	0.0855078	-0.0116891	0.0382783	0.0789119
	-0.0160028	0.0149301	0.0401179	-0.0302381	0.0234672	-0.0106125
	-0.138639	0.00800367	0.00653897	0.00584322	0.011985	-0.0151703
	-0.0091968	0.0181385	0.0187574	-0.0498606	0.0393259	0.0654086
	-0.0537955	0.0238444	0.0160187	0.00936153	0.0253852	0.011595
	-0.0431904	0.0861407	-0.0291081	0.0090728	0.0116529	0.0374101
	-0.0998956	-0.0370946	-0.0480163	-0.0129416	-0.0033326	0.0535602
	-0.0919049	-0.0822638	-0.0006704	0.0111869	0.0589231	0.0272883
	-0.0850948	-0.106424	-0.0823459	0.0304694	0.0242645	0.104139
	-0.0731946	-0.0340795	-0.0139984	-0.0058108	0.028853	0.0362461
	-0.0712447	0.0637718	0.0186462	0.00259693	0.0534114	0.0373771
	-0.0428173	0.00798022	-0.0174952	-0.0500697	-0.0106884	0.0334423
	0.00356038	-0.0683674	-0.0060126	-0.0306402	0.0839804	-0.0034954
	-0.0481181	0.0361521	-0.0548557	0.00561175	-0.0002261	-0.0269032
	-0.0229997	-0.0775632	-0.0117647	-0.0019295	0.00380919	0.155712
	-0.0849678	0.0084303	-0.0038251	0.00462315	0.0302424	0.0644074
	-0.0637083	-0.0227479	-0.0429205	-0.0345715	0.0527224	0.109562
	-0.105306	0.00739178	-0.0311044	-0.007438	0.0684909	-0.0045314
	-0.0406944	0.0145889	-0.0546235	-0.0040905	0.0310155	0.0651613
	-0.0024201	0.0313072	0.0601227	0.00466865	0.0201583	0.0499256
	-0.0563178	0.0193634	0.0179746	-0.0133965	0.0430368	0.0766682
	-0.0265096	0.0522848	-0.0524276	-0.0234749	0.0764152	0.223638
	-0.0770154	-0.0145574	-0.0442721	-0.0340539	-0.0407663	0.0367018
	-0.0621128	0.0253803	-0.052824	0.0416067	0.0476302	-0.0627762
	-0.0839748	0.101223	-0.0095787	-0.055086	0.0510629	0.035635
	0.0346532	0.0211922	-0.0844978	-0.0785183	-0.0054696	0.0400784
	-0.0802244	-0.0839195	-0.0089776	0.0100069	0.0102819	0.0108448
	-0.0973154	-0.0390126	-0.0107818	0.0245078	0.00159794	0.0542069
	-0.0194595	-0.0683588	-0.0546185	0.0320091	0.0328939	-0.005152
	-0.0477786	0.0235815	-0.0073471	-0.0350435	0.0225808	0.0293956
	-0.0778493	-0.0026985	-0.0666634	0.0272655	-0.0259918	0.10438
	-0.0508819	-0.058646	-0.0234305	-0.0428205	0.00241369	-0.0098748
	-0.0588432	0.0260514	-0.0053571	0.00513283	0.0375161	0.077842
	-0.0909336	-0.0547552	-0.0134317	-0.0252693	0.058153	0.0257444
	-0.101312	-0.0597068	0.00351106	-0.0291829	0.049927	0.170887
	-0.0561954	0.0231981	-0.0070265	-0.034999	0.0356112	0.0489513
	-0.0666807	-0.0032922	-0.0285996	-0.0212625	-0.0048038	-0.0049591
	-0.11459	-0.0458155	-0.0625685	0.013152	-0.0036432	0.0751987
	-0.0206675	0.0167099	-0.0485219	-0.0372335	-0.0173938	0.0212376
	0.00253718	-0.0015343	0.0655985	0.0260489	0.0384831	0.0870037
	-0.0444957	0.0950829	0.0202512	0.0127871	0.0387647	0.0431963
	-0.103041	0.0456203	0.0702708	0.0434579	0.0617702	0.0740518
	-0.0179998	-0.0285771	0.00559861	-0.0312216	-0.0123677	0.108129
	-0.0600173	-0.0164957	0.0260271	-0.0668045	0.0746763	0.043554
	-0.0439565	0.00958694	-0.0111964	0.0159063	0.027107	-0.0044321
	-0.05538	-0.0796893	-0.0125337	0.0148865	0.0485622	0.0011044
[truncated: 12,368 more rows]

## Sheet: 4d
Condition	Replicate 1	Replicate 2	Replicate 3
A375 DFFB KO cl1 control	0.00527241	0.00714286	0.00165017
A375 DFFB KO cl1 + ruxolitinib	0.020979	0.023845	0.015674

## Sheet: 4e
Condition	Replicate 1	Replicate 2	Replicate 3
PC9 DFFB KO cl1 control	0	0	0
PC9 DFFB KO cl1 + ruxolitinib	0.0191667	0.0145749	0.0103734

## Sheet: 4k
Condition	Replicate 1	Replicate 2	Replicate 3
A375 WT control	0.0614035	0.0838288	0.085034
A375 UBC-STAT1 pool	0.0190202	0.0405405	0.0428327

## Sheet: 4m
Condition	Replicate 1	Replicate 2	Replicate 3
PC9 WT control	0.0296785	0.0357925	0.0400668
PC9 UBC-STAT1 pool	0.0009542	0	0
