# Supplementary material for: DNA fragmentation factor B suppresses interferon to enable cancer persister cell regrowth
Source: Nat Cell Biol. 2025 Nov 17;27(12):2143–51. doi: 10.1038/s41556-025-01810-x (PMC12717002; doi:10.1038/s41556-025-01810-x)
Supplement: Supplementary file 25 — Statistical source data. [file 41556_2025_1810_MOESM25_ESM.xlsx]

## Sheet: 5g
Condition	Replicate 1	Replicate 2	Replicate 3
A375 WT control	0.108422	0.133028	0.127737
A375 ATF3 KO pool	0.0534283	0.0454546	0.0639699
