# Supplementary material for: DNA fragmentation factor B suppresses interferon to enable cancer persister cell regrowth
Source: Nat Cell Biol. 2025 Nov 17;27(12):2143–51. doi: 10.1038/s41556-025-01810-x (PMC12717002; doi:10.1038/s41556-025-01810-x)
Supplement: Supplementary file 27 — Statistical source data. [file 41556_2025_1810_MOESM27_ESM.xlsx]

## Sheet: 2a
Conditions	Cleaved caspase 3 relative geometric mean
Parental replicate 1	0.984702
Parental replicate 2	0.971953
Parental replicate 3	1.04334
Persister replicate 1	1.21112
Persister replicate 2	1.21367
Persister replicate 3	1.16522

## Sheet: 2b
Conditions	Relative 6 day growth
Caspase basal activity replicate 1	0.894562
Caspase basal activity replicate 2	1.09656
Caspase basal activity replicate 3	1.00888
Caspase medium activity replicate 1	0.936677
Caspase medium activity replicate 2	1.00087
Caspase medium activity replicate 3	1.08331

## Sheet: 2h
Conditions	gammaH2AX relative geometric mean
Parental replicate 1	1.03339
Parental replicate 2	1.04054
Parental replicate 3	0.926067
Parental + QVD replicate 1	0.86072
Parental + QVD replicate 2	1.13976
Parental + QVD replicate 3	1.1016
Persister replicate 1	1.4238
Persister replicate 2	1.5502
Persister replicate 3	1.33556
Persister + QVD replicate 1	1.17815
Persister + QVD replicate 2	1.23539
Persister + QVD replicate 3	1.14953
