# Supplementary material for: DNA fragmentation factor B suppresses interferon to enable cancer persister cell regrowth
Source: Nat Cell Biol. 2025 Nov 17;27(12):2143–51. doi: 10.1038/s41556-025-01810-x (PMC12717002; doi:10.1038/s41556-025-01810-x)
Supplement: Supplementary file 28 — Statistical source data. [file 41556_2025_1810_MOESM28_ESM.xlsx]

## Sheet: 3i
Cell Line	Replicate 1	Replicate 2	Replicate 3
PC9 WT	0.253213	0.282082	0.275862
PC9 WT cl1	0.201005	0.192771	0.168831
PC9 KO cl1	0	0	0
PC9 KO cl2	0	0	0
