# Supplementary material for: DNA fragmentation factor B suppresses interferon to enable cancer persister cell regrowth
Source: Nat Cell Biol. 2025 Nov 17;27(12):2143–51. doi: 10.1038/s41556-025-01810-x (PMC12717002; doi:10.1038/s41556-025-01810-x)
Supplement: Supplementary file 29 — Statistical source data. [file 41556_2025_1810_MOESM29_ESM.xlsx]

## Sheet: 4a
Tumour formation prior to drug treatment
Day 0	A375 WT	A375 DFFB KO cl1		Day 4	A375 WT	A375 DFFB KO cl1
	86.1722	114.573			115.09	188.975
	161.978	79.3163			196.206	229.951
	72.4794	120.004			122.635	237.757
	46.8748	63.6782			105.818	246.708
	84.1105	91.8237			106.33	182.203
	111.727	128.271			114.532	182.744

## Sheet: 4b
Relative tumour volumes														Absoluted tumour volumes (mm3)
Days	DFFB WT						DFFB KO cl1							Days	WT						KO cl1
2	2.92	2.08	1.56	2.21	1.27	2.09	1.99	1.09	1.98	1.97	1.45	2.49		2	120.38	259.87	134.18	117.02	135.74	104.68	219.05	234.93	286.54	259.83	208.97	215.62
5	2.17	2.13	1.32	2.05	1.4	1.93	2.64	2.22	2.51	2.53	1.81	2.93		5	89.35	266.11	113.19	108.65	149.57	96.91	290.13	478.82	362.3	333.44	260.75	253.81
8	2.07	1	1	1.52	1.05	1.7	2.3	1.45	2.17	2.88	1.61	2.21		8	85.48	125.21	85.78	80.5	111.83	85.5	252.89	312.15	313.11	378.59	231.61	191.9
12	1.45	1.21	1.43	1.64	1.41	1.64	2.54	1.59	2.57	1.91	1.66	1.96		12	59.78	151.81	123.06	86.8	150.23	82.13	279.24	341.84	371.55	251.77	239.03	170.17
15	2.11	1.18	1.27	1.8	1.04	1.53	2.36	1.4	1.5	1.67	1.59	1.6		15	87.05	148.04	109.27	95.39	110.58	76.72	259.03	300.64	216.69	219.73	228.9	138.53
19	1.82	1.56	1.21	1.41	1	1.09	1.64	1.29	1.18	1.62	1.06	1.36		19	74.92	195.02	104.1	74.45	106.67	54.8	179.96	278.9	170.72	212.99	153.56	118.04
22	1.62	1.65	1.16	1.32	1.1	1.12	1.45	1.12	1.09	1.36	1	1.26		22	66.79	206.77	99.74	69.76	116.84	56.04	159.3	240.96	157.52	178.84	144.24	108.93
26	1.17	1.36	1.22	1.1	1.36	1.15	1.18	1.06	1	1.05	1.04	1.07		26	48.22	169.71	104.4	58.39	145.04	57.5	129.96	227.74	144.56	137.94	150.11	93.05

## Sheet: 4c
Cell Line	Replicate 1	Replicate 2	Replicate 3
A375 WT	2.97611	2.93965	2.80816
A375 KO cl1	2.10891	2.26404	2.09043
A375 KO cl2	2.27321	2.33781	2.26098
Data normalized to day 1 CellTiter Glo signal for each respective cell line

## Sheet: 4d
Cell Line	Replicate 1	Replicate 2	Replicate 3
PC9 WT	1.78404	1.79776	1.78918
PC9 WT cl1	1.70152	1.79512	1.76513
PC9 KO cl1	1.80442	1.79283	1.8546
PC9 KO cl2	1.57672	1.5797	1.53266
Data normalized to day 1 CellTiter Glo signal for each respective cell line

## Sheet: 4e
Cell Line	Replicate 1	Replicate 2	Replicate 3
BT474 WT	1.1574	1.10021	1.12
BT474 KO cl1	1.04047	1.09829	1.08525
BT474 KO cl2	1.12582	1.13808	1.07839
Data normalized to day 1 CellTiter Glo signal for each respective cell line

## Sheet: 4f
Cell Line	Replicate 1	Replicate 2	Replicate 3
A375 WT	2.64658	2.6727	2.73074
A375 DFFA-CR	2.4353	2.47939	2.27863
Data normalized to day 1 CellTiter Glo signal for each respective cell line

## Sheet: 4g
Cell Line	Replicate 1	Replicate 2	Replicate 3
A375 WT	1.04767	0.971516	0.980819
A375 KO cl1	1.31458	1.38835	1.42824
A375 KO cl2	1.08929	1.10628	1.06991

## Sheet: 4h
Cell Line	Replicate 1	Replicate 2	Replicate 3
PC9 WT	0.997432	0.95611	1.04979
PC9 KO cl1	1.11356	1.09412	1.16039
PC9 KO cl2	0.618524	0.601616	0.635589

## Sheet: 4i
Cell Line	Replicate 1	Replicate 2	Replicate 3
PC9 WT	0.97923	0.992427	1.02834
PC9 KO cl1	1.09613	1.11092	1.09637
PC9 KO cl2	0.716602	0.742984	0.700599

## Sheet: 4j
Cell Line	Replicate 1	Replicate 2	Replicate 3
BT474 WT	1.09007	0.878377	1.03156
BT474 KO cl1	1.08569	1.00299	1.01097
BT474 KO cl2	1.51138	1.45648	1.68673

[truncated: 6 more sheets: 4k, 4l, 4m, 4n, 4o, 4p]
