# Supplementary material for: DNA fragmentation factor B suppresses interferon to enable cancer persister cell regrowth
Source: Nat Cell Biol. 2025 Nov 17;27(12):2143–51. doi: 10.1038/s41556-025-01810-x (PMC12717002; doi:10.1038/s41556-025-01810-x)
Supplement: Supplementary file 30 — Statistical source data. [file 41556_2025_1810_MOESM30_ESM.xlsx]

## Sheet: 5a
Number of acquired mutations
A375 WT	A375 DFFB KO cl1
62	4
16	11
31	20
17	12
30	5
22	17
20	12
28	8
	9

## Sheet: 5b
Number of acquired mutations
PC9 WT	PC9 DFFB KO cl1
10	11
16	19
15	7
16	10
9	7
16	7
15	10

## Sheet: 5c
Gene	p_val	avg_log2FC	pct.1	pct.2	p_val_adj
MLH1	3.91043e-07	-0.0353951	0.208	0.245	0.00831983
MSH2	0	-0.354598	0.189	0.536	0
MSH6	0	-0.412215	0.242	0.605	0
EXO1	5.31882e-195	-0.216338	0.077	0.296	1.13163e-190
BRCA1	0	-0.436691	0.259	0.696	0
BRCA2	4.57166e-248	-0.275659	0.141	0.426	9.72666e-244
RAD51C	0	-0.336552	0.365	0.669	0
POLA1	1.46535e-51	-0.103572	0.125	0.229	3.11768e-47
POLD1	4.33413e-111	-0.148538	0.077	0.227	9.22129e-107
POLE	2.84054e-136	-0.181317	0.116	0.302	6.04353e-132
POLG	1.4497e-15	0.0582349	0.254	0.199	3.08438e-11
POLL	2.0527e-08	0.0403249	0.221	0.184	0.000436733
POLM	1.12932e-20	0.0610345	0.211	0.151	2.40274e-16
REV3L	4.29486e-103	0.18554	0.526	0.372	9.13774e-99
REV1	0.0648764	-0.0130313	0.283	0.298	1
POLK	0	0.512843	0.663	0.261	0
POLQ	5.55434e-58	-0.0943443	0.08	0.182	1.18174e-53

## Sheet: 5d
Gene	log2FoldChange	pvalue	padj
MLH1	-0.713504	7.65758e-06	2.51923e-05
MSH2	-1.79504	6.87778e-42	1.35146e-40
MSH6	-1.57523	9.1342e-69	3.36284e-67
EXO1	-3.11015	1.80267e-34	2.86427e-33
BRCA1	-1.90529	2.56521e-43	5.2261e-42
BRCA2	-2.3796	2.20255e-17	1.73818e-16
RAD51C	-1.09239	2.01005e-06	7.08294e-06
POLA1	-1.46234	3.79642e-21	3.60204e-20
POLD1	-1.90413	3.62162e-35	5.93616e-34
POLE	-1.7826	3.17835e-31	4.58102e-30
POLG	0.521185	0.000151761	0.000423787
POLL	-0.20784	0.356523	0.454035
POLM	-0.0688463	0.77127	0.829791
REV3L	0.467939	0.000320812	0.000855156
REV1	-0.541308	0.0203045	0.0383414
POLK	2.24998	2.93997e-46	6.51739e-45
POLQ	-2.10159	3.12707e-15	2.20101e-14

## Sheet: 5e
Gene	p_val	avg_log2FC	pct.1	pct.2	p_val_adj
MLH1	4.13097e-38	-0.0428654	0.1	0.153	8.7147e-34
MSH2	0	-0.3043	0.074	0.383	0
MSH6	0	-0.367053	0.098	0.457	0
EXO1	1.97703e-287	-0.106499	0.013	0.121	4.17074e-283
BRCA1	0	-0.370973	0.084	0.453	0
BRCA2	0	-0.194279	0.029	0.225	0
RAD51C	0	-0.260457	0.146	0.421	0
POLA1	6.27433e-137	-0.0819966	0.052	0.14	1.32363e-132
POLD1	5.36946e-307	-0.128314	0.031	0.163	1.13274e-302
POLE	3.98393e-193	-0.0970446	0.039	0.14	8.40451e-189
POLG	1.15947e-12	0.0317883	0.114	0.09	2.44602e-08
POLL	0.481471	0.0091088	0.117	0.116	1
POLM	7.36199e-75	-0.0665607	0.091	0.165	1.55309e-70
REV3L	3.42651e-89	0.12766	0.308	0.221	7.22856e-85
REV1	1.23554e-54	-0.0535771	0.093	0.156	2.60649e-50
POLK	1.0185e-121	0.125442	0.24	0.139	2.14862e-117
POLQ	3.60335e-204	-0.0906793	0.025	0.119	7.60163e-200

## Sheet: 5f
Gene	log2FoldChange	pvalue	padj
MLH1	-0.822958	9.67859e-08	3.72596e-07
MSH2	-1.97286	1.93159e-55	4.69807e-54
MSH6	-1.60147	2.25235e-80	9.54229e-79
EXO1	-3.95755	5.01679e-44	9.44363e-43
BRCA1	-2.48422	6.1044e-73	2.16783e-71
BRCA2	-3.91906	1.06898e-29	1.33555e-28
RAD51C	-1.08375	4.40473e-07	1.58657e-06
POLA1	-1.73807	1.5675e-28	1.87789e-27
POLD1	-2.38177	1.0943e-48	2.31805e-47
POLE	-2.31392	3.26123e-57	8.20356e-56
POLG	0.42975	0.000662019	0.00161436
POLL	0.434785	0.0373838	0.065423
POLM	-0.435833	0.0457657	0.0783574
REV3L	0.868494	9.96194e-14	5.97999e-13
REV1	-0.623962	0.00818757	0.0165178
POLK	1.13697	3.93059e-09	1.70892e-08
POLQ	-2.44043	4.95496e-21	4.37611e-20

## Sheet: 5g
Gene	p_val	avg_log2FC	pct.1	pct.2	p_val_adj
MLH1	1.16986e-06	0.0240659	0.132	0.109	0.0223361
MSH2	6.01021e-25	-0.0669049	0.298	0.37	1.14753e-20
MSH6	1.16704e-99	-0.157356	0.32	0.466	2.22823e-95
EXO1	4.79802e-22	-0.0414992	0.092	0.138	9.16086e-18
BRCA1	4.94707e-50	-0.0895114	0.271	0.383	9.44545e-46
BRCA2	3.65218e-51	-0.0897846	0.224	0.326	6.97311e-47
RAD51C	1.3577e-23	-0.0600576	0.243	0.309	2.59226e-19
POLA1	3.36141e-48	-0.0687246	0.083	0.151	6.41794e-44
POLD1	1.1606e-51	-0.0729667	0.101	0.178	2.21593e-47
POLE	2.90936e-95	-0.113255	0.13	0.249	5.55484e-91
POLG	4.58621e-11	-0.0285713	0.084	0.112	8.75645e-07
POLB	3.90296e-18	-0.0359733	0.071	0.107	7.45192e-14
POLM	7.99819e-68	-0.0821688	0.085	0.17	1.5271e-63
REV3L	0.686886	0.000755144	0.263	0.268	1
REV1	0.0162171	-0.011984	0.24	0.257	1
POLK	1.14718e-05	-0.0215089	0.134	0.157	0.21903
POLQ	7.62947e-38	-0.0541814	0.072	0.129	1.45669e-33
