# Supplementary material for: DNA fragmentation factor B suppresses interferon to enable cancer persister cell regrowth
Source: Nat Cell Biol. 2025 Nov 17;27(12):2143–51. doi: 10.1038/s41556-025-01810-x (PMC12717002; doi:10.1038/s41556-025-01810-x)
Supplement: Supplementary file 31 — Statistical source data. [file 41556_2025_1810_MOESM31_ESM.xlsx]

## Sheet: 6a
Condition:	PC9 parental	PC9 persister
IFN score per cell:	-0.0208227	0.0121037
	-0.0640249	0.00155403
	-0.034493	-0.0203911
	-0.0549441	0.0830334
	-0.0593726	0.0181044
	-0.008879	-0.0250478
	-0.0814781	0.00687832
	0.00809914	-0.0104283
	-0.0808681	0.0111499
	0.0547569	-0.0328124
	-0.0675189	-0.0188918
	-0.0612975	-0.0512189
	-0.0237291	0.0657494
	-0.0777933	0.0486026
	-0.0379941	-0.0048582
	-0.0348396	-0.0304305
	-0.0490693	-0.0270983
	-0.0540765	0.0137477
	-0.0210024	0.0293122
	-0.0357029	-0.0250099
	-0.0327448	0.0403617
	-0.0038092	-0.0394993
	-0.0686597	0.00308686
	-0.0486302	0.00270626
	-0.0280454	0.0321031
	-0.0095837	0.020057
	-0.0393659	-0.051164
	-0.0459397	-0.0162155
	-0.0627363	-0.0392778
	-0.052917	0.0353783
	-0.0324694	-0.0312089
	-0.070725	-0.0278263
	-0.0429003	0.0172672
	0.0189116	-0.0157933
	-0.102112	-0.066814
	-0.0768784	0.0010863
	-0.0862246	-0.0259387
	-0.0392967	-0.0324907
	-0.0596588	0.00213292
	-0.0417973	0.0314737
	-0.0455083	0.0201584
	-0.0578144	0.0286504
	0.0292492	-0.0026779
	-0.0576847	0.00134409
	-0.0518286	0.00886347
	-0.0829992	-0.0215089
	-0.0296025	-0.0051724
	-0.0413617	0.0479198
	-0.000322	0.0514346
	-0.0436941	-0.0268149
	-0.0488994	0.016353
	0.00170238	0.0313956
	-0.065066	0.104092
	0.00970461	-0.0113854
	-0.025441	0.017882
	-0.0217766	0.0467215
	-0.0563454	-0.006242
	-0.0856329	0.0388327
	-0.0581552	0.00771005
	-0.0410012	0.0190113
	-0.0140409	-0.0007683
	-0.0048239	-0.0477355
	-0.0225149	0.00472205
	-0.0637191	0.0141436
	-0.0868076	-0.0180691
	-0.0270212	-0.0215445
	-0.0466917	-0.013682
	-0.0333523	-0.027314
	-0.0081372	0.00363751
	-0.0021006	-0.0267068
	0.0047717	-0.0397382
	-0.0173849	-0.0229888
	-0.0391402	-0.0444435
	-0.0408369	-0.0672527
	-0.0024468	0.00915552
	-0.0279418	-0.0491256
	-0.0710706	0.00692082
	-0.0572496	0.0233458
	0.00422047	-0.0420281
	-0.0548746	-0.0293708
	-0.0236127	-0.0086692
	-0.0697204	-0.0151798
	-0.0158835	-0.0548675
	0.00593851	-0.0160377
	-0.0400313	-0.0329505
	-0.0619791	-0.0335299
	-0.0129328	-0.042493
	-0.0559595	0.0407482
	-0.0039462	0.0306403
	-0.0737491	0.0286169
	-0.0269704	0.0348114
	-0.0276227	-0.0250454
	-0.0509447	-0.0087374
	-0.0629668	-0.0488659
	-0.0331584	-0.0312468
	-0.0324755	0.0201342
	-0.0015439	-0.0192469
	0.0107635	-0.0167059
	-0.0729737	0.0165048
	-0.0946958	-0.012763
	-0.0271543	0.0236658
	-0.0487562	0.0262543
	0.0289608	-0.0248244
	-0.0251813	0.095345
	-0.0683552	-0.0001857
	0.0102079	-0.0203335
	-0.0021601	0.0326665
	-0.0275413	-0.0120513
	-0.0008213	-0.0397108
	-0.0560675	0.0127249
	-0.0963527	-0.0083901
	-0.0806782	0.0336026
	-0.0431548	-0.0092706
	0.00521713	-0.0337972
	0.0144001	0.00364953
	-0.0791319	0.0265168
	-0.0626738	0.0498685
	-0.0497208	-0.0398852
	-0.0286414	-0.0708994
	-0.0952907	0.0549278
	-0.0184719	0.0259137
	-0.0798355	0.00122063
	0.00320568	0.0255957
	-0.0350097	-0.028687
	-0.0283903	0.0161073
	-0.0713661	-0.0016633
	-0.0562028	0.0200732
	-0.0455338	0.00782229
	-0.066868	-0.0185505
	-0.047334	-0.0573693
	0.00969364	-0.0095345
	-0.0275822	-0.0353636
	-0.0559375	0.0133957
	-0.0682677	-0.0011538
	-0.0181856	-0.0179698
	-0.0604244	-0.0187757
	-0.0349352	0.0525083
	-0.0486175	-0.0468715
	-0.0198332	-0.0588661
	-0.0234238	0.0157843
	-0.0516566	-0.0096085
	-0.0297763	0.0393926
	-0.045791	-0.009008
	-0.0015126	0.0180493
	-0.084193	-0.0533511
	0.00204559	-0.0215576
	-0.049405	-0.0308155
	-0.0473441	-0.0370638
	0.0306258	-0.0274412
	-0.0037019	0.00238705
	-0.0750791	-0.0455826
	-0.0165938	-0.0346138
	-0.0184075	0.0295498
	0.0229921	0.034726
	-0.026765	-0.0369891
	-0.0362673	-0.025037
	-0.0417972	-0.0103371
	-0.039764	0.0418479
	-0.0582229	0.0373366
	-0.0403286	-0.0221183
	0.0105719	-0.0052375
	0.0154079	-0.0081612
	-0.0224647	-0.0362862
	-0.028666	-0.0233025
	-0.0396229	0.0380792
	-0.0479114	-0.0732832
	0.0103077	-0.0408762
	-0.0210002	-0.0147255
	-0.0345258	-0.0272568
	-0.0531868	-0.0249199
	-0.0197297	-0.020953
	-0.0511957	0.0034079
	-0.0435129	0.0153697
	-0.019693	0.0479201
	-0.0741168	-0.0274332
	-0.0778952	-0.0220315
	-0.0507225	0.00468657
	0.0033681	0.00535332
	0.0150812	-0.004446
	-0.0766918	-0.0267228
	-0.0129779	-0.0023922
	0.00915488	-0.0038286
	0.0505084	-0.000178
	-0.0397532	-0.0436548
	-0.0478424	-0.0098448
	-0.043479	0.00078412
	-0.0348958	0.0276344
	0.00696583	0.00872883
	-0.0487471	-0.0100092
	0.0131083	0.0295809
	-0.066224	-0.0021765
	0.0210147	-0.0109029
	-0.0676658	-0.0264182
	-0.0271702	-0.0575025
	-0.0292368	0.00435021
	-0.0293534	-0.0487791
	-0.064304	-0.0144273
	0.00641538	0.043674
	-0.0798077	-0.0484982
	-0.05448	-0.0270275
	-0.0414658	-0.0030469
	-0.0301204	-0.0380615
	-0.0152068	-0.0345646
	-0.0750892	-0.0406125
	-0.0848427	0.0412076
	-0.0821668	-0.0661694
	0.0392895	0.0711379
	-0.0118141	-0.0472644
	-0.0187575	0.00683984
	-0.0194813	0.0216132
	-0.0371972	0.00241452
	-0.0336291	-0.0551644
	-0.0065516	-0.0099145
	-0.0157238	-0.0854786
	-0.0218915	-0.0135806
	-0.0527359	-0.0599489
	-0.0142935	-0.0310214
	-0.0044166	-0.0696881
	-0.0473149	-0.0253669
	-0.0344106	0.00122434
	-0.0170752	-0.0045626
	0.0324035	-0.0661807
	0.00516598	-0.0087534
	-0.0655792	0.00607624
	-0.0454381	0.0277358
	-0.0479106	-0.0160568
	-0.0545822	0.00211856
	-0.021676	0.234264
	-0.0639177	-0.0617
	-0.0925196	0.0204128
	-0.027572	-0.0042145
	-0.0020938	-0.0003795
	-0.0259228	-0.0052529
	-0.0419202	0.0380583
	0.0253705	0.013201
	-0.0343707	-0.006318
	-0.0476194	-0.0305393
	-0.010451	-0.0141619
	-0.0422742	-0.0099153
	-0.0217047	0.0367812
	-0.0362235	0.00380694
	-0.0554917	-0.0332075
	-0.0275049	-0.0421169
	-0.0390647	0.0446154
	-0.0518737	-0.0311263
	-0.0234898	-0.0443246
	-0.0634098	0.0459573
	0.0039355	0.0405607
	-0.0439298	0.00870774
	-0.0701587	0.0296031
	-0.0960074	-0.0112009
	-0.0290636	-0.0057452
	-0.0517286	0.00651147
	-0.0312727	-0.0404883
	-0.107292	-0.0465398
	-0.0062003	-0.0207553
	-0.0387828	-0.0071126
	-0.0104375	0.00385957
	-0.0160868	-0.0091745
	-0.0557667	-0.0226753
	-0.0237366	-0.0178996
	-0.0451024	-0.0334738
	-0.0694445	-0.0058893
	-0.0153355	-0.0394418
	-0.0608972	-0.0033293
	-0.0730604	0.00760395
	0.0128617	0.0235776
	-0.0300054	0.00311409
	-0.0448489	-0.0398195
	-0.0795683	-0.0084519
	-0.0094273	-0.0397889
	-0.060003	-0.0527984
	-0.101192	-0.0190103
	-0.0675239	0.0398693
	-0.0258299	0.0165978
	-0.0601159	-0.0257393
	-0.0573148	-0.0341914
	-0.0585731	-0.0258756
	-0.0319819	0.0183226
	-0.0250257	0.00581119
	-0.0282933	-0.0248528
	-0.0589222	-0.0168735
	-0.0780989	-0.0043545
	-0.0411472	0.030616
	-0.0355563	0.00669836
	-0.0437346	0.0114722
	-0.0336841	0.0194161
	-0.0638396	0.0179955
	-0.0456114	0.00608835
	-0.0522427	0.0463077
	-0.0769213	0.0449553
	-0.0870915	0.00599487
	-0.0339517	-0.0218465
	-0.04128	-0.049036
	-0.0401102	-0.0233366
	-0.0550938	0.0010175
	-0.0582569	-0.0127209
	-0.0638871	-0.0651393
	-0.0789042	0.0028148
	-0.0227328	-0.0319029
	-0.0429133	-0.0174755
	-0.0712154	-0.0099598
	-0.0697163	-0.0686802
	-0.0614837	0.0239022
	-0.0376554	0.0318886
	-0.0096168	-0.0212311
	-0.0105107	0.0182094
	-0.0339253	-0.0336562
	-0.0323565	0.0264672
	-0.0700723	-0.0269084
	-0.0472943	-0.0130939
	-0.0628018	0.00888657
	-0.0029561	-0.0066772
	-0.0535681	0.0321363
	-0.0676104	0.0305173
	-0.0691188	-0.0081007
	-0.0231778	0.0203564
	-0.0298721	-0.0266245
	-0.0105317	0.00438985
	-0.0283796	0.0298372
	-0.0440669	-0.0162353
	0.0089801	-0.021519
	-0.0094594	-0.0103795
	-0.0178427	-0.0168162
	-0.0372937	-0.0185287
	-0.0636924	-0.0607982
	0.0105399	-0.0234194
	-0.0519439	-0.0068534
	-0.0771798	-0.0223203
	-0.0199213	-0.0321894
	-0.0368831	-0.0362189
	-0.0498995	0.0042033
	-0.039371	-0.0683087
	-0.0462522	0.0105959
	-0.0337323	0.0458361
	-0.0091098	-0.0582062
	0.0102264	0.0550269
	-0.0137638	-0.0223448
	-0.0329397	-0.012312
	-0.0005845	-0.0011537
	-0.0423828	-0.0004362
	-0.013923	0.0366891
	-0.052577	0.018434
	-0.0562031	-0.0237751
	-0.0638938	0.0614029
	-0.0617088	-0.0004974
	-0.0937703	-0.0194101
	-0.0593148	0.0293162
	-0.0632003	-0.0337794
	-0.0887296	-0.0162794
	0.00260453	-0.0016295
	-0.0187345	-0.0287224
	0.00502543	-0.0384723
	0.0021886	-0.0371467
	-0.0564572	0.00826363
	-0.0454434	-0.0167762
	-0.0402103	0.0058349
	-0.0428309	0.0517073
	0.00549035	0.0214333
	-0.0057105	-0.0513661
	-0.0156567	-0.0385339
	-0.0366658	-0.0201956
	-0.0430691	-0.0105732
	-0.0576141	0.0404333
	-0.0385426	0.0437182
	-0.0011561	-0.0343425
	-0.0151327	-0.0427029
	-0.0711084	-0.0045217
	-0.056122	-0.0049746
	-0.0468991	-0.0179561
	-0.0732371	-0.0308515
	-0.0035387	0.00016134
	-0.0060143	-0.0600316
	-0.0620898	-0.0269849
	-0.0165533	-0.0296731
	-0.0551612	-0.0016632
	-0.0797605	0.0170638
	-0.0617364	-0.0111424
	-0.0449958	-0.0055286
	-0.0497783	0.00282614
	-0.0587978	-0.0131388
	-0.0390664	0.0001594
	-0.0581008	0.00322288
	-0.0314718	0.0311617
	-0.0144061	0.0149157
	-0.0123652	-0.0219484
	-0.0448505	-0.0087215
	-0.0442597	0.0195297
	-0.063711	-0.0063804
	-0.03914	0.0210358
	-0.0171685	-0.0171956
	-0.0646617	0.0233563
	0.0278707	-0.0333933
	-0.0002748	-0.0170366
	-0.0261515	-0.0058804
	0.0105138	-0.0495018
	-0.0115989	-0.0591656
	0.00353194	-0.0547043
	-0.0300306	0.00880584
	-0.044262	-0.0039824
	-0.067093	-0.0169163
	-0.0714029	0.00760588
	-0.0369402	0.00523588
	0.0187054	-0.0310121
	-0.0542534	0.0117614
	-0.0243171	-0.0355412
	-0.0125022	0.0231626
	-0.0189111	-0.0137931
	-0.0337357	-0.0224763
	-0.0311056	0.0163554
	-0.0411152	-0.0016885
	0.00099669	0.0120205
	-0.014105	-0.0512849
	-0.103271	-0.057276
	-0.0293036	0.00346177
	-0.0033084	-0.0206422
	-0.0283527	0.0247303
	-0.0489478	-0.0187866
	-0.036328	0.0142973
	-0.0600534	0.0585897
	-0.0289768	-0.0207499
	-0.0605634	0.0307468
	-0.0103809	0.023687
	-0.0618844	0.0719084
	-0.0356854	0.0517771
	-0.0517858	-0.0321498
	-0.0448938	0.00199783
	-0.0554759	-0.0042365
	-0.0917978	-0.0343474
	-0.0326279	-0.0394625
	-0.0087967	0.00694607
	-0.0138656	-0.0359046
	-0.0504719	0.0465289
	-0.0643537	0.00026609
	-0.0164342	-0.0454356
	-0.105237	0.00591843
	-0.0517027	0.0389141
	-0.0016649	-0.0159646
	-0.0200946	-0.0622575
	-0.0378133	-0.00103
	-0.0733744	-0.0523505
	-0.0296429	0.0305956
	-0.054213	-0.0120464
	-0.0750926	-0.054495
	-0.0110109	-0.019359
	-0.0318483	0.0168408
	-0.0630595	0.0494071
	-0.0586908	-0.0463651
	-0.0394032	-0.0403053
	-0.0618721	-0.006566
	-0.0852158	0.0408057
	0.0350164	-0.0329819
	-0.0413795	0.00112804
	-0.0598423	0.0241676
	-0.0407657	-0.0514908
	-0.034727	0.00573723
	-0.0702007	0.0212887
	-0.0170195	0.0226418
	-0.0595963	-0.0061613
	-0.0210191	0.00063734
	-0.0699065	-0.0439231
	-0.0749404	-0.0490503
	-0.0272115	-0.0333071
	-0.0174902	0.035959
	-0.0154174	0.0148263
	-0.0306171	-0.0352781
	-0.0592304	0.0447228
	-0.0429819	-0.0334906
	-0.0418816	-0.0417827
	-0.0747574	-0.0059262
	-0.067571	0.0167697
	-0.0272195	-0.0238424
	-0.0430757	-0.0289001
	-0.08582	-0.0640935
	-0.097707	0.18616
	-0.0937447	0.0116221
	-0.0427616	0.0327919
	0.00976582	-0.0240575
	-0.0617575	-0.0332041
	-0.0532032	-0.0458778
	0.00353917	-0.038996
	-0.0585955	-0.0218219
	-0.0914631	-0.035198
	-0.040586	0.0262768
	-0.0415941	-0.0298579
	-0.056847	0.019553
	-0.0471442	-0.0307892
	-0.0193826	0.0110064
	-0.0242478	0.0028226
	-0.0448088	-0.0104925
	-0.0544896	-0.0291725
	-0.0570016	-0.0168506
	-0.0544122	-0.062436
	0.00148604	-0.0309218
	0.0207058	-0.0541994
	-0.0557393	0.0194839
	-0.0362144	0.00840787
	-0.0429628	0.0186408
	0.0240408	0.158471
	-0.0625172	0.00500585
	-0.0243163	-0.0019851
	0.00406256	0.00688365
	-0.0270969	0.0208248
	-0.0168345	-0.0552506
	-0.0677901	-0.0243166
	-0.0398417	-0.0113503
	-0.0276487	-0.021366
	-0.0496702	-0.0327581
	-0.0701572	-0.0322214
	-0.103003	0.020411
	-0.0518214	-0.0415059
	-0.063601	-0.0356696
	-0.072391	-0.0104489
	-0.0572385	-0.0558865
	-0.0139913	0.121535
	-0.0522547	-0.0601633
	-0.0586435	-0.0050322
	-0.0733574	0.0176404
	-0.07437	0.0125851
	-0.0731763	0.0444173
	0.00455398	0.0302591
	-0.04247	-0.0122923
	-0.046479	0.0224963
	0.00189082	0.00289903
	-0.0401981	0.00060387
	-2.82e-05	0.0558964
	-0.0659505	-0.0331018
	-0.0544454	0.0719515
	0.00826645	-0.0376531
	-0.0786445	0.00902997
	-0.0493033	0.0234546
	-0.0900382	-0.0171505
	-0.0433524	-0.001663
	-0.0161362	-0.0281277
	-0.083687	0.00029435
	-0.0583722	-0.0119639
	-0.0441242	-0.0050414
	-0.0187331	-0.0436332
	-0.0403696	-0.0021878
	-0.018991	-0.0258776
	-0.0679817	0.0185973
	-0.00836	-0.0255989
	-0.0251707	-0.0109048
	-0.075831	0.0357638
	0.00477527	-0.0112873
	-0.0687098	0.0195622
	-0.016285	0.00989694
	-0.0846114	0.00570294
	-0.0409059	-0.0072948
	-0.0021548	0.0112964
	-0.0256595	0.421314
	-0.0855604	-0.0129986
	-0.0668324	-0.0250776
	-0.0652532	0.0110786
	-0.0423487	0.2178
	-0.0481125	0.00430059
	-0.0990745	0.0108772
	0.013977	-0.0099097
	-0.0843715	0.0361438
	-0.041589	-0.0070098
	0.0113314	0.0184695
	-0.040875	0.00661066
	-0.0020372	-0.0401349
	-0.0356764	0.0168964
	-0.0233627	-0.0220171
	-0.0354646	-0.0412057
	-0.0963736	-0.0102091
	-0.0762956	-0.0376942
	-0.0302657	0.0198778
	0.00275384	-0.0088521
	-0.05265	0.0221677
	-0.0689277	-0.0301203
	-0.0466815	-0.033844
	-0.0236827	-0.0467876
	0.0222288	-0.0306841
	-0.0447209	-0.0434521
	-0.0480056	0.011424
	-0.0352893	-0.020962
	-0.0740271	-0.0134464
	-0.0515964	-0.0093304
	-0.0693933	-0.0210681
	-0.0602127	0.00126825
	-0.0225182	-0.0229818
	-0.0250571	0.054642
	-0.0648683	-0.0227523
	-0.029574	0.00130333
	-0.0495455	-0.0280449
	-0.0453633	-0.0224356
	-0.077399	0.0481499
	-0.0770274	0.0102313
	-0.0098978	0.0167862
	-0.0429716	-0.034419
	-0.0612997	-0.0194552
	-0.0367083	-0.0284117
	-0.0482743	-0.0239522
	-0.0290381	0.00255109
	-0.0805212	-0.0462616
	-0.0380607	-0.0338954
	-0.0826989	-0.0561495
	-0.0117502	0.00420669
	-0.0777487	0.0637397
	-0.0521892	-0.0298808
	-0.0814565	-0.0397211
	-0.0647191	0.123223
	-0.0161547	-0.0236667
	-0.0699627	-0.0191794
	-0.0514337	-0.0016122
	-0.0171084	-0.0566047
	-0.0135175	-0.054879
	-0.0081989	-0.0468191
	-0.0537538	-0.0515171
	-0.0411802	-0.0753051
	-0.0350458	0.00113603
	-0.0207284	-0.0240941
	-0.0746566	0.0263894
	-0.0874057	-0.0148092
	-0.0417038	-0.0012511
	-0.0334332	-0.0266972
	-0.0425706	0.0104215
	-0.0214674	-0.0315374
	-0.0597397	-0.0125283
	-0.0741602	0.00800136
	-0.0377195	0.0157393
	-0.0244442	0.0140973
	-0.0570673	0.0282894
	-0.0251562	-0.0169497
	-0.0092549	-0.0324388
	-0.0238316	-0.0036937
	-0.0173849	0.0481046
	-0.0373851	-0.0049623
	-0.0489994	-0.0252523
	-0.0536915	-0.0954313
	-0.0468598	-0.0252532
	-0.0496619	-0.0569273
	-0.0519425	-0.0105571
	-0.0675103	-0.0022981
	-0.0525291	0.0855096
	-0.0191495	-6.36e-05
	-0.0177265	-0.0079501
	-0.0874248	-0.0200809
	-0.0988643	-0.0006859
	-0.0474264	-0.0015642
	-0.058054	0.0493328
	-0.0632725	0.0146334
	-0.118819	0.00869822
	-0.0474396	-0.0258274
	-0.0763074	-0.0146427
	-0.0625213	-0.0186964
	-0.0270879	-0.0064212
	-0.0031793	-0.0245507
	0.00897949	0.0153878
	-0.0434154	-0.0325268
	-0.0017832	-0.0194695
	-0.0450493	-0.0344915
	-0.0642748	0.0294127
	-0.0401515	-0.0521019
	-0.017152	6.44e-06
	-0.0273083	-0.0121041
	-0.0992354	0.00192749
	-0.0105694	-0.0142459
	-0.0330267	-0.002012
	-0.0650161	-0.0304595
	-0.0316449	0.0652929
	-0.0404439	0.0442469
	-0.0513419	0.0471045
	-0.0432083	-0.0903041
	-0.0233292	-0.0105569
	-0.0144957	-0.0520694
	-0.036477	0.0396808
	-0.0961708	0.00485968
	-0.0200428	0.0001473
	-0.0637022	-0.023905
	-0.0307385	-0.0395301
	-0.0976566	0.0405186
	-0.0323221	0.030288
	-0.0210473	-0.0024225
	-0.0290454	-0.045789
	-0.04223	-0.0305834
	-0.0465093	-0.0586156
	0.013947	-0.0599157
	-0.0510982	-0.0404148
	-0.0159423	0.0207273
	-0.0176074	0.0563902
	-0.0442285	-0.0285721
	-0.0781527	-0.0500113
	-0.010627	0.00741916
	-0.0404233	0.0336737
	-0.0499646	-0.0507089
	-0.0443567	-0.01017
	-0.0554997	-0.0484417
	-0.0677087	0.0484082
	-0.0911593	-0.0261791
	-0.0480359	-0.0204328
	-0.0258818	-0.0451839
	-0.080076	-0.0050572
	-0.0669492	-0.0184412
	-0.045954	-0.039929
	-0.0942645	-0.0346648
	-0.0495154	-0.0387175
	-0.0739955	0.077972
	-0.0008619	-0.0087207
	-0.0644952	-0.0085866
	-0.0311129	-0.0250631
	-0.02431	0.0104032
	-0.0423895	-0.0309091
	-0.0410728	-0.021163
	-0.0345411	-0.0079508
	-0.0398335	-0.026559
	-0.022374	0.0285018
	-0.0185083	-0.0485916
	-0.0405295	0.00546981
	-0.0094014	0.00274078
	-0.0496197	-0.0559572
	0.0245191	-0.020495
	-0.0124712	0.0343528
	-0.0277699	-0.0432609
	-0.0676318	-0.0021158
	0.0284826	0.0631145
	-0.0496501	-0.0291663
	-0.0606418	0.0677985
	-0.0689983	-0.0206551
	-0.0807072	-0.0126618
	-0.0330466	0.00489377
	-0.0394769	0.019554
	0.015646	-0.0381839
	-0.051695	-0.0310321
	-0.0662355	-0.0017621
	-0.035429	0.0491424
	-0.0506908	3.73e-05
	0.024689	0.0261808
	-0.0513402	-0.0315477
	-0.0543469	-0.000666
	-0.0606034	-0.0378641
	-0.0293712	-0.0086205
	-0.0622989	0.019933
	-0.0658621	-0.0677367
	-0.0481369	-0.060352
	-0.039758	-0.0090678
	-0.0333228	-0.0180657
	-0.0567488	-0.0328341
	0.0109972	-0.0022914
	-0.0376764	-0.0513047
	-0.0467877	-0.0634974
	-0.0142018	0.0049487
	-0.0790591	0.00799731
	-0.0472969	-0.0597287
	-0.0158698	-0.0281476
	-0.0841552	-0.0499069
	-0.0398251	0.0088441
	-0.0093784	-0.0214638
	-0.0626866	0.0667941
	-9.04e-05	-0.0184085
	-0.035113	0.0163796
	-0.0681044	-0.0271638
	-0.0274423	-0.0273808
	-0.0259813	0.01084
	-0.0547459	0.00798801
	-0.0567469	0.0400203
	-0.0381654	-0.0447186
	-0.079518	-0.0658074
	-0.0298033	-0.0066231
	-0.0147791	0.00425987
	-0.0002031	-0.0377251
	-0.0949324	-0.0152492
	-0.0455223	-0.0499438
	-0.0315986	0.00311195
	-0.0883836	0.0197889
	-0.0561633	0.0269786
	-0.0331042	0.035423
	-0.0003743	0.0353692
	-0.0451057	0.0338809
	-0.0157128	0.0436456
	-0.0941039	0.0168438
	-0.0766384	0.0113573
	-0.0238889	-0.0179786
	-0.0505695	-0.0040049
	-0.0050446	-0.047298
	-0.021704	-0.0127419
	-0.0164633	-0.0049146
	-0.0071969	0.0327625
	-0.0101244	-0.0303539
	-0.0378832	-0.0019943
	-0.0766702	-0.0275082
	-0.0668206	0.024233
	-0.0647415	0.0273266
	-0.0317324	-0.0151921
	-0.0154983	-0.0366221
	-0.0331427	-0.045834
	-0.0420917	-0.0295632
	-0.0439007	0.0491357
	-0.0369949	-0.0051437
	-0.0635144	0.0559103
	-0.0761495	0.00159264
	-0.0320319	-0.0049899
	-0.0583273	0.0138284
	-0.0509435	-0.0061555
	-0.0601333	-0.025982
	-0.0125529	-0.0094058
	-0.0621432	-0.0641338
	-0.0221271	-0.00933
	-0.0810626	0.00428166
	-0.0870455	-0.0224972
	-0.0210548	-0.0033387
	-0.0399984	0.0620046
	-0.0628248	-0.0110408
	-0.0652891	0.00103821
	-0.0350068	0.0322268
	-0.02697	0.00415117
	-0.0175585	-0.0655852
	-0.0557179	-0.006371
	-0.0324823	-0.0361136
	-0.0492851	0.00420525
	-0.0111137	0.00338104
	-0.0638141	0.0692863
	-0.025623	-0.0042017
	-0.0633499	-0.0126218
	-0.0517565	-0.0484667
	-0.0315298	0.014607
	-0.0321975	0.0367345
	-0.0244284	-0.0401137
	0.00021913	-0.0281843
	-0.0795793	-0.0170013
	-0.0526141	-0.0690383
	-0.0403321	-0.0095384
	-0.0690442	-0.0638174
	-0.0611863	-0.0205565
	-0.0802308	0.0404737
	-0.050038	-0.0276545
	-0.0604691	0.031
	-0.0101641	0.0025809
	-0.0556298	0.0593854
	-0.0591775	-0.038169
	-0.0106148	0.0102833
	-0.0089845	-0.0209494
	-0.0804497	0.00927061
	-0.0349208	0.0338338
	-0.0145258	-0.0353962
	-0.0119418	-0.0308449
	-0.0488542	0.0408798
	-0.0604954	-0.0369817
	-0.0658886	0.0141996
	-0.0641865	0.0173525
	-0.033008	-0.0058442
	-0.0577215	-0.0343067
	-0.0610453	0.00910714
	-0.0283208	-0.0258527
	-0.0189449	-0.0231503
	-0.0276732	-0.0197217
	-0.115271	0.0658802
	-0.0479009	0.0389002
	-0.0337771	0.0261986
	-0.08208	-0.0400403
	-0.0213371	-0.0230588
	-0.0504455	0.0413043
	-0.0159184	-0.0144186
	-0.0705153	0.0248545
	-0.0297147	-0.0294753
	-0.045302	-0.0572523
	0.0114567	-0.0744986
	-0.0152491	0.0138996
	-0.0316494	-0.0285557
	-0.0518503	0.00369841
	-0.0347117	0.00376315
	-0.0448456	-0.0777269
	-0.0605203	-0.0185593
	-0.078632	0.00543804
	-0.0126032	0.01325
	-0.0653185	-0.0199958
	-0.0218442	-0.0595312
	-0.0529945	-0.0522072
	-0.0128515	-0.0150403
	-0.0321459	0.00613165
	-0.034515	0.0298744
	-0.0228806	-0.0411168
	-0.0419801	-0.024958
	-0.0549135	0.025155
	-0.0337309	-0.0126425
	-0.0805031	-0.0210825
	-0.0208854	-0.0245822
	-0.0273194	0.0577997
	-0.0188199	-0.0731393
	-0.0446391	0.00557837
	0.0248849	0.0279486
	-0.0211174	-0.0374919
	-0.0203639	-0.0375236
	-0.0597927	0.0062548
	0.0329912	0.0412482
	-0.0675763	-0.0422531
	-0.0283044	0.0110265
	-0.0043171	-0.0075497
	-0.0079553	-0.0177276
	-0.0336369	0.0170613
	-0.0187577	-0.0155222
	-0.0315129	-0.0804005
	-0.0245035	0.0381832
	-0.0647191	0.0261959
	-0.0476322	-0.0358339
	-0.0212298	-0.0131785
	-0.0376311	-0.0063868
	-0.0203452	-0.0332656
	-0.0513562	-0.0073292
	-0.0197492	-0.0122995
	-0.0553639	-0.0022816
	-0.0735727	0.00175163
	-0.0416886	0.0674947
	-0.05222	0.0230463
	-0.0221951	-0.0277091
	-0.065289	-0.005196
	-0.0894635	0.0233993
	-0.0142157	0.00395341
	-0.0279106	-0.0442059
	-0.0608207	0.024519
	-0.0580077	-0.0463429
	-0.0443642	0.0387754
	-0.0428357	-0.0067471
	-0.0167866	0.00808842
	-0.0585934	-0.0299224
	-0.0598274	0.029488
	-0.016321	-0.0292093
	-0.0664325	-0.0131373
	-0.0227895	-0.0145909
	-0.0716588	0.00542553
	-0.0411934	0.00898566
	-0.0488168	-0.0360669
	-0.0708023	-0.0036206
	-0.0232262	-0.002907
	-0.0208181	-0.0106827
	-0.0585956	0.00597748
	-0.0772485	0.00614257
	-0.014703	-0.033457
	-0.0011628	0.0128166
	0.0177793	0.0337553
	-0.0698502	-0.0194518
	0.00763246	-0.0595846
	-0.0249997	0.04677
	-0.0763359	-0.006854
	-0.0898779	-0.0137669
	-0.0726901	-0.0533976
	-0.0371192	-0.0252549
	-0.0126725	-0.0233848
	-0.0503526	-0.0439898
	-0.063667	0.0112136
	-0.0453908	-0.0147379
	-0.0416387	-0.0156325
	-0.0284015	-0.0474634
	-0.0667673	-0.0159955
	0.0194243	0.0068759
	-0.0474658	-0.0228818
	-0.0155222	-0.0454976
	-0.0412537	-0.0533859
	0.0340234	-0.0122068
	-0.0759868	-0.0550621
	-0.0225703	0.0538384
	0.00494996	-0.0252476
	-0.0425648	-0.0506688
	-0.0593421	-0.002375
	-0.0723541	0.0106999
	-0.0391982	-0.0024545
	-0.066915	-0.0750062
	-0.0307893	0.0412751
	-0.0977729	-0.0083975
	-0.0419739	-0.0212301
	-0.0646222	-0.0216359
	-0.007693	0.00861285
	-0.0485625	-0.0181203
	-0.0304326	0.00531385
	-0.0146712	-0.0597491
	-0.0060777	0.0673126
	-0.0574492	0.0113081
	-0.0631905	-0.0339137
	-0.0436248	0.00535282
	0.00654245	0.0177652
	-0.0291179	-0.024037
	-0.0285992	-0.0256627
	-0.0500723	-0.0355261
	-0.0400615	-0.0208276
	-0.0096421	0.0215145
	-0.132324	-0.017791
	-0.0145888	-0.0241414
	-0.0164659	-0.0345239
	-0.0253053	-0.0688429
	-0.013212	-0.023071
	-0.0531374	0.0239708
	0.0204321	0.020816
	-0.0378675	-0.0269543
	-0.0275192	-0.0214129
	-0.0433753	-0.0059758
	-0.025737	-0.0494121
	-0.0346428	-0.0233464
	-0.0305884	0.0432211
	-0.0806753	0.0356174
	-0.0329629	-0.0583275
	-0.0523852	-0.0070831
	-0.0263371	-0.0156078
	-0.0075002	-0.0308574
	-0.0331198	-0.025289
	-0.0574161	0.00528381
	-0.0671929	-0.0256879
	0.0129275	0.0639743
	-0.0875009	-0.0049485
	-0.0086228	-0.0203311
	-0.0356919	0.00780914
	-0.0384944	-0.0120646
	-0.0216307	0.03555
	-0.0660494	-0.0484534
	-0.0511129	-0.0421881
	-0.0189657	0.0439653
	-0.0102093	-0.0087297
	-0.0711175	0.0429091
	-0.0225965	0.0112293
	-0.0489738	-0.0153211
	-0.0812263	-0.0148399
	-0.0148374	0.0107677
	-0.0684641	0.0431218
	-0.0166659	0.0789875
	-0.0304559	-0.0160681
	-0.025827	-0.0309489
	-0.0173563	0.0311632
	-0.0458393	0.0157684
	-0.0452923	-0.0302391
	-0.0732999	0.0128269
	-0.0130712	-0.0454752
	-0.0202689	-0.0526659
	-0.0063286	-0.0503317
	-0.0418995	-0.0490789
	0.0037868	-0.0357661
	-0.0140055	-0.0492061
	-0.0198295	0.0203868
	-0.0734288	-0.0508679
	-0.0407847	-0.0181528
	-0.0245097	0.0545873
	-0.0168782	0.00246879
	-0.0457033	-0.0139306
	-0.0541181	-0.0197846
	-0.0759976	0.0276348
	-0.0549384	0.00082218
	-0.0261018	0.0712861
	0.0068765	-0.0502212
	-0.0458066	-0.0079826
	-0.0438767	-0.0106179
	-0.0422343	0.00554417
	0.0209597	0.0529503
	-0.0363043	-0.0186945
	-0.0388739	9.34e-05
	-0.0330103	-0.0504644
	-0.0546899	0.0254803
	-0.0729733	-0.0354927
	-0.0547314	-0.0200034
	0.00475737	-0.0058085
	-0.0306568	-0.0214882
	-0.0702894	-0.002597
	-0.0221084	-0.0181278
	-0.0254755	-0.0197638
	-0.0278979	-0.0591053
	-0.0728105	-0.0053747
	-0.0688724	0.0111042
	-0.0407234	-0.0267889
	-0.05985	-0.0041948
	-0.0417382	-0.0321962
	-0.081782	-0.0371647
	-0.0669586	0.0129242
	-0.0777728	-0.0129252
	-0.0399285	0.00264166
	-0.0404017	-0.0236676
	-0.0175358	0.00148032
	-0.0524791	-0.0214071
	-0.0319057	-0.0636087
	0.0165503	-0.0416248
	-0.0502032	-0.0184373
	-0.0748101	-0.0188357
	-0.0638421	-0.0191528
	-0.0247485	-0.0455454
	-0.0043828	-0.0851687
	-0.0402686	0.0747288
	-0.0163766	0.0251565
	-0.027438	0.0137955
	-0.0070472	0.0476641
	-0.10873	-0.0135671
	-0.0344592	-0.0370238
	-0.0126225	-0.0377298
	-0.0375844	0.00693809
	-0.0742189	-0.0259652
	-0.0464858	-0.0048334
	-0.0758124	0.0307339
	-0.0370628	-0.0375112
	0.00375354	0.00895346
	-0.0427571	0.0228541
	-0.0828822	-0.0164229
	-0.0246163	0.0189502
	-0.0352898	-0.0179591
	-0.0943292	0.0122523
	-0.0463801	0.0274048
	-0.0798694	0.00446101
	-0.0478135	-0.0481504
	-0.0010942	-0.0322095
	-0.0458534	-0.0183621
	-0.0546462	-0.0155005
	-0.0775262	-0.0307724
	-0.0480737	0.0265025
	-0.0171127	-0.0040394
	-0.0493012	-0.0126764
	-0.0628224	0.0507132
	-0.0368851	-0.0045827
	-0.0369671	-0.026197
	-0.0480149	-0.0244498
	-0.0493997	-0.0114639
	0.00888474	0.00570158
	-0.0233263	0.0985208
	-0.0416688	-0.0482727
	-0.0386738	-0.0777326
	-0.0535067	-0.0088013
	-0.0393467	0.00310904
	-0.0367223	0.0229705
	-0.0667984	-0.0471267
	-0.0339788	-0.0420095
	-0.0222864	0.0322833
	-0.0302537	0.0114225
	-0.0613751	-0.034423
	-0.0636699	-0.0054476
	-0.0349558	-0.0371666
	-0.0142009	0.00976589
	-0.0948842	-0.0456282
	-0.0245972	0.00265183
	-0.0365136	-0.0187366
	-0.0597934	-0.0235829
	-0.0564128	-0.0451053
	-0.0211005	-0.0640465
	-0.0572073	0.0359376
	-0.0816005	-0.0004336
	-0.0251796	0.00116622
	-0.0563046	-0.0184709
	-0.0702731	-0.0606478
	-0.0164892	-0.0542077
	-0.0197144	0.0249709
	-0.0363575	0.00693028
	-0.0647777	-0.0010672
	-0.0599053	-0.0117636
	-0.0244532	-0.0350706
	-0.0011208	-0.0077082
	-0.0698887	-0.0175734
	-0.0609236	-0.0477028
	-0.0596084	-0.0274085
	-0.0591921	-0.0313044
	-0.0423253	-0.0155606
	-0.0450162	-0.0287555
	-0.0317717	0.00757875
	-0.0541513	0.0293812
	-0.0376159	-0.0053276
	-0.0581887	-0.0205588
	-0.0724523	0.0149679
	0.0259773	-0.0239389
	-0.0471502	-0.0005362
	-0.0002577	-0.032531
	-0.0516202	-0.0190105
	-0.0784236	-0.0028864
	-0.0881467	-0.0196629
	-0.0261921	-0.0147019
	-0.0427988	-0.0061348
	-0.109334	0.0684592
	-0.0003926	-0.0579504
	-0.0235469	0.00586009
	-0.0729899	-0.0231831
	-0.0574738	0.0299119
	-0.0752998	-0.0081645
	-0.0592508	-0.026337
	-0.0823453	-0.0462264
	0.00268223	0.0261221
	-0.0449094	-0.0063009
	-0.0700202	0.096849
	-0.0420277	-0.0481234
	-0.0428664	-0.0121182
	-0.0457313	0.0210969
	-0.0400213	-0.0652862
	-0.102511	0.023403
	-0.0535705	0.00485506
	-0.0449342	0.0355377
	-0.0042818	0.0501416
	-0.0884477	-0.0011684
	-0.0181304	-0.0160422
	-0.0679935	-0.0088855
	-0.0616602	-0.0480104
	-0.0320569	-0.0287064
	-0.0226661	-0.0003982
	-0.0327628	0.0217694
	-0.0707557	-0.0820871
	-0.0779284	-0.014313
	-0.0500276	-0.0200382
	0.0118905	0.0276065
	-0.002365	-0.0722342
	-0.0332225	-0.0146269
	-0.0342785	-0.0018292
	-0.0294617	-0.0237467
	-0.0423097	-0.0166541
	-0.0770359	0.0201417
	-0.0466652	-0.0228019
	-0.0683719	-0.0559775
	-0.095064	-0.012935
	0.00291328	-0.0382172
	-0.0899987	-0.0157212
	-0.061131	0.0805912
	0.00716002	-0.0480574
	-0.0736313	-0.0056707
	-0.0358203	0.0154789
	-0.0389665	0.00218942
	-0.0170494	0.00133778
	-0.063846	0.0232611
	0.00373878	0.012783
	-0.062605	-0.0100941
	-0.0032406	-0.0662475
	-0.0201022	-0.0428531
	-0.033881	-0.0512623
	-0.0552764	-0.0139629
	-0.0596873	0.0205044
	-0.0703119	-0.0176721
	-0.0374273	-0.043557
	-0.0491405	-0.0236641
	-0.0595545	0.018573
	-0.0359381	-0.0286813
	-0.0415032	-0.0380966
	-0.046093	-0.0417031
	-0.0456767	-0.0369555
	-0.0579639	0.0188728
	-0.0357389	0.00282475
	-0.0110207	0.0500215
	-0.0453369	-0.0171676
	0.0125065	-0.0142261
	-0.0521511	-0.024484
	-0.0148633	-0.0138691
	-0.0038716	0.00482307
	-0.103006	-0.0626784
	-0.0378061	-0.0063969
	-0.0353816	0.0129894
	-0.0377074	-0.027096
	-0.0214101	0.0147404
	-0.0203136	-0.0154457
	0.0184595	-0.0709527
	-0.0660503	-0.0469771
	-0.0215582	-0.0264667
	0.0269593	-0.0139798
	-0.0266724	-0.0042195
	-0.006375	-0.0161506
	-0.0137916	-0.0057162
	-0.0310203	0.0291429
	-0.0375956	0.00978739
	-0.0567221	-0.0173434
	-0.0328814	-0.0444457
	-0.052922	-0.0266298
	-0.0434407	-0.0503342
	-0.0210375	0.0698044
	-0.0333639	0.0521454
	-0.0290863	0.0135718
	-0.0119024	-0.0480209
	-0.0401144	-0.0104917
	-0.0407799	0.0263223
	-0.0915697	-0.0001236
	-0.0492798	0.0857009
	0.0386193	0.00313603
	-0.0464921	-0.0315941
	-0.0675771	0.037158
	-0.0171547	-0.0483584
	-0.0419121	0.00824906
	-0.0233864	0.0176538
	-0.0228537	-0.0323432
	-0.0114447	-0.038124
	0.00353409	0.0277749
	-0.0584427	-0.0356882
	0.00182241	-0.0458914
	-0.0221296	-0.049077
	-0.0290657	-0.037846
	-0.0615158	-0.0198866
	-0.0499981	0.00600629
	-0.0317476	-0.0225936
	0.0134683	-0.0247979
	-0.0283762	0.0621012
	-0.008688	-0.031801
	-0.026517	-0.0359331
	-0.0413506	0.00389132
	-0.0492197	0.0115368
	-0.0176155	-0.0241044
	-0.080906	0.0147906
	-0.0616942	0.0403621
	-0.0232474	0.03887
	-0.0642799	-0.0052008
	-0.0428996	-0.0104918
	-0.0368896	-0.0177954
	-0.0364463	-0.0094241
	-0.0402695	0.00372964
	-0.0654004	-0.0330472
	-0.0469512	-0.0056189
	-0.0141366	0.00252932
	-0.065703	-0.015645
	-0.0567192	-0.0047964
	-0.0322785	-0.0214347
	-0.0451914	-0.0104153
	-0.0528227	-0.0537875
	-0.0197352	-0.0472388
	-0.0730162	-0.0368583
	-0.0874839	-0.0296625
	0.011327	-0.008673
	-0.0439367	-0.026463
	-0.0566239	-0.0313339
	-0.0250896	-0.0216037
	-0.0416665	0.0156051
	-0.0168545	0.00137262
	-0.0429914	-0.0182696
	-0.0775732	-0.0186183
	0.00313324	-0.0171565
	-0.0343855	-0.0184724
	-0.091318	-0.0410269
	-0.0599916	-0.0694713
	-0.0289166	-0.01986
	-0.0952358	-0.0193803
	-0.0250089	-0.0021215
	-0.0402619	0.00116033
	-0.0606472	-0.018375
	-0.024002	0.0212269
	-0.038264	-0.01616
	-0.0823416	-0.0416435
	-0.0302803	-0.0218454
	-0.0525457	0.00400128
	-0.0575557	0.00091832
	-0.0580354	-0.054508
	-0.0619332	-0.0557032
	-0.0340456	-0.0084257
	-0.016608	-0.0024701
	-0.0398365	-0.0426954
	-0.0220417	-0.0003799
	-0.0015105	-0.0150088
	-0.0683646	-0.0215918
	-0.0854953	-0.0023165
	-0.0440291	-0.0489621
	-0.0155612	-0.0091299
	-0.0623165	0.0200462
	-0.105133	-0.0135921
	-0.0770202	0.0498076
	-0.0173103	0.0347991
	-0.0282608	-0.0325758
	-0.0100577	-0.0376467
	-0.0487292	-0.0183724
	-0.0189652	-0.0241232
	-0.0850657	-0.0191208
	-0.0376209	0.011138
	-0.0182801	-0.0009075
	-0.0710031	0.065577
	-0.0407304	0.00089432
	-0.0430853	0.0262977
	-0.0253408	-0.0430501
	-0.0373702	0.0121765
	-0.0658858	-0.0177492
	-0.0690529	-0.0428949
	-0.0611124	-0.0034639
	-0.0139969	-0.0432307
	-0.0308839	-0.0003892
	-0.062795	-0.0592463
	-0.0054553	0.0245456
	-0.0593773	-0.0773859
	-0.0487066	0.0289473
	-0.0574624	-0.0005394
	-0.047643	-0.0417801
	-0.0061005	-0.0141363
	-0.0068615	-0.0370013
	-0.038703	0.0670564
	-0.0090428	-0.0059212
	-0.0401202	-0.003963
	-0.0349416	-0.0002261
	-0.0027933	-0.0142053
	-0.0212108	0.00776157
	-0.0557182	-0.0501262
	-0.0454934	0.0188656
	-0.0522438	0.0182546
	0.00446697	-0.0345529
	-0.0578267	0.00366246
	0.034921	-0.0198354
	-0.0438717	-0.0149272
	-0.0480793	-0.0222336
	0.0183899	-0.0366088
	-0.0921924	-0.0236433
	-0.0422263	-0.0333266
	-0.0497516	-0.0187437
	-0.0342591	-0.011198
	-0.0522698	0.00775219
	0.0249585	-0.0112445
	-0.0291669	0.051184
	-0.0575834	-0.00046
	-0.0602446	-0.0046636
	-0.0708967	-0.0048858
	0.00301772	0.0660518
	-0.0111238	-0.0500583
	-0.0555342	-0.025086
	-0.0759958	-0.0179574
	-0.0439979	0.0144264
	-0.0429575	0.0195212
	-0.0427455	-0.0232873
	-0.0340177	-0.0462654
	-0.0544291	-0.0427226
	-0.0028193	-0.0136276
	-0.0672999	-0.0060884
	-0.0230182	-0.0514143
	-0.0075657	-0.0469331
	-0.0310123	0.0783693
	-0.0310461	0.0215983
	-0.013791	0.0604499
	-0.0364668	0.0190883
	-0.0420965	0.113258
	-0.0583791	-0.0192137
	-0.0647166	0.0304279
	-0.0488495	-0.0347401
	-0.0270106	-0.0275095
	-0.100886	0.0152147
	-0.0295522	-0.0692569
	-0.0363144	0.0141648
	-0.0225178	-0.0309425
	-0.0306285	-0.0005258
	-0.0319204	0.0241349
	-0.0370782	0.0183218
	-0.0388559	-0.0113624
	-0.0246691	-0.0238538
	-0.0601278	0.00514802
	-0.0325103	-0.0206158
	-0.0472908	0.00862459
	-0.0887413	0.0247597
	-0.0653918	-0.0225512
	-0.0566815	0.0692537
	-0.0373037	-0.0032562
	-0.0694806	-0.013977
	-0.0371367	0.0140243
	-0.0373761	0.0949185
	-0.0790057	-0.0211526
	-0.0500307	-0.0413964
	-0.0579903	0.00478162
	-0.0251953	-0.0335185
	-0.0507756	-0.0398324
	-0.0202944	-0.0138715
	-0.0573559	0.00847947
	0.00094933	0.0382842
	-0.0737156	0.0621749
	0.00267814	0.00404592
	0.00844313	-0.0200152
	-0.0352119	-0.0316151
	-0.0283146	0.00528785
	-0.0427562	0.00151036
	-0.0220015	-0.0155803
	-0.0185576	0.011702
	-0.0728206	0.167762
	-0.042074	-0.0725144
	-0.0123303	-0.020578
	-0.0458491	-0.0084334
	-0.0532046	-0.0620916
	-0.0474295	-0.0495011
	0.00102138	0.041023
	-0.0881655	0.0397653
	-0.0587659	0.0149083
	-0.0569683	0.00789698
	-0.017738	0.0260948
	-0.0061062	0.00271845
	-0.0394617	-0.0151807
	-0.0422124	-0.0164537
	-0.0617328	0.0311854
	-0.0996693	0.0525103
	-0.0670596	0.00519817
	-0.0389587	0.0453048
	-0.0265664	0.0233968
	-0.038313	-0.0254577
	-0.0206049	-0.0542784
	-0.0593548	0.0116809
	-0.0366926	-0.0166571
	-0.02461	-0.0093557
	-0.0093836	-0.0129523
	-0.0197656	0.00058405
	-0.0231087	-0.0061734
	-0.0339121	-0.0452683
	-0.0518145	0.033022
	-0.0489942	0.00957226
	-0.0151474	0.0232008
	-0.0121446	-0.0027062
	-0.0298996	-0.0050578
	-0.0383578	0.0449455
	-0.0507886	0.0486894
	-0.0511639	-0.0089232
	-0.0564022	-0.017589
	-0.0549823	-0.065308
	-0.0632138	0.0269503
	-0.0277005	0.0147195
	-0.0318449	-0.0111453
	-0.0031079	0.0628466
	-0.0512523	-0.0042512
	-0.0404187	0.00577804
	-0.0381694	0.0223356
	-0.0205007	0.0480054
	-0.0006107	-0.0053784
	-0.0530418	-0.0544486
	-0.035539	0.0470685
	-0.0352603	-0.0223617
	-0.0178521	0.00324399
	-0.0427091	0.0694309
	-0.0497439	-0.0002348
	-0.0621318	-0.0084858
	0.00979619	0.0158103
	-0.0222275	-0.0603864
	-0.0192582	0.0131624
	-0.0042054	-0.0088536
	-0.0166769	0.022357
	-0.0460274	-0.0320244
	-0.0691863	-0.0191595
	-0.0813735	0.0579198
	-0.0784874	0.0163993
	-0.0734704	0.00384995
	-0.0586711	-0.0327457
	-0.0374523	0.045356
	-0.0275278	-0.0212671
	-0.0488017	0.0171704
	-0.0337088	-0.0334672
	-0.0301269	0.029866
	-0.0162632	-0.075284
	-0.064868	-0.009323
	-0.0027875	-0.0673104
	-0.0730428	-0.028588
	-0.0079165	-0.0271768
	-0.0101588	-0.0091742
	-0.0261512	0.0194329
	-0.0571824	-0.0482847
	-0.0431975	-0.0127076
	-0.0284439	-0.0240109
	-0.0554007	0.0215021
	-0.0133915	-0.0688979
	-0.0502341	0.0624618
	-0.042759	-0.0334175
	-0.0231767	-0.0240541
	-0.0463978	-0.0099994
	-0.0049744	0.0535123
	-0.0016317	-0.0135209
	-0.0352132	-0.0184854
	-0.0121063	-0.0046261
	-0.0163841	-0.0093488
	-0.0080403	-0.0082704
	-0.0529275	-0.0671064
	-0.0225751	-0.0031076
	-0.0347509	-0.0226843
	-0.0360912	-0.0211612
	-0.0398993	0.0493871
	-0.0694892	-0.0281143
	-0.0351909	-0.039255
	-0.0832116	0.0149953
	-0.0765325	0.00950598
	-0.023108	-0.0327355
	-0.0274979	0.00095185
	-0.0031048	-0.0459985
	-0.0292187	-0.0534972
	-0.068323	-0.0851552
	0.0121227	0.00846933
	-0.0477688	-0.0069951
	-0.0048912	-0.056276
	-0.0316038	0.0138517
	-0.0406707	-0.016555
	-0.0261526	-0.015817
	0.00200528	-0.0265119
	-0.0204747	0.00020429
	-0.0595577	-0.0392331
	-0.0253923	0.0738927
	-0.0597916	-0.0592887
	-0.0312006	-0.0242059
	-0.0225208	-0.0135522
	-0.0663297	9.98e-05
	-0.0227785	-0.041738
	-0.0694375	0.0467138
	-0.0468207	-4.06e-05
	-0.0025154	-0.0339575
	-0.0591794	-0.0374008
	-0.0264399	-0.0086981
	-0.0394122	-0.0047475
	-0.0400672	-0.0107155
	-0.0365018	0.0435892
	-0.0631312	-0.0042577
	-0.0567528	0.00416728
	-0.0511635	0.0518221
	-0.0596056	0.00025598
	-0.0372589	-0.0090921
	0.0460053	0.0365962
	-0.0438789	-0.0326292
	-0.0769568	0.0107373
	-0.0850618	-0.0454426
	-0.0472552	-0.0363498
	-0.033774	0.0522382
	0.0146604	-0.0374938
	-0.043774	-0.030693
	-0.0423504	0.016805
	-0.0351027	0.0417827
	-0.0628163	-0.0157454
	-0.0324225	-0.0057739
	-0.0177844	-0.0205512
	-0.0619057	0.00991042
	-0.0354447	0.0153512
	-0.032398	-0.0149422
	-0.0175316	0.0248637
	-0.0016864	-0.0099501
	-0.071291	-0.0293281
	-0.0370585	-0.0073231
	0.00834882	-0.0310798
	-0.0344606	-0.0148761
	-0.0379948	0.0261062
	-0.0474564	0.0120678
	-0.0481375	-0.024336
	-0.0412789	-0.0473836
	-0.0285056	0.0249261
	-0.0156219	-0.0345339
	-0.0427913	-0.0420336
	-0.0968763	-0.0289158
	-0.0200034	0.0104594
	-0.054649	-0.0278178
	-0.0515608	-0.0142337
	-0.0018261	0.025176
	-0.015254	-0.0272852
	-0.0459832	-0.035688
	0.00588863	-0.0318031
	-0.0546834	0.0324578
	-0.056972	0.0295212
	-0.0058082	-0.0028242
	-0.0406115	-0.0116968
	-0.0073739	-0.0279505
	-0.0898602	-0.0016702
	-0.0263537	-0.0225541
	-0.0248703	0.0293954
	-0.040793	-0.0175016
	-0.0659345	-0.0086358
	-0.0480566	-0.0484663
	-0.0388287	-0.0653679
	-0.0206198	0.0253405
	-0.0482008	0.0117103
	-0.0245493	-0.0108201
	-0.0083231	0.0367519
	0.0113323	-0.0756106
	-0.0571277	-0.0005191
	-0.0843066	0.0419366
	-0.0719978	-0.0227891
	-0.0217478	0.00435508
	-0.0542827	0.0459359
	-0.060617	0.0134298
	-0.0562373	0.0242548
	-0.0293967	0.00472498
	-0.0350933	-0.020029
	-0.0709097	0.0409089
	-0.008073	-0.0090343
	-0.0196197	-0.0120997
	-0.0549189	-0.0570969
	-0.0148775	-0.0489324
	-0.0931642	-0.0581965
	-0.0374108	-0.0179747
	-0.0418622	0.0104617
	-0.0712179	-0.0101862
	-0.0682888	-0.0401943
	-0.0340391	-0.0240741
	-0.0531644	0.00146922
	-0.0061384	-0.0397624
	-0.0466911	-0.0125409
	-0.0244917	-0.060557
	-0.0731896	-0.0274701
	-0.0090475	-0.0188509
	-0.0168378	-0.0149718
	-0.0226344	-0.0599878
	-0.059149	-0.0483981
	0.00734101	-0.066753
	-0.0565066	0.082168
	-0.0145811	-0.0401993
	-0.0119772	-0.0428529
	-0.0862695	-0.0127957
	-0.05945	0.0391076
	-0.0672744	0.00010392
	-0.037454	-0.056603
	-0.0349803	0.00474253
	-0.0522958	-0.0503038
	-0.0420687	0.0369206
	-0.0449789	-0.0626793
	-0.0374743	0.0169462
	-0.0694912	-0.0328913
	-0.0416852	0.0217301
	-0.0340483	-0.0329183
	-0.0380438	-0.0194388
	-0.0568917	0.0115134
	-0.0553914	0.004197
	-0.0324461	-0.0100782
	-0.0213938	-0.0216831
	-0.0531177	-0.0451924
	-0.0354426	-0.0250491
	-0.0630888	-0.0130574
	-0.0310133	0.0079248
	-0.0342368	-0.0529015
	-0.0486009	-0.0470926
	-0.0339754	-0.0120155
	-0.0501121	-0.0134905
	-0.0719585	-0.0792441
	-0.0358917	-0.01945
	0.00066632	-0.0034294
	-0.0591924	-0.0368878
	-0.0350341	-0.0115503
	-0.0256643	-0.0401087
	-0.0388378	0.0489769
	-0.0094748	0.0118078
	-0.0617034	-0.0196926
	-0.0707557	-0.0386422
	-0.0272716	0.0306383
	-0.0409175	-0.0520858
	-0.0233611	0.0111048
	-0.0365164	-0.0240131
	0.00372716	-0.0409026
	-0.0256343	-0.0465064
	-0.0429385	-0.0268866
	-0.0460581	-0.0085272
	-0.0809897	-0.0578475
	-0.0194138	-0.0558292
	-0.105642	-0.0592106
	-0.079948	0.00126393
	0.002831	-0.0278427
	-0.0712906	0.0249042
	-0.0747979	-0.0186962
	-0.0219558	0.0466357
	-0.0037597	0.00847667
	-0.0347285	0.0420507
	-0.0464975	-0.0524881
	-0.0941385	-0.0083515
	-0.025291	-0.0586618
	-0.0403186	0.00615961
	0.0388326	-0.0408455
	-0.0534238	0.0533632
	-0.0226055	-0.0062289
	-0.0429958	-0.01602
	-0.0171368	-0.0155783
	-0.0234906	0.00883384
	-0.0798252	-0.0344856
	-0.0430515	-0.0060087
	-0.0434241	-0.0308724
	-0.0523421	0.0127819
	-0.062026	-0.0244683
	-0.0761758	-0.0024644
	-0.0642824	0.00493762
	-0.0557242	-0.0174711
	0.00225995	0.0189641
	-0.0315076	0.0566587
	-0.0362564	-0.0764936
	-0.132544	-0.0282783
	-0.0113344	-0.0292169
	-0.0307799	-0.0200124
	-0.0615908	-0.0099999
	-0.0307624	-0.019979
	-0.0778207	0.0198363
	-0.0638036	-0.022395
	-0.0023054	0.0271173
	-0.0779567	0.0176165
	-0.0238997	-0.0220492
	-0.0029592	-0.0068585
	-0.0180999	-0.002474
	0.00117963	-0.0126127
	-0.0257643	-0.0361883
	-0.0557042	0.135297
	-0.0268978	0.0165751
	-0.0694181	0.501587
	-0.0860347	-0.006286
	-0.0324813	0.0145492
	-0.022716	-0.0177624
	-0.0366696	0.0282767
	-0.0340954	0.0141513
	-0.0930891	-0.0223516
	0.00626562	-0.0193233
	-0.0470435	0.0187025
	-0.0135319	-0.0452734
	-0.0274125	0.0172229
	-0.027163	-0.0176764
	-0.0411868	-0.0562431
	-0.0819139	-0.0007666
	-0.0361155	-0.0326289
	-0.0416951	-0.0260187
	-0.0279529	-0.00243
	-0.071107	0.0063833
	-0.040726	0.047359
	-0.0744889	-0.0640626
	-0.0750367	0.0121363
	-0.0308006	-0.0389572
	0.00468064	0.00133575
	-0.0517609	0.0430143
	-0.0581002	0.00841081
	-0.0375498	-0.0027151
	-0.0138269	-0.0278654
	-0.0151486	-0.0620793
	-0.0252914	-0.0848547
	-2.47e-06	-0.0434041
	-0.0465675	-0.0457149
	-0.0459203	-0.0022354
	-0.0242102	0.0140663
	-0.0626472	-0.0115528
	-0.0233307	-0.0366355
	-0.0664598	-0.0030737
	-0.0491722	-0.0173161
	-0.0041006	-0.0393017
	-0.0573981	-0.0276984
	-0.0387488	-0.0494579
	-0.0424358	-0.0298536
	-0.0581174	0.0274325
	-0.0479011	-0.0076986
	-0.0341896	-0.0291417
	-0.0374501	-0.0036669
	0.0116801	-0.0441917
	-0.0376218	-0.014393
	-0.0845649	-0.0239414
	-0.0746383	-0.0081769
	-0.034806	-0.0509235
	-0.0309832	-0.0288869
	-0.0953833	-0.0257625
	-0.0365719	-0.0263642
	-0.0266744	0.0136798
	-0.0474311	-0.07536
	-0.0075868	-0.0107759
	-0.0029925	-0.0074947
	-0.0536628	0.0796056
	-0.0102513	0.0253857
	-0.0377253	-0.0574696
	-0.0600225	-0.0105078
	-0.0428797	0.0333191
	-0.0505643	0.0221704
	-0.0284766	-0.0113239
	-0.0534559	0.0293825
	-0.0213559	-0.0671905
	-0.0143412	-0.0208451
	-0.0362033	0.013525
	-0.0453409	-0.0109947
	-0.0654077	-0.0198985
	-0.0416251	0.00044236
	-0.0547246	-0.0305852
	-0.0094968	-0.0411788
	-0.0213498	-0.0004641
	-0.0594858	0.0159049
	-0.0277017	0.163291
	-0.0064207	-0.0003702
	-0.0442901	-0.0373124
	-0.0434246	-0.0624783
	-0.0594358	0.0181413
	-0.0457092	-0.055682
	-0.0126151	0.0183133
	-0.0214504	-0.0701556
	-0.0631159	-0.0173894
	0.00148208	0.00427197
	-0.0260992	0.0066603
	0.0260132	0.032167
	-0.0215584	0.0222798
	0.00291151	-0.0209213
	-0.0574398	-0.0344259
	-0.0498081	0.0105063
	-0.0529476	0.00813984
	-0.0782834	-0.032917
	-0.0668234	0.00527971
	-0.0461107	-0.0055758
	-0.0162727	0.00101442
	-0.0185341	-0.0088872
	-0.0470719	-0.0064257
	-0.0428814	-0.01634
	-0.0213741	0.00350704
	-0.0227374	0.0216953
	-0.0287475	-0.0291146
	-0.0744671	-0.0308091
	-0.0249788	-0.0087767
	-0.0442437	-0.0357854
	-0.0262808	0.00859261
	-0.0770266	-0.0505223
	-0.0479988	-0.0174416
	-0.0326205	0.0234274
	-0.0154087	0.0215535
	0.00966456	0.0024975
	-0.0329491	-0.0168958
	-0.075046	0.0490483
	-0.0236929	0.011894
	-0.0706449	-0.0318923
	0.0175052	-0.0347369
	-0.0289023	-0.0370712
	-0.0476667	-0.0210789
	-0.0645966	-0.0104962
	-0.0577717	-0.0126883
	-0.0387154	-0.0225544
	-0.0652151	-0.0189921
	-0.055517	-0.0274046
	-0.0559815	0.00746763
	-0.0630956	-0.0141329
	-0.0846024	0.00569357
	-0.0251328	0.00043637
	-0.0221396	-0.0067555
	-0.0714155	0.0377115
	-0.0070499	0.0259767
	-0.0261157	-0.0229786
	-0.0035228	-0.0035841
	-0.0484983	0.0115674
	-0.0082952	0.00978767
	-0.102028	0.00135601
	-0.0812617	-0.003457
	-0.0490344	-0.0362719
	-0.0285887	0.0283086
	-0.0263128	0.0116028
	-0.0466919	-0.0037775
	-0.0747575	-0.0040833
	-0.0439357	0.0074023
	-0.0225612	-0.0368861
	-0.0423118	-0.0113658
	-0.0981376	-0.0058771
	-0.0869679	-0.0054749
	-0.0319189	-0.0248269
	-0.0476454	-0.0119097
	-0.0578327	-0.0182453
	-0.0746021	0.0024237
	-0.0730444	-0.0341383
	-0.0589948	0.0402551
	-0.0578426	-0.0159759
	-0.0207611	0.0527251
	-0.0024062	0.0257551
	-0.058553	-0.0113761
	0.0141183	-0.0471005
	-0.0176375	0.00209085
	-0.0052875	-0.0640801
	-0.0418698	0.00320949
	0.0155435	0.00787736
	-0.0141847	-0.0812982
	-0.0479543	-0.0104909
	-0.0364558	-0.0262627
	-0.0262183	0.0660536
	-0.0242539	-0.004187
	-0.057292	0.00869811
	-0.0298909	-0.0116282
	-0.0495737	-0.0280104
	0.0187741	-0.0220918
	-0.0260663	0.0454418
	-0.0094055	0.0172981
	-0.0638865	-0.0012218
	-0.0078971	-0.0423754
	-0.0524814	-0.0219024
	-0.018138	-0.0481565
	-0.040953	-0.0084932
	-0.0563883	-0.0568861
	-0.0090828	0.00461381
	0.00831429	-0.0079914
	-0.0497673	0.027226
	-0.0516595	0.011734
	-0.0957662	-0.0172078
	-0.0298799	0.0267052
	-0.0483483	-0.0056835
	-0.039736	0.0459846
	-0.0691148	-0.0641443
	-0.0286067	-0.0102442
	0.00366113	0.0931611
	-0.0722209	-0.0080207
	-0.0465335	0.00593562
	-0.0421656	-0.0164741
	-0.0493097	-0.0053179
	-0.0457676	0.0254714
	0.0327598	0.0610357
	-0.0292555	-0.027715
	-0.0791075	-0.035664
	-0.0453172	0.0238788
	-0.0530639	0.00710117
	-0.0536132	-0.0853174
	-0.0394066	-0.0455564
	0.011762	0.00780686
	-0.0381728	-0.0184151
	-0.0549716	-0.0245249
	-0.0899654	-0.0055255
	-0.0475897	0.0491163
	-0.0154195	0.0259627
	-0.0054555	0.00594037
	0.00772299	-0.0088587
	-0.0224162	0.00350664
	-0.0202364	-0.0325354
	-0.0649083	-0.0392094
	-0.0021129	0.0507612
	0.0158732	0.00580708
	-0.0625315	0.0304761
	-0.0813306	0.0012993
	-0.0419913	-0.0340866
	-0.0174383	-0.0249495
	-0.0257592	-0.0217668
	-0.0336973	-0.0360231
	-0.0169702	-0.0129501
	-0.0251439	0.532265
	-0.0558611	0.0537218
	-0.0770591	-0.0319162
	-0.0357353	-0.0340283
	-0.0502087	-0.0049331
	0.0144309	-0.0393409
	-0.041115	0.00745266
	-0.03725	-0.0288838
	-0.052582	-0.021553
	-0.0885747	-0.0426292
	-0.0302345	-0.0475602
	-0.0625209	-0.0186596
	-0.036005	0.00879774
	-0.0281254	-0.0232676
	0.0225639	0.0576582
	-0.0710607	-0.0120112
	-0.0892598	0.0148712
	-0.0583083	0.00295484
	-0.0427585	0.0222848
	-0.0244153	-0.0568796
	-0.0434186	-0.0312538
	-0.0528588	0.0208447
	-0.0252584	0.00015152
	-0.0040609	-0.0206078
[truncated: 7,485 more rows]

## Sheet: 6d
MKI67-	MKI67+
0.0382989	-0.090866
-0.0193632	-0.0483522
-0.0122372	0.0604882
-0.0284014	-0.028693
0.00966573	0.00758448
-0.0165397	0.013741
0.02352	0.00532366
0.0307096	-0.0474364
0.00642881	-0.0093521
-0.0301151	0.00298062
0.0147846	0.0432161
0.0437512	-0.0401278
0.0345702	0.0422571
0.0218229	-0.0002804
0.0118906	0.0390857
0.0559872	-0.0160052
0.00755109	-0.0474922
0.0409775	-0.0376588
-0.00298632	-0.0251689
0.0181172	0.0137079
0.012406	-0.0053315
-0.0418786	0.0287296
-0.0817868	-0.0192793
-0.0424103	-0.052717
-0.00931793	-0.024624
-0.00940457	0.0255135
-0.0630981	-0.0533367
-0.0358198	-0.0206382
-0.0669107	0.013878
-0.0849696	-0.0419568
-0.00375628	-0.0572722
0.0300583	0.0106268
0.0574962	-0.018747
0.0256351	0.0128692
0.029799	-0.0726909
-0.049953	-0.0167013
-0.0837084	0.00585751
-0.0375106	0.0430539
-0.000501843	-0.0909565
-0.023764	-0.0412726
-0.073578	-0.0169695
0.0446967	-0.0719159
0.00517572	-0.0012154
0.032779	0.0317253
-0.0161064	0.0541094
0.0158475	-0.0620016
-0.0686572	0.0178002
0.0877072	-0.0569022
0.0467609	0.0401085
0.0295055	-0.0190245
-0.0264887	0.00834504
-0.106935	0.0215668
-0.0385662	0.00352509
-0.00586466	-0.0143583
-0.0268023	-0.0624328
0.0233763	-0.0666744
-0.0327104	0.00090994
-0.0550667	-0.0115344
0.0610151	0.0194516
-0.0261359	-0.101516
0.0217128	-0.0942494
-0.0206459	-0.0276662
0.0397953	0.00439043
0.0258327	-0.044672
0.0208021	-0.069888
0.0359389	-0.0087599
-0.00615351	-0.0115079
0.0672939	0.0442599
0.0163704	-0.0301664
0.0638927	-0.0076414
-0.0481409	0.10881
-0.000622442	-0.0560777
-0.00475602	0.00091781
-0.064244	-0.0227056
0.00269609	-0.015549
-0.0366618	-0.025392
0.0319856	0.00096601
0.0537556	-0.0662208
0.0568481	-0.0110082
-0.0127213	0.0351443
-0.055738	-0.0531029
0.116926	-0.0226015
0.0114024	-0.0236832
-0.011402	0.0217885
0.0219571	-0.113492
-0.0133938	-0.0152437
-0.108982	0.0530798
0.0178777	0.062816
0.0392791	-0.107205
-0.0785012	0.00854797
0.0389849	-0.0348661
0.00714457	-0.006172
0.0280163	-0.0139579
0.0476559	0.0361505
-0.0209161	-0.0154443
-0.0190101	0.00963078
0.0165678	0.00650187
0.0367094	-0.0056204
0.023172	-0.0478778
0.0379262	-0.0094335
0.0392641	-0.0502915
0.00888371	-0.141897
-0.0168182	0.0136024
-0.0129277	-0.0441527
-0.00915275	-0.0273922
-0.0413674	-0.004739
-0.0546824	0.0427515
0.046364	-0.0171645
0.00681267	-0.0407425
0.00314299	0.0256858
0.0179536	-0.0582002
0.0194451	-0.01133
0.0331174	0.0249635
-0.0613363	-0.0302135
0.0675676	-0.114033
-0.0112123	-0.0279887
0.103568	0.0461687
0.0545549	-0.0845449
-0.0340699	-0.0372229
-0.0449776	0.0947589
0.019304	0.00981665
-0.0268239	-0.0448777
0.0311253	-0.0781117
-0.0553083	0.0646002
-0.0380365	-0.0197946
-0.0433889	0.0296506
0.0303796	-0.0494255
0.0134912	-0.0407325
-0.0151355	-0.0411531
0.00618014	0.0469269
0.0096736	0.0424627
-0.0204017	-0.0290681
-0.0241411	-0.03142
-0.0096828	-0.0516946
0.0284001	-0.0248228
-0.0288416	-0.0600202
-0.0277107	-0.0442878
0.00493056	-0.0493799
0.0344056	-0.0527869
-0.0401135	-0.0278052
-0.00707952	-0.0533287
0.0538978	0.00287999
0.0740807	-0.0783645
0.00589082	-0.120036
-0.00514125	-0.032402
-0.0394343	0.110273
0.0694499	0.00482651
0.0380932	-0.0098011
0.00838763	-0.0180262
0.0239509	-0.0066713
0.0111522	0.00575875
-0.0195739	-0.0161152
-0.0391051	-0.0353378
-0.00315462	-0.0646693
0.034017	-0.0730024
0.0198521	-0.0750053
-0.0228171	-0.0316063
-0.0313872	-0.0395529
-0.0610444	-0.0408543
-0.0642492	0.0324851
0.0932404	-0.0285374
-0.0347981	-0.0197337
-0.0596689	-0.113382
0.0040057	0.0119688
0.0366715	-0.112338
-0.0327772	-0.0465
0.00916548	-0.0096878
0.026747	-0.0852131
-0.0269963	-0.0369367
0.0338512	-0.0413412
-0.0426401	-0.0369225
-0.0228661	-0.0608504
-0.0417286	-0.0192356
-0.0307475	-0.0191115
0.00938318	0.00113013
-0.0126975	-0.059793
-0.0481479	0.0721871
-0.0232318	-0.0206535
0.037805	-0.0633338
0.0323645	-0.0369744
-0.014823	-0.0510427
0.0323848	-0.0075364
0.0260637	-0.0087279
-0.0555982	0.0230763
0.056948	0.0147247
-0.0407741	-0.047022
0.0314394	-0.0574767
0.0293272	-0.021362
0.00193827	-0.0166608
-0.00167739	0.0322875
0.0713356	-0.0471944
-0.0246931	0.0636609
-0.0272811	-0.0443905
0.0109151	-0.10054
0.043112	0.0236612
0.0107237	0.0389349
0.0266161	-0.0046238
-0.0207713	0.0556338
-0.0101403	0.0211837
-0.0481577	0.0396002
-0.00906314	-0.064229
-0.0203287	0.0614448
0.0280355	-0.0654017
0.0481212	-0.0408723
0.0420015	-0.0348746
-0.0805128	-0.0428623
-0.0271163	-0.0485016
0.0408227	-0.0500647
0.0348676	-0.0424506
0.0547068	0.00873242
-0.0299808	-0.0601872
-0.0214221	-0.0521956
-0.0141193	-0.0072887
0.0106036	-0.0092623
-0.0205437	0.00155501
-0.0334593	-0.0059965
0.00794751	0.0912616
0.0179302	-0.0460213
0.00135493	0.0842172
-0.0191052	-0.0591759
0.105613	0.0124013
-0.0571266	-0.0418392
-0.0482988	-0.0270401
0.0172908	-0.017524
-0.0303382	0.0034821
-0.0678339	-0.103968
-0.0593799	0.0143209
0.0167437	-0.0264031
-0.0156167	-0.0749366
-0.0284223	-0.060795
-0.000823402	0.011936
-0.0151735	-0.0615037
-0.0213	-0.0995314
-0.00896102	-0.0551887
-0.0360191	-0.0082632
0.032627	0.00840174
0.0425716	-0.0209975
-0.0130159	0.0550657
0.00722491	-0.0219942
-0.00208913	-0.0699194
-0.00583066	0.0150586
-0.0037438	0.0481267
0.000932319	-0.0390789
0.0166179	-0.0427527
-0.0444318	-0.0153207
0.0694079	0.0438427
0.0341099	-0.0020971
-0.0121472	-0.0318583
0.00358399	-0.0532078
-0.0100378	-0.0561524
-0.0284961	0.0161722
-0.0139542	-0.0948883
-0.0363465	0.0412766
-0.0483502	-0.0193015
-0.00552025	0.0200173
-0.0130869	-0.0072922
-0.0763788	-0.100622
-0.0116778	-0.0789367
-0.0339004	0.0206271
-0.0315641	-0.047279
0.0540523	0.0515772
0.0482846	-0.0039
-0.0422197	-0.0659302
0.0335699	0.00728498
-0.0211292	-0.0236906
-0.0304036	0.0310611
-0.0668962	-0.0417051
-0.0298888	-0.027928
-0.0215466	-0.0647903
-0.0365736	-0.0560295
0.00549103	0.0524431
0.0181418	0.0403767
-0.0382916	-0.0048847
0.026849	0.00648092
-0.019853	-0.0840527
0.0332293	-0.0560175
0.00977097	-0.0478058
-0.00631508	-0.0376407
-0.0270742	-0.0786423
0.0286581	-0.020035
0.0145415	0.0168154
-0.032483	-0.0547036
0.022044	-0.0317015
-0.0246164	0.0171399
0.00619285	0.0773669
-0.0307981	0.0245777
-0.0269764	0.0194435
0.02654	0.0152946
0.00722911	-0.029289
0.0475878	-0.0150397
-0.0686318	-0.0146361
0.0127749	-0.0237908
-0.0146549	-0.0828671
0.0310575	-0.0240443
0.00111536	-0.0411758
-0.0360567	0.0182028
0.0992418	-0.0092841
-0.0591939	0.0381986
-0.0738875	-0.0523516
0.00685495	-0.0389785
0.0242854	-0.0408956
-0.106187	-0.0313384
0.0157563	0.00096434
0.0912999	-0.0546995
0.0309267	-0.0169548
-0.0457392	0.0675574
0.00232886	-0.0449569
-0.0314504	-0.0353499
0.0766643	0.0581126
0.00643053	-0.0705248
-0.0463491	-0.0475808
0.0312688	-0.0293214
-0.036658	0.0195531
-0.0437982	-0.0139492
0.0261168	-0.0405964
-0.0874499	-0.0612972
0.0654914	0.00589304
0.011522	0.0729486
-0.00437747	0.00405826
0.0114909	-0.0208391
-0.0701494	0.110383
0.0431433	-0.0026488
0.0330556	-0.0512421
0.0245939	0.012991
0.0386226	-0.0112178
-0.00554329	-0.01322
0.0323454	-0.0005527
-0.057821	-0.123277
-0.0259797	0.0743452
0.0166487	-0.0161406
0.0207956	0.0433375
-0.0441314	-0.0532111
0.0383418	-0.0296852
0.0240536	-0.0124113
0.0475039	-0.0687421
-0.0349798	0.00583395
0.0200066	-0.002998
0.0114011	0.011516
-0.0535051	0.0318631
-0.00562644	-0.0618317
-0.0493334	-0.0204165
-0.0410026	-0.0242247
0.0449027	-0.0587781
0.0676778	-0.0233042
-0.0315365	0.0439512
-0.015856	0.020541
-0.021931	-0.0565197
0.00545885	0.00905644
-0.0489423	-0.0155377
0.0557317	-0.0280946
0.0156617	0.00163092
-0.0283724	-0.0086137
0.050494	0.0261469
-0.0378399	-0.0563253
0.0154582	-0.080554
-0.0437157	-0.0321383
-0.0413898	0.0375582
-0.0480925	0.0414214
-0.0352658	0.00348293
0.0213422	-0.042585
0.00535464	-0.0584925
0.0400314	0.0163976
-0.00199813	-0.0679365
0.0102891	0.0162675
0.0201252	-0.0311288
0.0448787	0.0468647
-0.0281505	0.0480443
0.0220526	-0.0708156
-0.0291385	-0.0253941
-0.0444386	-0.0888444
-0.0572991	-0.0121066
-0.0542211	0.00905866
0.0572619	-0.0949259
-0.0276663	-0.0879267
-0.0201068	-0.0480965
-0.0121781	0.0626056
-0.0180728	0.0569916
0.0073632	-0.0663811
-0.0391642	0.0218179
-0.057988	0.00134996
0.00802931	-0.0004902
-0.0435001	0.0399248
-0.00417138	-0.0391734
-0.0119701	-0.0774834
0.040923	-0.0644108
-0.0653462	-0.0006507
-0.00305651	-0.0485577
-0.0751765	0.0123421
0.0345436	-0.0019521
-0.0596802	0.0445362
-0.0836983	-0.0751282
-0.0324893	0.0411287
0.0139886	0.00063297
0.0296206	0.0372377
-0.069355	-0.0524848
0.0441956	-0.103453
0.0333424	0.00077347
0.0352405	-0.0067329
-0.0515254	-0.019715
0.013871	-0.0856834
0.0626816	0.0210378
0.0227884	0.0214074
-0.00999036	-0.0413948
0.0142853	-0.0780452
0.0316493	-0.0248819
-0.00176172	0.00711535
-0.0720474	-0.0721717
0.0088971	-0.0120518
-0.0490519	-0.0632947
-0.0464606	0.0270122
0.0110809	0.0557483
-0.032155	-0.0641901
0.0764592	-0.026514
-0.0358545	-0.007982
-0.0381508	0.0907996
0.0465394	0.0437066
-0.0202945	-0.0376477
-0.00528158	-0.081912
0.0310344	-0.0631798
-0.0314985	0.0222926
-0.0142707	-0.0595996
-0.0509989	-0.0131851
-0.0456985	-0.089042
0.0395938	-0.0534823
-0.0404977	-0.0588052
0.000165309	0.0345208
0.0331715	-0.0170621
0.0424543	0.0327331
0.0133423	-0.0319662
-0.00213777	0.0147168
0.083754	-0.0036455
0.0554642	0.022587
-0.0524907	-0.0130068
-0.058933	-0.0402535
-0.021345	-0.0601979
0.0178904	-0.087236
0.0140731	-0.0919367
0.0129304	-0.048376
-0.0223429	-0.0525443
-0.0402644	-0.0637051
-0.0190275	-0.0436917
0.00299974	-0.0112013
-0.00410522	-0.0137149
-0.0154823	-0.0240192
0.0376523	-0.135522
-0.00951835	0.00403849
0.0214035	-0.0847132
0.0546715	0.031607
0.0805619	-0.0585911
-0.0159988	-0.0134835
-0.0378092	-0.0373568
0.00874153	-0.0227029
-0.00903208	0.0226267
-0.0453496	-0.0454594
-0.0150814	0.0193174
0.00797392	-0.0244094
0.00588003	-0.0457301
-0.0810098	-0.0199369
0.0254271	-0.0864421
0.0157646	0.0224198
-0.0761727	0.0100965
0.0259979	-0.0732914
0.0406513	0.0219742
0.0105363	0.00353471
-0.043945	-0.0047851
0.0270327	-0.0300703
0.0451198	-0.0297073
-0.0113507	0.00102846
0.0287041	0.0229764
0.0115728	-0.0204765
0.015287	-0.0511053
-0.00267026	-0.0199575
-0.0052443	-0.0428607
-0.029278	-0.0620366
-0.0209994	-0.0157264
0.0323232	-0.0537287
-0.0339213	0.080038
0.0305824	0.0133337
-0.0436572	-0.0461862
-0.0235702	-0.0238322
0.0270356	-0.0510705
-0.065572	-0.0725647
0.0227068	-0.0148198
-0.0535077	-0.0699575
0.0260593	0.0315655
0.0454598	-0.0385687
-0.0505146	-0.026539
-0.0846165	-0.0335572
0.0503226	0.0218841
0.00562532	-0.0577525
-0.0202048	0.0380589
-0.0193675	-0.0382593
-0.0249837	-0.0346715
0.027723	-0.0155794
-0.0505936	0.0157316
0.0854552	-0.0702921
0.0749197	-0.115437
-0.0424544	-0.0482122
0.0356791	-0.0024771
0.00944559	0.0130152
0.0461067	-0.0035298
0.0271026	-0.0250223
0.0907365	-0.0717746
-0.00204657	-0.0480009
-0.0162381	-0.0515432
-0.0539737	-0.0445416
-0.0030818	0.0109854
0.0453608	-0.0777308
-0.00521457	-0.0132773
-0.0249088	-0.0765654
0.0481504	-0.0093971
-0.00932186	-0.0381418
0.105221	-0.0161217
0.0598432	0.00503384
0.0139015	0.0598022
-0.0284298	-0.0229894
0.0113493	-0.0753117
-0.00875986	0.0502669
-0.0044143	0.0290655
-0.0281531	0.00085512
-0.046787	-0.0354984
0.0262363	0.0240841
0.00571184	-0.0432319
0.0125326	0.0302515
-0.03976	0.0599213
0.0142477	-0.0606661
-0.0270443	-0.0175063
-0.0548698	-0.0261198
0.005141	-0.0441489
-0.0794552	0.0230759
0.0378775	0.0117494
0.0107683	-0.0865291
0.0599837	-0.0353814
-0.0618032	0.0341453
-0.0295334	0.0582486
-0.0760161	-0.0291771
-0.055331	-0.0182074
0.0368512	-0.0078777
-0.0191525	0.0302938
0.0342333	0.0373822
0.000121515	0.0859552
0.0124414	0.0298207
-0.0173956	-0.0038713
0.00536591	0.033861
0.0292534	-0.047864
-0.0454108	-0.0325371
-0.0369356	0.106541
0.0684923	0.0471755
-0.0131301	-0.0081104
0.0409052	0.0708636
0.0282548	-0.0413359
-0.0420062	-0.0983523
0.0287084	-0.0134266
-0.0300897	-0.0444352
-0.0236018	-0.0774729
0.029685	0.00693453
0.0279381	-0.0348023
-0.00511264	0.00092438
-0.0113728	-0.0698911
-0.0198257	-0.0125041
0.00197161	-0.0050866
0.0456813	0.0360817
-0.0347547	-0.0371761
-0.0976026	-0.118254
0.0483194	-0.0419967
0.0621537	0.0319815
0.00573281	0.0094272
0.0740453	0.0654791
0.00947214	-0.061074
-0.0594548	0.0318182
-0.0189181	-0.0272041
0.0161104	0.0268231
0.0711578	-0.0283809
-0.0773159	0.0196917
-0.0217393	-0.0221969
0.032692	-0.0739544
0.0511821	-0.0448758
-0.00471524	-0.0602475
-0.00183289	0.0127786
0.051631	0.0105971
0.0126872	-0.0309258
-0.0338372	-0.0181914
0.0711008	-0.0326643
-0.0673291	-0.0152129
-0.0576279	0.0379933
-0.0529122	0.0160545
0.00253381	-0.0853708
-0.0163601	-0.0197547
-0.0600167	0.0183446
-0.0147057	-0.0126471
-0.0426106	-0.0050917
0.0108248	0.0134841
0.0292996	-0.0398616
0.0278672	-0.0554414
-0.0102545	0.346671
0.00686276	-0.068187
-0.00266571	-0.0683696
-0.0359377	-0.0591289
0.028326	-0.0864431
0.0741476	-0.0370154
0.0126718	-0.0863443
-0.0241991	-0.0619943
-0.0455924	-0.0312381
0.0300324	-0.0656207
0.00252907	-0.0204795
0.0306434	-0.110546
-0.0401906	-0.0924537
-0.0410862	-0.0169981
0.0187985	-0.110287
0.0366815	-0.0245065
-0.0466279	0.00134732
0.0320159	-0.0749278
0.000833444	-0.0208419
-0.0371823	0.0352155
-0.041316	-0.0821618
0.0633948	-0.0295036
0.00310084	-0.0761466
0.0182943	-0.0673807
-0.00671029	0.00248683
0.010208	-0.0375818
-0.00987981	0.0260527
0.045656	-0.0003163
-0.0962269	-0.0303105
0.0150597	-0.0203683
-0.080685	-0.0320842
0.0907183	-0.0142912
0.00817998	-0.019042
0.0331124	-0.0459128
0.00137488	-0.0488347
0.0100445	-0.0103299
0.0320542	-0.0275468
0.0164141	0.0112192
0.00642936	-0.0262591
-0.0149145	0.0381192
0.0146572	-0.030501
0.0138572	0.0690841
-0.0175477	-0.0039652
0.00517121	-0.0175992
0.0555515	-0.0746214
0.00358031	0.0312879
-0.0403192	0.021153
0.000286086	-0.0270984
-0.0570614	-0.0387139
-0.0447503	-0.0075651
0.0428898	-0.0208777
-0.028731	-0.0058461
0.0321974	-0.0327371
0.00709389	-0.0647631
0.0167126	0.0828057
-0.0338657	7.6e-05
-0.000258455	-0.0215879
-0.00288615	-0.0106038
-0.0583098	-0.0521377
-0.0688772	0.0645322
0.00257896	-0.087416
-0.0239566	-0.0592619
0.000517626	-0.0131086
0.0269021	0.0299969
-0.0934479	0.0145811
0.0182656	-0.0506229
0.0271073	-0.0071509
0.026673	-0.0513317
0.0171093	-0.0567228
0.00619027	-0.0317244
0.00126636	-0.0254263
-0.0235582	-0.0183926
-0.0222448	0.0064162
0.00832559	0.0496503
0.071897	0.0514959
0.314769	-0.0178093
0.0560981	-0.0698873
-0.00790993	-0.0482592
-0.0180344	0.0119239
0.0344235	-0.0131386
-0.0118427	0.0118484
0.00897481	-0.0600608
0.0179275	0.0311498
0.0500458	-0.0384072
0.109478	0.0225967
0.0803141	-0.0650649
0.0328056	0.00086716
0.0573468	0.0090092
0.0942133	-0.126949
0.0179098	-0.0344479
-0.0515382	-0.0742572
0.0561441	0.0153477
-0.0441239	-0.0191851
0.0170862
-0.0399027
-0.00428643
-0.0344108
0.0231154
-0.0543807
-0.0282931
0.0293284
0.00761156
-0.0167086
0.0366998
-0.00660292
-0.0394749
-0.000612307
0.0054816
-0.0565779
-0.0490687
-0.00561678
-0.00244911
-0.0435509
-0.0440057
-0.0404621
0.0120455
-0.00590706
0.0225094
0.0520619
0.0162633
-0.0914586
-0.0158397
0.00853646
-0.0607893
0.0143087
0.00604552
0.0196202
-0.0193895
-0.00842271
0.0369773
-0.0380247
-0.0155667
0.0125532
-0.0699916
-0.00298561
-0.0555183
0.0423475
0.0218269
-0.0216665
0.0387105
0.0150313
0.0424881
0.0223671
-0.0498288
0.0547803
0.0862662
0.116567
-0.0912621
-0.0245644
-0.0374424
-0.0472948
-0.00087369
-0.046277
-0.025432
-0.000922291
-0.0169764
-0.00430206
0.0435786
-0.0394522
0.0713623
0.113379
0.0202297
-0.00525399
-0.0312717
-0.0154395
-0.0243368
0.01905
0.00223046
0.0346843
0.0322101
0.0271358
0.0570874
0.0306653
0.0219099
-0.021918
0.035715
-0.0744012
0.0477201
-0.0230755
0.00298191
-0.0122393
-0.0553935
-0.00421891
0.0537483
0.0246954
-0.0346542
0.0191587
0.00312805
-0.0308466
0.0230299
-0.0834589
0.0553256
-0.0231443
0.00514123
-0.00494331
0.0173561
0.00164643
0.0547835
-0.00503843
-0.0055315
-0.035142
-0.0505259
0.0252816
-0.0363799
-0.0610631
-0.0246642
0.0119035
0.0122762
0.0448112
-0.00671099
0.0669087
0.0162316
-0.103163
-0.0430088
0.0412196
-0.0218702
0.0400887
-0.0081994
-0.00816876
-0.00769838
-0.0288244
-0.0019102
0.038303
-0.0372098
0.00253454
0.0232348
-0.0831402
0.0276193
-0.056131
-0.0525101
-0.0412424
-0.00487011
-0.042965
-0.0558465
-0.03113
-0.00839466
-0.0170566
-0.0421441
-0.0102102
0.135879
0.06058
0.00188869
-0.0431285
-0.0280984
0.0920336
0.0843785
0.0557361
0.0103593
0.0142451
-0.0350574
0.00854574
-0.105453
0.0332674
-0.0109187
0.0414763
0.0179027
0.0857473
0.00738989
0.0183749
-0.0131316
-0.0818304
0.057701
0.00112134
-0.0787848
0.0358306
-0.0388944
-0.0502496
-0.00888151
-0.0209755
-0.0171842
0.022249
-0.0275637
8.93e-05
-0.0794336
0.00920362
0.0254136
0.0158172
-0.039746
-0.00321307
-0.0203902
-0.00212212
-0.0282625
-0.0168435
0.046728
0.00740131
0.0328311
-0.0424378
-0.0364258
-0.0623627
-0.0378975
0.0193137
0.0281154
-0.0183533
-0.0361178
-0.0557098
0.00670177
-0.0051768
-0.0480732
0.00382619
-0.0575003
-0.00632824
-0.0612021
0.0190598
-0.0678986
-0.0134169
-0.0541719
0.0146955
-0.0160816
-0.0574205
0.0446821
-0.114008
0.0514062
-0.00989802
0.0547421
0.0526367
0.020019
-0.00201359
-0.0602898
-0.0251531
-0.0746241
-0.049424
-0.0171647
-0.0269432
-0.0728751
-0.111067
-0.0221164
-0.0411236
0.0166544
-0.014538
0.00514736
0.0440384
-0.00576713
-0.013128
0.0673192
-0.0640075
-0.043995
0.0162403
-0.0834435
-0.0680416
0.0139746
0.0184963
-0.0276603
-0.0878528
0.0108714
-0.00409596
-0.0184508
-0.0596343
-0.0397077
-0.0195579
-0.0346298
0.00978036
-0.0998899
-0.0147787
0.00987715
0.0416848
-0.0211239
-0.0389179
-0.0095845
-0.0536756
0.0158181
0.00453267
0.0197288
0.0411325
0.00843733
-0.0752071
0.0118281
0.0282223
-0.00724002
-0.034843
0.0592711
-0.0995267
-0.0195553
0.0437134
-0.0554434
0.00853768
0.00881531
-0.0127009
0.0226601
-0.0462043
-0.0465384
-0.0420717
-0.0866488
0.0339429
-0.00886829
-0.0339505
0.0465913
-0.0501524
0.0295061
-0.0522898
-0.0660831
0.100476
-0.00112714
0.00741851
0.0255101
0.047765
-0.0495978
0.0193053
-0.0356278
0.0106629
0.0409389
-0.0188111
-0.0942041
0.000656171
0.0483975
-0.0229723
0.026058
0.00326737
0.0496071
0.0055593
0.022887
-0.0309873
0.0402498
0.116539
-0.0286134
-0.027705
-0.0435233
0.0114973
-0.0087391
-0.0011225
-0.0304582
0.0147737
-0.0124374
0.0244272
-0.0190261
-0.0255569
0.00699939
-0.0502631
0.00258979
0.00942775
-0.0111515
-0.0361063
-0.0591437
0.0664979
0.00770003
-0.0642693
0.0182207
-0.0405077
-0.0719589
-0.0129094
0.0572993
0.0348058
-0.0114677
0.127678
-0.00163444
-0.0291026
0.0164412
0.043618
-0.0411306
0.0521106
-0.054201
0.0117187
-0.00202457
-0.0354111
-0.0359258
-0.0300434
-0.0158241
0.00738094
-0.0141874
-0.10954
0.0740941
-0.002858
-0.0157249
-0.00846601
-0.0302795
0.0961185
0.00675071
-0.0605855
-0.0360434
0.0967284
0.00427659
0.00155044
-0.0095072
-0.0103413
0.0256717
0.0872566
-0.0432909
0.00931125
-0.0376713
0.0326618
-0.000687123
-0.0433686
-0.00765627
-0.0744626
0.0432642
-0.0201568
-0.030232
-0.0320426
0.0511788
-0.00966109
-0.0272058
0.0196758
-0.040492
-0.0334453
0.0177994
-0.0458386
0.0451733
-0.00286849
0.0152519
0.0108104
-9.91e-05
-0.0261798
0.0277469
-0.0286215
-0.0022485
-0.0409338
-0.0435451
0.038262
-0.00878779
0.00350162
-0.0167633
-0.0102831
-0.0177166
0.0432253
-0.0338722
-0.016821
0.013546
0.0905171
-0.0253112
-0.000184214
-0.0128807
-0.0105962
0.0410138
0.0604259
0.0547401
-0.107342
0.0139603
0.0516519
-0.0131877
0.0107341
-0.000933586
0.0207476
-0.0155546
-0.0284114
-0.016211
0.00810019
-0.0320455
0.00618125
0.0301796
0.119599
-0.00384503
0.0165556
-0.128091
0.000983928
0.0173193
0.071381
0.00657988
0.0230135
0.0135342
0.0359868
0.0123393
0.0819462
0.0268257
-0.0666982
0.0126149
0.023131
-0.0360832
-0.0521447
0.0631391
0.0587793
-0.00295563
-0.0143637
0.00476318
0.00690623
0.086014
-0.026437
-0.0102988
-0.0277759
0.108324
0.0107279
-0.0781733
-0.0277872
-0.029658
0.0167609
0.0142071
0.040817
0.0400297
0.00693368
0.00968862
0.0362845
-0.0399224
0.0471781
0.00330078
-0.074225
-0.0425197
-0.0229254
-0.048383
-0.0112505
-0.000520179
-0.0399004
-0.0101898
0.0493154
0.0319582
0.0366598
-0.0113249
-0.0212872
0.0547472
0.00194682
0.0258559
-0.0222512
0.0571733
-0.0565386
-0.0209861
-0.0423076
0.0355132
-0.0565679
-0.0663344
-0.0204464
-0.00522046
0.0139896
0.0299032
0.0340182
-0.0156226
-0.0428307
0.0244069
0.0187295
-0.0147255
0.0252038
-0.00294509
0.0284337
0.0331684
-0.0256768
0.0168191
-0.0241854
0.0670965
0.058883
-0.0187676
0.0707226
-0.0189118
0.0201239
0.0197392
-0.0671659
0.0673456
-0.0402687
-0.0358974
-0.0473002
0.0450642
-0.00163222
0.0324122
0.0604063
0.00199825
0.00503559
0.0258474
-0.00134253
0.021695
-0.0110441
0.00645465
0.0421637
-0.00108795
-0.048634
-0.0266379
0.0224015
0.0228308
0.0610306
-0.0165259
-0.0755915
0.0185776
0.0489633
-0.0580205
-0.0558822
-0.0291008
0.0615132
0.0659675
-0.00689159
-0.0753275
0.0126431
-0.0263357
0.0652544
0.0255254
-0.0125921
0.0514146
-0.0385148
0.0162645
-0.0296874
0.0147977
0.00324676
0.0183174
0.0288706
-0.00853048
-0.0451313
0.0590028
-0.0189877
-0.00718099
-0.0205036
0.0548586
0.0358781
-0.0585912
0.0051319
0.0398682
-0.00628286
0.00590488
-0.0639613
-0.00630269
-0.0115608
-0.0305762
-0.0848594
-0.0420766
0.0944511
0.0611936
-0.00283719
-0.0247027
0.0142142
0.0320702
-0.054951
0.021222
-0.0145138
-0.0490323
-0.0129202
-0.0866829
0.0290245
-0.000167842
0.029316
-0.0630416
-0.00250657
0.0301634
0.0497231
0.0575403
-0.0453764
-0.0296033
0.0805066
0.0688083
-0.040018
0.0120786
-0.0277565
-0.0590035
0.0486794
0.00313677
0.00927016
0.0227107
-0.0141384
0.0662139
-0.0310229
-0.0284842
-0.0133942
0.0898652
0.0269792
-0.00106022
-0.0325196
0.0226958
-0.0556788
0.030453
0.000452411
-0.0899013
-0.0699916
0.0195709
-0.0323806
0.0600758
0.0297501
-0.00582041
0.024126
0.0288938
0.0143082
-0.00448889
0.0548219
-0.0700182
0.0122185
0.0120651
-0.0341689
-0.077066
0.0404222
-0.00873934
0.0611806
0.0142904
-0.0471466
-0.00552202
0.0169642
-0.0137555
0.105131
0.0325852
0.0994442
-0.00117738
-0.0324271
0.0768905
0.0641032
-0.00158976
0.00461555
-0.0723236
0.0485178
-0.0227083
-0.0112261
-0.0563723
0.0476174
0.0366211
0.0882823
-0.0109508
0.0416653
-0.0358212
-0.00341418
-0.00479478
-0.0406172
-0.0171991
0.0620645
0.0242351
0.0349539
0.0427404
-0.0308511
-0.0558006
0.0914434
-0.0249198
-0.120271
0.0339442
0.0356181
0.0440189
0.0487031
-0.00301901
0.0165989
0.00125415
0.00667355
0.00683217
-0.0265333
-0.0239285
0.0191518
-0.0294389
-0.0662494
0.0564293
-0.0382521
0.0099985
-0.105131
0.0606347
-0.000395201
0.00500084
-0.00921821
-0.0763541
-0.00430169
0.0816923
-0.103982
0.0611898
-0.0425742
-0.0142799
-0.0742631
-0.0151478
-0.0492025
-0.0272873
-0.0769916
0.0536485
0.0410553
0.049502
0.0425156
0.021622
-0.0115294
0.061267
-0.0418931
-0.00248863
-0.00905073
-0.014344
-0.0397344
0.00650989
-0.000814607
-0.00848585
-0.0582062
0.0106937
-0.0243179
-0.0511682
-0.00581075
0.00371099
0.0157083
0.024696
0.0267375
-0.00370715
-0.0330787
-0.0684418
-0.0130428
0.0706403
0.0487232
-0.0186989
-0.0096735
0.0438431
0.0629517
0.0350033
0.0407974
0.00669758
-0.0160588
0.0165358
0.0683415
-0.0157914
-0.0180474
-0.0576632
-0.0825834
-0.0419817
-0.0835437
0.0233974
0.00397264
-0.0474858
0.0562806
0.0224536
-0.0462333
-0.0406737
0.0339203
0.0537089
0.0716884
-0.00801075
0.0278667
-0.028885
0.0160561
-0.00281568
0.00095906
0.0623601
0.0396536
-0.00715493
-0.00144701
-0.0257856
-0.10966
0.0433236
-0.0184773
0.00463435
-0.0292613
-0.013943
0.012492
-0.0166118
-0.00524608
0.00730294
0.0735817
4.55e-05
-0.0268147
-0.0585435
-0.00824816
-0.019005
-0.0467852
-0.0760878
-0.0182076
-0.0113815
0.00918666
-0.0276587
0.010868
-0.0896835
0.00411798
-0.0422121
-0.0291738
0.00106893
0.00872774
-3.13e-05
0.0333516
-0.011545
0.0166113
-0.0407619
0.0422327
0.0148467
0.0459067
-0.0536559
0.0296901
-0.00975481
-0.00212045
0.0508317
-0.0231454
-0.0186465
-0.0577597
0.0197545
-0.0124133
-0.0246489
0.022418
-0.0255375
-0.0975125
-0.00243846
-0.0457727
-0.000741183
-0.007447
0.0107215
-0.0281822
-0.031203
-0.0471537
0.000791085
-0.000663603
-0.0348619
-0.0961857
-0.00551645
0.0233712
0.0465215
-0.0560177
-0.00543287
0.0767742
0.0562377
0.0324768
-0.0732263
-0.0772905
0.00837859
0.0144891
-0.057831
-0.0632875
0.0239285
-0.0344353
0.0230093
0.0415887
-0.0529732
-0.0549757
0.00305328
-0.026051
0.0301931
-0.0521787
-0.0761645
-0.00777865
-0.0587135
-0.0206999
-0.0167056
-0.0218685
0.094666
0.0212374
-0.00257571
0.0417682
0.0181629
0.0157134
0.0335787
-0.050516
0.0169781
0.0461438
0.00292754
-0.017814
-0.000367917
0.00741343
0.000204015
-0.0340256
0.00665199
-0.00410507
0.0182365
0.042195
-0.0386442
0.00606929
0.0476422
0.00472531
-0.0260983
0.00764055
-0.076315
-0.0491012
0.00504024
-0.0534118
-0.0462895
0.00501127
-3.53e-05
-0.0212685
0.020053
-0.0175934
-0.0495333
0.0488213
-0.018461
0.0820124
-0.0163524
-0.00307545
-0.00994395
-0.0284675
0.0708198
-0.0605
0.0640253
-0.00245569
-0.0128943
0.00133632
0.0102371
-0.0372765
0.0364229
0.0492523
0.0124728
-0.00148569
-0.00623819
0.00143371
0.0219804
-0.0334124
-0.0631426
0.030994
0.0479117
0.0300327
0.0145223
0.025016
0.023685
-0.00442681
-0.0404698
0.0171262
-0.0225973
-0.0719295
0.019786
-0.00115366
0.0324285
0.024092
-0.0466147
-0.0225086
-0.0412828
-0.0185911
-0.0647132
0.00160676
-0.0338418
0.0617335
-0.0415649
-0.00874507
-0.0141594
-0.00949664
-0.012377
0.00960565
0.0367756
0.026582
0.0985874
0.0434519
0.0186802
0.0231496
0.0265243
-0.0228016
-0.041646
0.0177341
-0.00788158
0.034121
-0.012168
-0.000324976
0.00554346
0.00372651
-0.0303394
-0.0266435
-0.0382266
0.0783663
0.0342002
-0.0522352
-0.00784224
-0.00255092
0.00351299
-0.0498688
-0.00207589
-0.0602315
0.00548781
-0.00959149
0.0147701
-0.0135787
0.0810103
0.0371831
0.0890814
0.0188817
0.0345771
-0.026235
-0.0026713
0.0305725
0.00840206
0.05102
0.00233858
-0.0480048
0.0132788
-0.0208225
0.0281767
0.00675652
-0.0335968
0.0156018
0.00815471
0.0399743
0.0185428
-0.119636
0.00620434
-0.0175801
0.0387781
-0.0591653
0.00248239
-0.0407631
0.0064167
-0.0262593
0.0183323
0.0583598
0.0499957
0.00349761
0.0303729
-0.0927648
0.00822946
0.035063
0.0192883
0.0448611
0.0142768
0.0123257
0.0356244
-0.0605565
0.0163821
-0.0397802
-0.0188948
-0.000948611
-0.0180399
-0.00505777
-0.0374493
0.0149232
-0.07996
0.0145958
-0.0416414
0.00938643
-0.072961
-0.00285849
-0.0386905
-0.0420381
0.02528
0.0172417
-0.000226941
0.0141959
-0.0549753
0.0181597
0.0422133
0.0471922
-0.0946537
-0.0139329
-0.00896808
-0.0241907
-0.030095
-0.00415029
-0.00598466
-0.00708782
-0.0436374
-0.010979
0.0358034
-0.00676625
0.0607206
-0.0177671
0.0443062
0.145956
0.0659839
-0.00298296
-0.0228453
0.0166238
0.0169522
0.0762208
-0.0190526
-0.00757546
0.00395914
-0.0330724
-0.0189972
-0.0413581
0.0111205
0.0294075
-0.0235437
0.0531098
0.0416035
-0.070821
-0.0282989
0.00472497
-0.00999639
-0.0133718
-0.0105453
-0.0392178
0.027197
0.0293317
-0.053171
0.0255974
-0.0229555
-0.00137486
-0.0522257
0.00179986
-0.0211395
-0.00830734
-0.08937
-0.0511636
-0.0276548
-0.00756708
-0.0358344
-0.0289755
-0.0176496
0.0434525
0.00968429
-0.0143559
-0.0249675
-0.0443715
-0.0481391
0.093846
0.0162504
0.0386565
-0.039852
-0.0458147
-0.0154418
-0.0268211
0.0176554
0.0261251
-0.0300093
-0.0457115
-0.0120501
-0.000469728
0.0161931
-0.022018
-0.0553599
-0.0600871
-0.0485229
0.0324022
-0.0526089
-0.0413639
0.0295302
-0.015422
-0.05807
-0.0323124
0.0650917
-0.029252
0.00148619
-0.133726
0.00987143
-0.0139057
0.0482934
0.0657973
-0.0364811
-0.064001
0.0323147
0.0471024
0.0825196
-0.0120251
-0.0424631
0.0552228
-0.0408766
-0.0092722
-0.0479017
0.00382799
-0.088318
-0.0231099
-0.0405984
-0.0212328
-0.0398897
0.0501089
0.0188695
0.0217424
-0.0150533
-0.0014494
0.0437034
-0.0623049
0.0672874
-0.0285923
-0.0131684
-0.036623
0.0463698
-0.03972
-0.0618336
0.00235252
0.0704749
0.0204652
0.0398742
-0.0263721
-0.072034
-0.0669937
0.0437886
0.0326636
0.0404715
0.0158659
0.0227846
-0.0338641
-0.0300185
0.0564436
-0.0295571
0.03533
-0.059173
-0.0251015
0.0823251
-0.0396472
0.00413097
-0.0269175
-0.000819657
0.029454
-0.0189366
0.00701279
-0.00246834
-0.0400707
0.0259688
-0.0495402
0.00726494
0.102895
0.038132
0.115176
0.0539055
-0.0178582
-0.039739
0.0616791
-0.0497087
0.0222527
0.0473536
-0.0690681
0.0195436
-0.0127674
-0.0217942
0.00439874
-0.0319731
-0.0330943
-0.00631233
-0.00792812
-0.0535128
-0.058181
-0.0369187
-0.0788146
0.0502157
-0.026325
-0.102714
0.0633684
-0.0219731
-0.0473005
-0.00390324
-0.0221824
-0.0498818
-0.0677719
-0.0731575
-0.100878
-0.043647
-0.0178136
-0.0432152
-0.00342148
0.0377696
0.0195204
0.00696381
-0.00474344
-0.0170316
0.0932696
-0.0380952
-0.0238052
0.0113784
0.00145335
-0.017183
0.0135872
-0.0594507
-0.00653547
-0.0531722
-0.0256637
0.0496006
-0.0251487
-0.0399572
0.00762987
-0.00803304
0.0932308
-0.050398
0.071663
[truncated: 2,355 more rows]

## Sheet: 6e
Condition	Replicate 1	Replicate 2	Replicate 3
A375 parental	1.58282	0.568266	1.11177
A375 persister	2.0036	2.1168	1.74852

## Sheet: 6f
Condition	Replicate 1	Replicate 2	Replicate 3
A375 WT untreated	2.0464	0.737223	0.662843
A375 DFFB KO cl1 untreated	1.9071	2.19386	0.908297
A357 WT with QVD	0.293831	0.712475	1.87345
A375 WT drug treated	469.492	267.786	258.944
A375 DFFB KO cl1 drug treated	510.539	529.242	663.107
A375 WT drug treated with QVD	3328.13	1422.05	2400.71

## Sheet: 6g
Cell line	Replicate 1	Replicate 2	Replicate 3
A375 WT	0.0310966	0.037931	0.0305206
A375 WT + ruxolitinib	0.0436747	0.0520984	0.0486656

## Sheet: 6h
Cell line	Replicate 1	Replicate 2	Replicate 3
PC9 WT	0.0344828	0.043407	0.0476191
PC9 WT + ruxolitinib	0.145134	0.166042	0.137375

## Sheet: 6q
Cell line	Replicate 1	Replicate 2	Replicate 3
A375 WT	3.1892	3.17821	3.30856
A375 UBC-STAT1	3.32367	3.275	3.30192

## Sheet: 6r
Cell line	Replicate 1	Replicate 2	Replicate 3
PC9 WT	2.46019	2.4793	2.5802
PC9 UBC-STAT1	2.23971	2.33362	2.33937
