# Supplementary material for: DNA fragmentation factor B suppresses interferon to enable cancer persister cell regrowth
Source: Nat Cell Biol. 2025 Nov 17;27(12):2143–51. doi: 10.1038/s41556-025-01810-x (PMC12717002; doi:10.1038/s41556-025-01810-x)
Supplement: Supplementary file 32 — Statistical source data. [file 41556_2025_1810_MOESM32_ESM.xlsx]

## Sheet: 7a
Comparison	Gene	p_val	avg_log2FC	pct.1	pct.2	p_val_adj
A375 WT vs. DFFB KO cl1 persisters	ATF3	7.63e-168	1.22128	0.432	0.226	1.63e-163
A375 WT vs. DFFB KO cl1 DTEPs	ATF3	1.17e-102	0.90204	0.349	0.184	2.56e-98
