# Supplementary material for: DNA fragmentation factor B suppresses interferon to enable cancer persister cell regrowth
Source: Nat Cell Biol. 2025 Nov 17;27(12):2143–51. doi: 10.1038/s41556-025-01810-x (PMC12717002; doi:10.1038/s41556-025-01810-x)
Supplement: Supplementary file 33 — Statistical source data. [file 41556_2025_1810_MOESM33_ESM.xlsx]

## Sheet: 8c
Condition	Replicate 1	Replicate 2	Replicate 3
A375 parental	1.6	1.1	0.9
A375 persister	26.5	22.7	21
A375 + BH3 mimetics	82.4	77.8	82.8
Percentage of cells with cytoplasmic cytochrome C

## Sheet: 8d
Condition	Replicate 1	Replicate 2	Replicate 3
A375 parental	0.0542547	0.0567784	-0.111033
A375 persister	0.346309	0.254403	0.276617
A375 + BH3 mimetics	0.892064	0.87559	0.891121
Geometric mean relative to parental cells

## Sheet: 8e
Condition	Replicate 1	Replicate 2	Replicate 3
PC9 parental	5.9	4.4	4.8
PC9 persister	29.7	29.3	28.1
PC9 + BH3 mimetics	98.4	98.22	97.53
Percentage of cells with cytoplasmic cytochrome C

## Sheet: 8f
Condition	Replicate 1	Replicate 2	Replicate 3
PC9 parental	0.0168558	-0.0719384	0.0550826
PC9 persister	0.496042	0.492117	0.475121
PC9 + BH3 mimetics	0.966465	0.966246	0.962084
Geometric mean relative to parental cells
