# Supplementary material for: DNA fragmentation factor B suppresses interferon to enable cancer persister cell regrowth
Source: Nat Cell Biol. 2025 Nov 17;27(12):2143–51. doi: 10.1038/s41556-025-01810-x (PMC12717002; doi:10.1038/s41556-025-01810-x)
Supplement: Supplementary file 34 — Statistical source data. [file 41556_2025_1810_MOESM34_ESM.xlsx]

## Sheet: 9a
Cell line	Replicate 1	Replicate 2	Replicate 3
A375 WT	0.986302	0.996034	1.01766
A375 ATF3 KO pool	0.932355	1.03292	1.0353

## Sheet: 9b
Cell line	Replicate 1	Replicate 2	Replicate 3
A375 WT	0.946691	1.04288	1.01043
A375 ATF3 KO pool	1.02475	1.06717	1.09952

## Sheet: 9c
MKI67-	MKI67+
0	0
0.693147	0.693147
0	0.693147
0.693147	0
0	0
0.693147	0
1.09861	0
0	0
0	0
0.693147	1.60944
0	0
0	0
0	0
0	0
0	1.38629
0.693147	0.693147
0.693147	0
0	0.693147
0	0
0	0.693147
0.693147	0.693147
0.693147	0
0	0
1.79176	1.09861
0	0
0	0
0	0
1.60944	0
0	1.09861
0	0.693147
0	0.693147
1.38629	0
0	0
0.693147	0.693147
0	0
0	0
0	0.693147
1.38629	0
0	1.09861
0	1.09861
0	0
0	0
1.09861	0.693147
1.79176	0
0.693147	0
0	0
0.693147	0
0	0
0.693147	0
0	0
0.693147	0
0	0
0	0
0	0
0	0
0	0.693147
0	0
1.94591	0
0	0
0	1.09861
0	0
0.693147	0
0.693147	0
0	0
1.79176	0.693147
1.09861	0
0	1.09861
0	1.60944
0	0
0.693147	1.09861
0	0.693147
0	1.09861
1.94591	0
0	0
0	1.09861
0	0
0.693147	0
0.693147	0
1.09861	0
0	0
0	0
1.79176	0
0	0.693147
0	0
0	0.693147
0	0
0	0
1.38629	0.693147
0	0.693147
0	0
0	0.693147
0	0.693147
0	0
0.693147	0
0	0.693147
0	0
0	0
0	0
0.693147	0
0	0
0	0
0	1.09861
0.693147	2.77259
1.09861	0
0	1.38629
0	0.693147
0	0
0	0
0	0.693147
0.693147	0
0.693147	0.693147
0	0.693147
0	0
0	0
0.693147	0
0	0
0	0.693147
0	0.693147
0	0
0	1.38629
0	0
0	0
0	0.693147
0	0
0	0
0	0
0	0
0	0.693147
0	0.693147
1.09861	0
0	0
1.09861	1.09861
0	0
0	1.09861
0	0
0	0.693147
0	0
0	0
0	1.09861
1.09861	0
0	1.60944
0	1.09861
0.693147	0
0	0
0	0
0	0
0	0
0.693147	0
0	0
0	1.38629
0	0.693147
0	0
0	0
1.09861	0
0	0
0	0
0	0.693147
0	0
0	1.09861
0.693147	0
0	1.09861
0	0
0.693147	0
0	0
0	0
0	0.693147
0	0
0	0
0	0
0	0
0.693147	0
0	0
0	0
1.09861	0
0.693147	0.693147
0	0
0.693147	1.09861
0	0
0	0
0	0
0	0
0	0.693147
1.09861	0
0.693147	0
1.09861	0
0	0
0	1.09861
0	0
0	0
0.693147	0
0	0
0	1.09861
0	0.693147
0	1.38629
0	0
0	0.693147
0	0
0	0
0	0.693147
1.09861	0
0	0
1.94591	0.693147
0	0.693147
0	0
0	0.693147
1.09861	0.693147
1.09861	0
1.38629	1.09861
1.09861	0
0	1.09861
0	0
0	0
0	0.693147
0	0.693147
0	1.60944
0	0.693147
2.83321	0.693147
0	0
0	1.60944
0.693147	0
0	0
1.09861	0
0.693147	0.693147
0	0
0	0.693147
0.693147	0
0	0
0	0
0.693147	0.693147
0	0.693147
0	0
0.693147	0.693147
0	0
0.693147	0
1.60944	0
0	0
0.693147	0
0.693147	0
0	0.693147
0	0
0.693147	0
1.09861	1.38629
0	0.693147
0	0
0	0
0	1.38629
0.693147	0
0.693147	0.693147
0	0
1.09861	0
0	1.09861
0	0
0.693147	0
0	0
0.693147	0
0.693147	0.693147
0	0
0.693147	1.09861
0	0
0	0
0	0.693147
0	1.09861
0.693147	0.693147
0.693147	1.38629
0	1.38629
0.693147	0
0	0
0	0
0.693147	0
0.693147	0.693147
1.09861	0
0	0.693147
0	0.693147
0	0
0	0.693147
0	0
0	1.60944
1.38629	0
1.60944	0
0	0.693147
1.38629	0.693147
0.693147	0.693147
0	0
0	0
0	0
0.693147	0
0	0
0	0
0	1.60944
0	0
0	0.693147
0	0
0.693147	0
0	0
1.09861	0.693147
0	0
0	0.693147
0.693147	0
0	0.693147
0	0.693147
0	1.09861
0	1.09861
0	0
0	0.693147
0	0.693147
1.38629	1.79176
0	0
0.693147	0
1.60944	0
0	0
0	0.693147
0	0
0.693147	0.693147
0.693147	0
0	0.693147
0	0
1.09861	0
0	0
0	0
1.60944	0
0	0.693147
0.693147	0.693147
0	0
0	0
0	0
0	0
0	0
0.693147	0
0.693147	1.38629
0	0
0.693147	0.693147
1.09861	0
0	0
0	0.693147
0	0
0	0.693147
0	0.693147
1.09861	0.693147
0	0
1.60944	0.693147
0	1.09861
1.38629	0
1.09861	0
0	0
0	0.693147
0	0
0.693147	0.693147
0	0.693147
0	0.693147
0	0
0.693147	0
0	1.38629
1.38629	1.38629
0	0
0	1.09861
0	0
0.693147	0
0	0.693147
0.693147	0
1.38629	0
0	0
0	1.09861
0.693147	0
0	0.693147
0	0
0.693147	0
0	0
0	1.09861
0	0.693147
0	0.693147
0	0
0	0.693147
0	0
0	0
0	0
0	1.09861
0.693147	0
0	0
0	0.693147
0	0
0	0
0.693147	0
0	0.693147
0	0
0	0
0	0
0	0.693147
0	0
1.60944	0
0	0
0	0
0.693147	0
0	0
1.09861	0
0	0
0	0.693147
1.38629	0
0	0.693147
0	0.693147
0.693147	0
0	0.693147
0	0.693147
0	0.693147
0	1.09861
2.07944	0
0	0
0	0.693147
1.79176	0
0	0
0	0
0	0
0	1.60944
0	0
0	0.693147
0	0
0	2.07944
0	0
0	0
0.693147	0
0	0.693147
0	0
0	0
0	0
0	0.693147
0	0
0.693147	0
0.693147	0.693147
0.693147	0
1.60944	0
0	0
0	0.693147
0	0
0	0
1.09861	0
0.693147	0
0	0.693147
0	0
0	0.693147
0	1.38629
0	0
0	1.09861
1.09861	0
0	0
0	0
0.693147	0
0	0
1.09861	1.79176
0	0
1.79176	0.693147
0.693147	0
0	0.693147
0	0
0	0
0	0
0.693147	0.693147
1.09861	1.09861
0	0
1.09861	0.693147
0	0
0	0
0	0
1.09861	2.56495
0	0.693147
0.693147	0
0	0
1.38629	0
0	1.38629
0	0
1.94591	0
0	1.38629
0	0
1.09861	0
1.79176	0.693147
0	0
1.79176	0
0	0.693147
1.09861	0
0	0
0.693147	0
0	0
0	0
0	0.693147
1.79176	1.09861
0	0.693147
1.79176	0
0	0.693147
1.60944	1.09861
0	0
0	0.693147
0	0.693147
0.693147	0
0	0
0	0.693147
1.09861	0
0	0.693147
0	0
0.693147	0
0	0
0	0.693147
0	0
0.693147	0
0.693147	0.693147
0	1.09861
0	0.693147
0	0
0	0
0.693147	0.693147
0	0
0	0
0	1.09861
0	1.38629
2.63906	0
0	0
0	0
0	0
0	0.693147
0	0.693147
0	0.693147
0	0
1.38629	0
0	0
0	1.38629
0	0.693147
0	0
0	1.38629
0	0
2.19722	0
0	0
0	0
0	0.693147
1.09861	0
1.09861	0
1.09861	0
0	0
0	0
0	0
0	0
0.693147	0
0.693147	0
0.693147	0
1.09861	0
0	0
0	0
0	0
1.60944	0
0	0
0	0
0.693147	0.693147
1.09861	0
0	0
0	0
0	0.693147
0	1.09861
0.693147	0.693147
0	0
1.09861	0.693147
0	0.693147
0	0.693147
0	0
0	1.09861
0	0
0	0
0	0
0	0.693147
0	0.693147
0	0
0	0
0	0
1.38629	0
0.693147	0
0	1.09861
0	0.693147
0.693147	0
0	0
0.693147	0
0	1.09861
0.693147	0
1.38629	0
0	0
1.09861	0.693147
1.09861	0
0	0
0	0.693147
0	0
0	0.693147
1.09861	0
0	1.38629
1.09861	0
1.79176	0
0	0
0	0.693147
0	0
0	1.09861
0	0
1.09861	0
0	1.38629
0	0
0	0.693147
0.693147	0
0	0
0	0.693147
0	1.09861
0	0
0.693147	1.38629
0	0
0	0
0	1.38629
1.09861	0
0.693147	0.693147
0	0.693147
0.693147	1.60944
0	0
0	0.693147
0	0
0	0
0	0
0	0
0	0
1.09861	0
1.09861	0
0.693147	0
0	0
0	1.09861
0	0.693147
0	0.693147
1.60944	0.693147
0	1.09861
0	0
0	0
1.60944	0
0	0
0	0
0	0.693147
0	0.693147
0.693147	0.693147
0	0
0	0
0	0
0	0
0.693147	0
0	0.693147
0	0
0.693147	0.693147
0	0.693147
1.94591	0
0.693147	0
0	0.693147
1.38629	0
0.693147	0
0	0.693147
1.60944	2.07944
0	0
0	0
0	0
0	0
0	0
0	0
2.19722	0
1.09861	0
0	0
0.693147	0.693147
0.693147	0
0	0.693147
0	0
0.693147	0
0	0
0	0
0	0
0	0
0	0
1.09861	0.693147
0	1.09861
1.60944	0
0	0
0	0.693147
0.693147	0.693147
0	0
1.09861	0.693147
1.38629	0
1.94591	0
0	0
1.09861	0
0	0
0.693147	0.693147
0	0
0	0.693147
0	0.693147
0
0
0
0
1.94591
0
0
0
0
0.693147
0
0
0
0
0.693147
0
0
0
1.09861
0
0
0
0
0
0
0
0
0.693147
1.60944
0
0.693147
1.38629
0
0
0.693147
0
0.693147
0
0
0
0
0
0.693147
1.79176
0
0
1.38629
0
0
0
0
0.693147
1.79176
0.693147
0.693147
0
0.693147
0
1.38629
0
1.60944
0
0
0.693147
0
0.693147
1.38629
0.693147
1.38629
0.693147
0.693147
1.38629
0
0
0
0.693147
0
0
0
0
0
0
0
0.693147
0
0
0
0.693147
0
0
0
1.09861
0
0.693147
0.693147
0.693147
0
0
1.09861
0
0
0
0
0
0
0
0
0
0
0
0.693147
0
1.09861
0
0
0
0
0
0
0.693147
0.693147
0
1.60944
0
0
0.693147
0
0
0.693147
0
0.693147
0.693147
0
1.38629
2.19722
0.693147
0
0
0
0
0
0
0
0
0
0
0
0
0
0.693147
0
1.09861
1.09861
1.38629
0
0
0
0.693147
0
0.693147
0
0
0
0.693147
0
0
0
0
0
0
0.693147
0
0
0
0
0
0
1.09861
0
0.693147
0
0
1.79176
1.09861
1.09861
0
0
0
0.693147
0.693147
0.693147
0
0
0
0.693147
0
0.693147
1.60944
0
0
0
0
0.693147
1.09861
1.09861
0.693147
0
0
0
0
0
0
0
0
0
0.693147
0.693147
0
0
0
0
0
0
0
0
0
0
0
0
0
0
0
0
1.09861
0
0
0
0
1.38629
0.693147
0
0
0
0
0
0
0.693147
0
0
0
0
0
0.693147
0
0
0.693147
1.09861
0
1.09861
0
0
0.693147
0
0.693147
0
0
0
0
0.693147
1.09861
0
0
0
1.09861
0.693147
0.693147
0.693147
0.693147
0.693147
0
0
0.693147
1.79176
1.09861
1.09861
0
1.09861
0
0
0
0
0
0.693147
0.693147
1.09861
0
0
0
0.693147
0
0.693147
0
0.693147
0
0
0
0.693147
0
0.693147
0
0
0.693147
1.38629
0
0
0
0
0
2.07944
0
0
1.09861
0
1.38629
0
0
1.09861
2.19722
0
0
1.38629
0
0
0
0.693147
0
2.07944
0
0
1.38629
0.693147
0
0
0.693147
0
0
0.693147
0
0
1.09861
0
0
0
0.693147
0.693147
1.60944
0
0
1.09861
0
1.09861
0
0
2.07944
0
0
0.693147
0.693147
0.693147
0
0
0
0
0
0.693147
0.693147
1.09861
0
0
0
1.38629
0
1.60944
0
0
0
0.693147
0
0
0
1.60944
0
0
0
0.693147
0
0
0
0
0.693147
0.693147
0.693147
0
0.693147
0
0
0
0
0
0.693147
0
0
0
0
0
0
0
0
0
0
0
1.38629
0
0.693147
0
0
0
0
0.693147
1.09861
0
0
1.38629
0
0
0.693147
0
0
1.09861
0
0
0
0
0
2.30259
0
0
0
0
0
2.48491
0.693147
0
0
0
0
1.09861
0
0
1.09861
0
1.38629
0
0
1.09861
0.693147
0.693147
0
0
1.38629
0
0
0
0
0
0.693147
0
0
0
1.38629
0
0
0
0.693147
0
0
0
1.09861
0
1.38629
0
0.693147
0.693147
0
0
0.693147
0.693147
0
0
0.693147
1.09861
0.693147
0
0.693147
0
0.693147
0
0.693147
0
0
0
0
0
0.693147
1.09861
0
0
0
1.09861
0
1.79176
0
1.38629
0
0
0
1.09861
0
0
0
1.60944
0
0
1.38629
0
0
0
0.693147
1.09861
0
0
0
0
0
0
1.09861
0
0
0
0
0
1.38629
1.38629
0
0
0
1.09861
1.09861
0
0
0
0
1.79176
0
0
0
0
0
1.38629
1.79176
1.09861
1.38629
0
0
0
0
0
0
0
0
0
0
0
0
0
1.60944
1.09861
0
0.693147
0.693147
1.09861
0.693147
0
0.693147
0
0
0
0.693147
0.693147
0.693147
0
0
1.60944
0.693147
0.693147
0
0
0
0
0.693147
0
0
0.693147
0
0
0
0
0.693147
0
0
1.09861
0
0
0
0.693147
0
1.09861
0
0.693147
1.09861
0
0
0
0.693147
0
0
1.09861
0
0
1.09861
0.693147
0
0
0
0
0
0
0
0
0
0
1.38629
0
0
0.693147
0
0
0
0
0
0
0.693147
0
0.693147
0
0
0
1.09861
0
1.09861
0
0.693147
0
2.3979
0
0
0
0.693147
0
0
0
0.693147
0
0
0
1.09861
1.09861
0.693147
0.693147
0
0.693147
0
0
0
0.693147
0
0
0
0
0.693147
0
0
1.09861
0.693147
1.79176
0
0
0
0
1.60944
0
0.693147
1.09861
0
1.09861
1.09861
0
0
0.693147
0
0
0.693147
0
0
0
0
0.693147
0.693147
0
0
0
0
0.693147
0
0
0
0
0.693147
0.693147
0
2.19722
0
0.693147
0
0
0
0.693147
1.09861
0.693147
0
0
0
0
0
0
0.693147
0.693147
0
0
1.09861
0
0
0.693147
1.09861
1.38629
0
0
0.693147
0
0
0
0
0
1.09861
0
0
0
0
0
0
0
0.693147
0
0
0.693147
0
0.693147
0.693147
0
0
0
0
0
1.38629
0
0
0
1.38629
0
0
0
0
0
0
0.693147
0
0
0
0
0
0
0
0
0.693147
0
0
0.693147
0
0
0.693147
0.693147
0
1.60944
0
0
0.693147
0
0.693147
0.693147
1.09861
0
0
0
0
0
0.693147
0
1.38629
0
0
0
1.09861
1.38629
0
0.693147
1.38629
1.60944
0
0
1.09861
0
0.693147
0
0
0
0.693147
0
0
1.09861
1.38629
0
0
0
0.693147
0
0
0
1.09861
0
0
1.79176
0
0.693147
1.09861
1.60944
0
0
0.693147
0
0
0
0
0
0
0
1.09861
0
0
0
0
1.09861
0
0
0
0
0
0
0
0
0
0
0.693147
0
0
0
1.09861
0
0
0
1.38629
1.09861
0.693147
0
1.38629
1.60944
0.693147
0.693147
0
0
0
0
0
1.60944
0.693147
0
1.38629
0.693147
0
0
0.693147
0.693147
0
0
0
0
0
0
1.79176
0
0
0
0.693147
0
0
1.09861
0
0
0.693147
0
0
0
0
0
0.693147
0
0
0.693147
0
1.09861
0
0
1.38629
0
1.60944
0
0
0
0
0.693147
0
0.693147
0.693147
0.693147
0
0
0
0.693147
0
0
0
0
0
0
1.09861
0
0
0
0
0
1.09861
0
0.693147
1.38629
0.693147
1.09861
0
0
0
0
0
0
1.38629
0.693147
1.38629
0
0
0
1.38629
0
0
0
0
0.693147
0
0
0
0
0
0
0.693147
0
0.693147
1.09861
0
0
1.09861
0
1.09861
0
0
1.09861
1.09861
0
0.693147
0
0
0
0
0
0.693147
0
0
0
0
0.693147
0
1.09861
0
0
0
0
0
0
0
0
1.09861
0.693147
0
1.09861
0.693147
0.693147
0
0
0
0
1.38629
0.693147
0.693147
0
0
1.09861
0
0.693147
1.38629
0
0
0
0
0
0
0
0
0.693147
0
1.09861
0
0
0
1.38629
0
0
0
0.693147
0
0.693147
0
0
0
0
0
0
0
0
0.693147
0.693147
0
0
0
1.09861
1.09861
0.693147
0
1.38629
0
0
0.693147
0
0
0
0.693147
0.693147
0
0.693147
0.693147
0
0
0
1.38629
0.693147
0
0.693147
0
0
0
0
0.693147
0
0
0
1.79176
0
0.693147
0
0
0
0
0.693147
0
1.94591
0
0.693147
0
0
0
1.09861
0
0.693147
1.38629
0
0.693147
0
0
0
1.09861
0
0
1.09861
0
0
0
1.09861
1.09861
0
0.693147
0
0
0
0
0
0.693147
0
0.693147
0
1.09861
0.693147
0.693147
1.09861
0
0
0
0
0
1.09861
0
0.693147
1.09861
0
0
0
0
0
0
0
1.09861
0
1.38629
0
0.693147
0
1.09861
0
0
1.09861
0
1.09861
0
0
0
0.693147
1.60944
1.09861
0
0
0
0
0
0
0
0
0
1.09861
0
0
0
0
0.693147
0
0
1.09861
0
1.38629
0
0
0
0
0
0
0
0
0
0.693147
0
0
0
0
0
0
0
0
0.693147
1.09861
0
0
0
0.693147
0.693147
0
1.38629
0
0
0
0
0.693147
0
0.693147
0
0.693147
0.693147
0
0
0
0.693147
0
0
0.693147
0.693147
1.38629
0.693147
0.693147
0
0
0
0.693147
0
0
0
0
0
0.693147
0
0
0.693147
1.38629
0
0
0
0.693147
0.693147
0
0
0
0
[truncated: 2,355 more rows]
