# Supplementary material for: DNA fragmentation factor B suppresses interferon to enable cancer persister cell regrowth
Source: Nat Cell Biol. 2025 Nov 17;27(12):2143–51. doi: 10.1038/s41556-025-01810-x (PMC12717002; doi:10.1038/s41556-025-01810-x)
Supplement: Supplementary file 35 — Statistical source data. [file 41556_2025_1810_MOESM35_ESM.xlsx]

## Sheet: 10a
Condition:	A375 WT parental	A375 WT persister	A375 WT DTEP	A375 DFFB KO cl1 parental	A375 DFFB KO cl1 persister	A375 DFFB KO cl1 DTEP
Anastasis score per cell:	-0.132992	-0.131652	0.174229	0.047403	0.0560063	0.16915
	-0.155138	-0.0437015	0.0239092	0.0418656	-0.0734967	0.0236372
	-0.0689007	-0.0451978	0.0606982	-0.0625216	0.0807029	0.154752
	-0.166863	0.0716084	-0.0270825	-0.0641229	0.112963	0.0656936
	-0.0195472	-0.0446644	0.143638	-0.0009566	0.0674244	0.12834
	0.0440104	0.186871	-0.0257723	-0.044715	-0.0091528	-0.0441449
	-0.157786	-0.0063789	0.11049	-0.0973692	-0.0323203	0.0682201
	-0.128798	0.12961	0.00317094	-0.0165942	0.0495708	-0.0049898
	-0.132376	0.108657	-0.108268	-0.0527857	0.0392617	0.215111
	-0.0814069	-0.0001329	0.119041	-0.0316929	0.0995516	0.112825
	-0.0905765	0.0232952	0.0576934	-0.0151762	0.0758423	0.058605
	-0.0530307	0.070661	0.176129	-0.0626794	0.00727166	0.129202
	-0.0757856	-0.0212553	-0.0585631	-0.0220677	-0.0396675	0.0560275
	-0.0936694	-0.0451734	-0.180088	0.0482274	0.0691711	0.0262582
	-0.086442	0.0233846	-0.160615	-0.0315517	0.01883	-0.0304496
	-0.0451215	0.040537	0.0941823	-0.0243985	0.0858285	-0.0238289
	-0.0358053	0.0330828	-0.0605126	-0.140079	-0.0792604	-0.0355469
	-0.167498	-0.0834582	0.0632152	0.0127091	0.0899341	0.0411035
	-0.0810954	0.0924176	0.0135216	-0.135668	0.23567	0.0666477
	-0.0900023	-0.147374	-0.0028745	-0.0841057	0.0401886	-0.0438891
	-0.043927	-0.018649	0.0966315	-0.0362002	0.0570585	0.00869336
	-0.0836116	0.0908766	0.00435014	-0.107128	0.0401977	0.107874
	-0.170645	0.133777	0.0565456	-0.0618027	-0.036801	0.0483766
	-0.0676241	0.0354058	0.0390462	-0.0719805	0.081413	0.037948
	-0.0725141	0.186533	0.143268	-0.0272329	-0.0332058	0.0670793
	-0.086518	-0.0203331	0.19738	-0.0093949	-0.0453075	0.122087
	-0.123664	-0.137845	0.0951684	-0.0441528	0.0111531	0.0918008
	-0.0866825	0.0455254	0.0839252	0.00139769	-0.0337186	-0.0421428
	-0.0818052	0.00473554	0.0368246	0.0540234	0.0154708	-0.0017349
	-0.0394761	0.0693728	0.217649	-0.0157796	0.0583779	-0.0144959
	-0.0603117	-0.0015289	0.0965433	-0.0794236	0.032765	0.136965
	-0.0832137	-0.0457919	0.103561	-0.0534417	0.02919	-0.0264642
	-0.0371957	-0.0238077	-0.0026004	-0.0803166	0.101412	-0.0675327
	0.00049535	0.152734	0.076989	0.0317578	0.13308	0.123326
	-0.0170954	0.206633	0.159341	-0.0381454	0.113824	0.1269
	-0.0797913	0.0155113	-0.0517412	-0.0832771	0.161722	0.0201308
	-0.0634009	0.118178	-0.0833858	-0.051166	0.110286	0.0401309
	0.0404957	0.00776333	0.010635	-0.0208509	0.0926383	0.0114743
	-0.0613597	0.0722169	0.0900331	-0.0677499	-0.116541	0.0971465
	-0.189163	-0.0075099	0.0489846	-0.101341	-0.0609296	0.125792
	-0.114314	-0.0164078	0.0714353	-0.0096644	0.0118199	0.0726771
	-0.0381668	-0.0454869	0.0510389	-0.089491	0.144597	0.0453818
	-0.0575267	-0.0515542	0.00835802	0.00652269	0.128151	-0.0982988
	-0.126164	0.0431667	0.0485526	-0.0068137	0.061146	0.113409
	-0.09071	0.154492	0.0646686	-0.0740398	0.0241088	0.133618
	-0.0506421	0.0214524	-0.0865531	-0.0297474	0.0125885	0.130217
	-0.212027	0.025806	0.00115346	0.0264581	0.0165304	0.00580698
	-0.0368741	0.0339854	-0.0632571	-0.0279098	0.0416284	0.103374
	-0.103417	-0.0203029	0.0717847	-0.0391426	-0.0026916	0.00360708
	-0.119823	0.0434844	-0.061913	-0.0188756	0.003251	0.0556483
	-0.0499283	-0.0608259	0.119308	-0.0056479	0.0705942	0.079599
	-0.0688521	0.0509085	-0.0296542	-0.0795179	0.0106965	-0.0684786
	-0.0522463	-0.0200012	0.154723	-0.0492855	-0.0352011	0.0398087
	-0.0529646	-0.079899	0.0155563	-0.041412	0.166489	0.0628368
	-0.0338953	-0.092002	0.149982	-0.100925	0.0896376	0.0923449
	0.0221928	0.176248	-0.0230555	-0.0054039	-0.0127171	0.00212892
	-0.141234	0.0819978	0.0177166	-0.0585808	0.070702	0.124691
	-0.131339	0.109812	0.203074	-0.0091683	0.178777	0.136228
	-0.0504138	0.0575898	-0.0174259	-0.0163457	-0.0232542	0.039106
	-0.157706	-0.007255	0.0669853	-0.0290443	0.0340195	-0.0161592
	-0.0847316	-0.0003594	0.0246547	-0.0192006	0.0541887	0.26603
	-0.0960009	-0.016679	0.0457366	-0.0105653	-0.0133712	0.0556313
	-0.0074534	0.00882554	0.0003295	-0.0453251	-0.044968	0.0144922
	-0.132771	0.0320899	-0.0341602	0.0378754	-0.0193233	0.0893503
	-0.0781653	-0.0384994	0.0828396	0.0335055	0.111625	-0.0138721
	-0.0541375	0.0219548	-0.0412382	-0.0769623	0.0548348	0.0222849
	-0.129893	0.0733395	-0.0075312	0.00655858	0.109165	0.0108434
	0.00055825	0.0430009	0.00765498	-0.0172156	-0.0074935	0.0185539
	-0.0758246	-0.0587423	0.127574	-0.0965132	0.0944475	0.120531
	-0.115788	0.0844255	0.00189202	-0.0381343	-0.0019005	0.0702427
	-0.100617	0.155707	0.116785	-0.111742	0.0106845	0.0726636
	0.0907312	0.0984169	0.202135	-0.0022484	-0.0411827	-0.0141783
	-0.028569	-0.0167735	0.0605253	0.0679474	-0.0027621	-0.0088729
	-0.0791471	-0.0873181	0.0313873	-0.0953027	0.200336	-0.0634735
	-0.0188065	0.0873104	0.0512579	-0.125605	0.0919671	-0.0305875
	-0.0825294	0.0693548	0.0246557	-0.0281327	0.0450393	-0.0044718
	-0.118634	0.144645	0.290678	0.00867943	0.0625597	0.0320513
	-0.0732366	0.0472208	0.150271	-0.0164958	0.110018	0.0240312
	-0.102532	0.00185123	0.0202421	-0.074141	-0.0141501	0.073383
	-0.0240928	-0.012843	-0.0379777	-0.0581848	0.0315961	0.0664853
	-0.128179	0.116187	0.0468668	-0.0841454	0.0265613	-0.0724564
	-0.067799	0.0197625	0.102057	-0.0217991	0.120867	3.67e-06
	-0.0757386	-0.0304674	-0.103221	-0.0694343	0.0710626	0.00215824
	-0.170192	0.0133485	-0.0557972	-0.0896323	0.170798	0.0204249
	-0.0757742	-0.0385566	0.0407601	-0.0922273	-0.0261311	0.0561508
	-0.0876815	0.058862	0.0664295	-0.01865	-0.0956004	-0.0772494
	-0.0470411	-0.0656003	0.170033	-0.0856748	0.119809	0.102409
	-0.115158	0.0213862	0.0464963	-0.0254301	0.152134	0.0386708
	-0.0240482	0.188391	0.0136835	-0.0716061	-0.0229696	-0.0597344
	-0.133604	0.02036	0.0101364	-0.0140487	0.037709	0.120353
	-0.0575495	-0.0448901	0.161435	-0.0599049	0.176532	-0.0002512
	0.00916525	-0.0195046	0.251755	-0.0179715	0.0518077	0.0920953
	-0.116079	0.00457481	0.050577	-0.0744997	-0.0387249	0.106465
	-0.107848	0.0359045	-0.0885011	-0.116933	0.02135	0.0269591
	-0.101107	0.0539045	-0.0255039	-0.0887786	0.00512092	0.0777543
	-0.0981752	0.0466219	0.0475952	-0.0234569	0.0350312	0.102638
	-0.0474786	-0.0584834	0.127112	-0.0421906	0.0270512	0.0203411
	-0.140796	0.00091962	0.00283614	-0.11524	0.0007867	0.150159
	-0.0758542	0.0365316	0.0580861	-0.0517492	0.196642	0.145351
	0.0305704	0.13521	0.0593376	-0.0170433	-0.0033808	0.0814707
	-0.0798953	0.0679297	0.0777621	-0.0193716	0.219751	-0.0119491
	-0.0084205	0.0295668	0.189909	0.0316358	-0.0062032	0.00430327
	-0.0261721	0.00983806	0.0974684	-0.0902966	-0.0124416	-0.0335809
	-0.145347	-0.128245	0.00600203	0.0197949	0.00102891	0.0853469
	-0.0782487	0.17915	0.0552479	-0.0827205	0.0331635	0.0282187
	-0.151887	-0.040804	-0.0043886	0.00055128	0.0587492	-0.153931
	-0.108206	-0.0206697	0.0325857	-0.0566837	-0.0258388	-0.0377366
	0.186798	-0.0704392	0.0976535	-0.0186966	0.0297692	-0.0145806
	-0.190863	-0.0130622	0.166148	-0.0805285	0.0923806	0.106756
	-0.0774498	0.0340096	0.0632275	0.0236613	0.0978152	-0.0003728
	-0.0734818	0.0399128	0.00625871	-0.0181945	0.00788776	0.0251109
	-0.147793	-0.11686	-0.0221303	-0.0951815	-0.0476099	0.0503575
	-0.0251159	-0.0896877	-0.0540926	-0.0151892	0.0490944	0.085529
	-0.0855799	0.0441233	0.215424	-0.0822084	0.0419207	0.258481
	-0.121604	0.204583	-0.0694406	-0.0494369	0.236143	-0.0495333
	-0.157716	0.0787747	-0.0756804	-0.0473355	0.00967247	0.101052
	-0.112354	0.197275	0.140977	-0.139751	0.0967608	0.0193265
	-0.168147	-0.0157571	-0.0257257	-0.0384516	-0.0673517	0.0072623
	-0.001489	0.0218116	0.0994387	-0.0830533	0.0427171	-0.0669144
	-0.118087	-0.0471892	0.107284	-0.0001576	0.0425344	0.144731
	-0.141463	0.00669733	-0.0712	-0.0693936	0.10439	0.0670272
	-0.120942	0.0691112	0.0606884	-0.0227327	0.0176331	0.0738895
	-0.133402	-0.000113	0.14925	0.00073308	0.143359	0.0934617
	-0.0968787	0.10268	0.0303685	0.106755	-0.0290767	0.133361
	-0.0837273	-0.0144862	-0.0300346	-0.139017	0.0790994	0.0382347
	-0.206286	0.0288192	0.216897	-0.0488986	0.0659311	-0.0375934
	-0.135027	0.0195856	0.00039255	-0.0624725	0.00402589	0.0802158
	-0.0404057	0.0794578	0.0828963	0.0531464	0.07543	0.109965
	-0.117883	-0.116766	-0.0487766	-0.0255883	0.0793261	-0.0593407
	-0.127257	0.153047	0.0281495	-0.0765288	-0.0087205	0.273871
	-0.183182	-0.120112	-0.163985	0.076791	-0.107992	0.0935604
	-0.0731543	-0.0352287	0.0324475	-0.0513419	0.0499692	0.0906805
	-0.0644378	-0.0397549	0.137393	-0.112371	-0.0235939	0.0256566
	-0.0194354	0.0693312	-0.105815	-0.068417	0.0649614	0.0422702
	-0.161211	-0.0961735	0.128908	-0.0562497	0.011652	0.16535
	-0.0847055	-0.068364	0.102591	-0.0252852	-0.0348613	-0.0144961
	-0.0633306	0.0366733	0.0910894	-0.141962	-0.0820853	0.0308153
	-0.0038454	0.0581378	0.0502736	-0.0488105	0.0413672	0.066891
	-0.115738	0.0131977	-0.0123619	-0.0793713	0.125271	0.109095
	-0.0581177	-0.0813396	0.0354986	-0.0676714	-0.0725958	0.0753767
	-0.0410214	0.119544	-0.0151214	-0.035919	0.0605809	-0.0097225
	-0.0992529	0.0293531	0.136516	0.0105467	0.0340302	0.0463224
	-0.0997171	-0.0658467	0.206629	-0.0536945	0.0384081	0.154266
	-0.144035	-0.0741645	-0.0165185	-0.0533298	0.0940987	0.0152724
	-0.0899719	-0.0094378	0.00058916	-0.0838802	-0.0158513	0.125777
	-0.0358843	-0.0359826	0.100253	-0.11475	0.0520455	0.0647108
	-0.0567191	-0.0956982	0.143864	-0.0883224	0.0467965	0.0486915
	-0.0968755	0.257271	0.127294	-0.0157952	-0.0272046	0.0569944
	-0.0759054	0.169267	-0.0120089	-0.107375	0.106402	-0.0551409
	-0.10454	0.0718988	0.0625876	0.01179	0.0729756	-0.0293112
	-0.0850429	0.292181	0.0775421	-0.107123	0.0998074	0.0904062
	-0.0987112	0.0987716	0.113344	-0.0830657	0.060347	0.0551569
	-0.102544	0.0773332	-0.0297898	0.44451	-0.0134666	0.117419
	-0.0455451	0.0913877	0.111506	-0.069965	0.0296443	0.0105719
	-0.152089	0.159972	-0.0848374	-0.0909825	-0.0034322	0.0211732
	-0.0508224	0.108312	-0.0041204	-0.0497035	0.107015	0.0386185
	-0.128327	0.072055	0.0734095	-0.0112952	0.250813	0.0362958
	-0.0019027	0.169061	0.0412741	-0.0404275	0.0271474	0.116306
	-0.0449083	-0.0287547	0.223096	0.0163194	-0.0001583	0.00470194
	-0.0971471	0.0648216	0.0392608	-0.0843298	-0.0471091	-0.0025353
	-0.107924	-0.132569	0.326172	-0.0666011	0.0777331	0.0719951
	-0.161308	0.0539758	0.063854	-0.105125	0.029957	0.16894
	-0.0653018	0.108636	-0.0167493	-0.135923	-0.0401089	-0.0743052
	-0.159585	0.0257514	-0.0024608	-0.0733987	-0.0254324	-0.029809
	-0.0265451	0.0233457	0.0618074	-0.0193423	-0.0279773	0.216839
	-0.0337629	0.0501204	-0.0639986	0.00752036	0.0592884	0.091528
	-0.085929	-0.0539252	0.111656	-0.0202786	-0.0878066	0.133325
	-0.144598	0.178082	0.00205266	-0.0607896	0.164877	0.0924362
	-0.0927528	0.0657038	-0.0921813	0.0665491	0.0921636	-0.0479377
	-0.0500412	-0.0726131	0.0482602	-0.0558379	0.0188341	0.0579552
	-0.118718	-0.0432173	0.0474619	-0.0426226	0.0660912	0.0545928
	-0.0815763	0.0341385	0.111196	-0.0480526	0.0316012	0.161499
	-0.0161708	0.0134901	0.1582	-0.0067734	0.056603	-0.0127309
	-0.0607803	0.0995174	0.0787403	-0.0428806	0.160891	0.0583899
	-0.0766826	0.0146893	0.0626348	-0.0737678	0.0162115	0.00825392
	-0.102001	-0.0138751	-0.0268635	-0.0157773	0.078838	0.104044
	-0.113635	0.0627239	0.0598567	-0.0314157	0.0900019	0.0602659
	-0.0292876	0.0900412	0.127426	-0.0484494	0.0227695	0.0344713
	-0.0396923	0.0533306	0.129018	-0.0570572	0.0187564	0.0931101
	-0.0048736	0.0425914	0.0909097	-0.0537245	0.0192421	0.0528415
	-0.105631	0.0958516	-0.010445	-0.0138007	0.00218637	-0.0616239
	-0.118356	0.0311301	-0.0159515	-0.0302846	0.0350099	0.077881
	-0.143999	0.0276411	-0.0114656	-0.0568763	-0.0458169	0.06697
	-0.128544	-0.0327985	0.0324477	-0.0463453	0.0152158	-0.0143479
	-0.0609629	-0.114208	0.127232	0.00153577	0.0584877	-0.0510669
	-0.0738465	-0.0711983	-0.0841705	-0.043526	0.0193223	-0.0692189
	-0.128344	-0.177589	-0.0363644	-0.0182765	0.108573	0.0590763
	-0.0886677	-0.034367	-0.0600116	0.00657322	0.0874101	-0.0123786
	-0.15775	-0.0598157	0.0118727	-0.0802421	0.165924	0.162775
	-0.119325	0.175529	-0.0585375	-0.0611264	-0.0207394	-0.0182976
	-0.131242	0.18542	-0.0029039	-0.0108254	0.0733103	0.0826039
	-0.128615	-0.0939751	0.0726369	-0.0662711	0.00671897	0.0336044
	-0.1374	-0.0146215	0.0309888	0.130404	0.0841041	-0.0447407
	-0.0326064	0.0224385	0.140033	-0.139737	0.125381	0.0431642
	-0.0296644	0.0566178	0.0809332	-0.0231264	-0.0155668	-0.0119959
	-0.0239878	0.0533846	0.111142	-0.0312026	0.10544	0.148949
	-0.0594297	0.0789928	-0.0264538	-0.0328318	-0.0419984	0.0305635
	-0.0641739	0.0244062	0.0222884	-0.0122771	0.0297776	0.0796852
	-0.0983452	0.161104	0.100252	-0.0025922	0.0203104	0.0916858
	-0.162352	0.12295	0.103592	-0.071882	0.00522472	0.038457
	-0.0567741	0.118303	0.0307207	-0.0945765	0.137542	0.0464307
	-0.0769057	-0.143404	-0.0679988	-0.008832	0.0155795	0.092574
	-0.0880539	-0.0278858	-0.123818	-0.0078357	0.0475161	-0.0249228
	-0.0944611	0.0378977	0.065276	-0.0750715	0.0053467	0.0605653
	-0.0960644	-0.0203129	-0.0007544	-0.027752	-0.0473169	-0.0230135
	-0.104936	0.0052735	0.0706226	0.0347176	0.214913	-0.0038873
	-0.1384	0.0725511	-0.0112648	-0.0988878	0.129461	0.0367558
	-0.103343	-0.0177887	-0.0623631	-0.0576741	-0.0203855	0.0198093
	-0.19914	0.152486	0.0910017	0.0105983	0.0614788	0.0689618
	-0.0872992	-0.0482812	0.0923819	0.0603544	-0.010723	0.0613862
	-0.0928718	0.118486	0.051151	0.00446328	0.119356	0.177043
	-0.0825006	0.115129	0.0637178	-0.0292804	0.162266	0.148413
	-0.0906609	0.010355	0.0219798	-0.0402104	-0.0335192	0.0330224
	-0.0058916	0.0980076	-0.0457404	-0.123827	0.131611	0.0619923
	-0.0868473	-0.0242635	-0.0706658	-0.119326	0.0355553	-0.0086947
	-0.0503884	0.0320279	0.102466	0.0328408	0.0742489	0.201992
	-0.0788547	0.0164217	0.033291	-0.113846	0.0377591	0.105196
	-0.111216	-0.0625375	0.149812	-0.0768201	-0.0741286	0.102863
	-0.128087	0.120859	0.0775764	-0.0991666	-0.0304263	-0.0289697
	0.00206797	-0.0408811	0.0262166	-0.134416	0.0201616	0.00353036
	-0.050937	0.107399	-0.0114353	-0.107617	0.014758	0.0635774
	0.00383383	0.0225739	0.0467199	-0.0884687	0.00468374	0.103665
	-0.170004	0.0272463	0.0896264	0.00824364	0.0827268	0.132733
	-0.129282	0.119191	0.00453461	-0.086112	0.00549607	0.010062
	-0.0541637	-0.0386204	-0.0409422	0.0059624	0.136686	-0.0537305
	-0.0506377	-0.0978757	0.0559463	0.261516	-0.0609923	0.00450216
	-0.0531387	0.0716398	0.0910474	0.0117781	0.136328	-0.0507621
	-0.0164019	-0.0533851	0.0397372	-0.05464	-0.0406136	0.161224
	-0.0666538	0.158048	0.139964	-0.0771665	-0.0015245	0.124988
	-0.0647118	-0.0386819	0.0522905	-0.0756865	0.077519	0.0800698
	-0.0791466	-0.0579593	0.128925	-0.0091592	0.0653668	0.10771
	-0.0849814	-0.126679	-0.126736	-0.0579944	0.0896529	-0.0138627
	-0.154357	0.0026984	-0.0043483	-0.070245	0.00730211	0.13576
	0.00215617	-0.024658	0.0911109	-0.0839347	-0.0333554	0.0924723
	-0.113442	0.100301	0.0379409	-0.111459	-0.0343626	0.0804251
	-0.115366	0.0123206	-0.0691317	0.0111	0.0881658	0.00305453
	-0.187003	-0.0160948	-0.0070637	-0.0105614	0.0656066	0.157112
	-0.170168	-0.0137494	0.00719585	-0.0072552	-0.0705937	-0.0095511
	-0.0873122	-0.0296174	-0.0912688	-0.102601	0.0430003	0.129416
	-0.157056	-0.186864	0.0358045	-0.0702335	0.0221378	-0.0426076
	-0.0402983	0.139572	0.0364153	-0.0178678	-0.0466202	-0.0639557
	0.00321321	0.167956	0.116923	-0.0298746	0.00928408	0.0350427
	-0.159932	0.110341	0.166118	-0.0657573	0.00160656	0.0287838
	-0.104428	0.0421174	-0.0229739	-0.0461467	0.0147608	0.0850792
	-0.0336604	0.119587	-0.0688809	-0.0211123	0.237983	0.0210743
	-0.172246	-0.0934021	0.0458763	-0.033681	0.0650743	0.154382
	-0.100092	-0.0185849	0.0886957	-0.0554746	-0.0547861	0.125204
	-0.0665179	0.116392	-0.0482606	0.00569002	0.0275044	0.0085894
	-0.0407135	0.180632	0.0265731	-0.0601529	0.0893966	-0.0201652
	-0.195967	0.210942	-0.001686	-0.0368139	-0.0211243	0.00050705
	-0.0749743	-0.0904892	0.134076	-0.0290993	0.0404418	-0.067653
	-0.0056943	-0.0050486	0.164243	-0.046021	-0.0162015	0.0955995
	-0.164661	0.137463	0.137799	-0.0579301	-0.0054598	0.0364329
	-0.0029785	0.0500976	-0.0308355	-0.121332	0.0258679	0.0897782
	-0.039768	0.0813392	0.106597	-0.0466172	0.0103348	0.0185745
	-0.171268	-0.0857138	0.0692016	-0.0933	0.103638	0.112813
	0.0252422	0.175728	0.075078	-0.0770912	-0.0792939	0.0686392
	-0.0851583	-0.0607415	0.193736	-0.0595496	0.113143	-0.0182872
	-0.0234352	0.0640222	0.0138463	-0.0475078	0.0144576	-0.0378804
	-0.0558646	-0.0500686	0.0493432	-0.0879276	0.017664	0.0679455
	0.00312907	-0.0487052	0.0774221	-0.12105	-0.0543129	0.0843637
	-0.0342903	0.0269902	0.198807	-0.0624937	-0.0822	0.107322
	-0.124371	0.16399	-0.0544278	-0.0010711	-0.0022748	-0.0464971
	-0.0567063	-0.0653015	0.00933028	-0.0379837	0.0345832	0.125807
	-0.164437	-0.0236414	0.0711488	-0.0348069	0.0987112	0.129022
	-0.125468	0.158747	0.100926	-0.0785917	0.120348	0.290275
	-0.0858167	-0.0588038	-0.0172465	-0.0332441	0.0166353	0.12553
	-0.143073	0.113775	-0.028717	-0.0784291	-0.0234652	0.0246548
	-0.0233652	-0.0310231	0.0363819	-0.0712496	0.0497159	0.0522042
	-0.0746673	-0.0353869	-0.0920786	-0.0181862	0.0811444	-0.0997295
	-0.12965	0.0946362	0.0638264	0.00847227	-0.0706263	-0.0525273
	-0.112122	0.0348747	-0.0025583	-0.0810118	0.118	0.0679487
	-0.185565	0.0668796	0.0586279	-0.0442841	0.216097	0.0298061
	-0.130489	0.00618062	0.0376844	-0.0363678	-0.0190235	0.0639729
	-0.111598	0.0533187	0.0364411	-0.0580249	-0.0228526	-0.041543
	-0.0944257	0.0133682	0.0235394	-0.0331707	0.0500871	0.0946022
	-0.0722106	-0.0546645	0.116525	-0.0602696	-0.027288	0.0453121
	-0.092837	0.0679294	0.0476855	-0.0149601	-0.0387568	0.0434466
	-0.0091764	0.0872325	-0.0395269	-0.0688399	0.0519781	0.0424503
	-0.185548	-0.154043	0.0368888	-0.0490808	0.0268216	0.0864767
	-0.0720727	-0.0416432	0.10684	-0.0363513	0.00512999	0.0744131
	-0.119898	0.108446	0.0602362	-0.102363	-0.0380768	0.0612766
	-0.147829	0.109261	0.0981352	-0.0846551	0.0352065	0.147651
	-0.179793	-0.0794737	0.0357416	-0.0219492	-0.0087142	0.159893
	-0.0549975	0.053927	0.0591097	-0.0552232	-0.0107005	0.0969847
	-0.0097826	-0.126376	0.0132821	-0.0673801	0.0290033	0.0484487
	-0.183812	0.0340305	0.0463291	-0.101547	0.0393056	0.0314771
	-0.106933	-0.0407821	0.0272965	0.00106146	0.0881296	0.0486445
	-0.089144	0.0723338	0.0112822	-0.0671131	-0.0032011	-0.0328444
	-0.18738	-0.0945206	0.0443271	-0.0580204	0.0318798	-0.0070365
	-0.14136	-0.0577168	0.0453195	-0.0471825	0.0388854	-0.0242771
	-0.11873	-0.0316348	-0.0225123	-0.0958767	0.062869	0.038657
	-0.0634821	-0.0023107	-0.061494	-0.113869	0.0316952	0.0287043
	-0.0823722	0.0961102	0.0234604	-0.0591506	-0.0198738	0.049566
	-0.131945	-0.0629445	0.0216675	-0.0415084	0.041076	0.0414766
	-0.121699	-0.051273	0.091828	-0.13533	0.0161291	-0.019835
	-0.151716	0.101136	-0.0231252	-0.0959876	0.0375942	0.165907
	-0.126562	0.101294	0.0144876	-0.0770618	-0.0552733	-0.0124855
	-0.121073	-0.0870233	0.0467164	-0.0027046	-0.0178571	0.00077526
	-0.0721012	0.0374995	0.13785	-0.0150067	0.0711241	0.161034
	0.0555784	-0.0145881	-0.0213677	-0.0519441	0.026101	0.0444609
	-0.175715	0.159805	-0.0267416	0.0645158	0.0577239	-0.0779461
	-0.0432033	0.00664842	-0.0071115	0.00495817	-0.0191046	0.0463853
	-0.0469932	0.0841363	0.0677127	-0.0764078	0.0414844	0.0811621
	-0.139961	0.133746	0.0395505	-0.0942562	-0.0240711	0.134756
	-0.0505779	-0.166377	0.0450335	0.0285971	0.072196	0.197104
	0.012072	0.0687652	0.0896843	-0.0554491	0.0740826	0.0916639
	-0.0878661	0.11418	0.103604	-0.112091	0.0476884	0.17238
	-0.131677	0.0170452	0.00916396	-0.144874	-0.0156066	-0.0125142
	-0.13426	0.0879179	-0.0946412	-0.0344604	0.0521389	0.0385256
	-0.0768236	0.0720125	0.159615	-0.0579737	0.0474636	0.0257984
	-0.0334072	0.149887	0.076308	-0.0396999	0.0161428	0.0736712
	-0.103307	0.0653871	0.0465168	-0.0831299	0.0394413	-0.0035507
	-0.106485	0.0479147	0.0838466	-0.0200095	0.166241	-0.0120543
	-0.102158	0.0883538	0.0401665	0.0271223	0.0501814	0.0226409
	-0.106382	0.0437904	0.00275622	-0.0396253	0.134487	0.137636
	-0.0672034	-0.0793395	0.0320695	-0.0358811	-0.0485093	0.0412259
	-0.124515	-0.110908	0.101501	0.070936	0.13861	-0.0166625
	-0.0487948	-0.0216768	0.0203756	-0.0361879	-0.0236054	0.0138581
	-0.158448	0.0255	-0.0565413	0.0591222	0.188365	-0.0686687
	-0.104415	0.0507062	0.0495844	-0.111302	-0.0544933	0.152401
	-0.0674725	0.00658518	0.185613	-0.0933613	-0.0295269	0.0716004
	-0.0787868	0.0788765	-0.0116017	0.0285707	0.0295918	0.0376592
	-0.0597763	-0.0640901	0.114988	-0.0099577	0.177543	0.00901102
	-0.155274	-0.0141222	0.126123	-0.0516228	-0.0988553	-0.0320433
	-0.0912009	0.209075	0.204727	-0.0991769	0.113507	0.101175
	-0.121816	0.0769904	0.0216121	-0.0638565	0.0429167	-0.0489949
	-0.073428	-0.0834255	-0.0504015	-0.0741682	0.0950525	-0.0007681
	0.0486534	0.00098837	0.0409685	-0.0532942	0.106187	0.0754063
	-0.01476	0.0564723	0.00624522	0.00267043	0.0439375	0.0661326
	-0.0796826	-0.0345665	-0.141051	-0.0155602	-0.0207185	0.0491477
	-0.272772	0.119923	0.0777393	-0.0083138	0.0531316	0.185844
	-0.0668901	-0.0313193	-0.0234235	0.0392723	-0.0192927	-0.0565721
	-0.161696	0.124938	0.0898411	-0.0490904	-0.0135551	0.122653
	-0.09285	-0.0338864	-0.0008587	-0.0445581	-0.0108187	0.0247108
	-0.0922663	0.0371469	-0.0321609	-0.0708156	0.0586412	-0.0204756
	-0.124166	-0.032284	-0.0182506	-0.0659983	0.0111305	0.0302164
	-0.175699	-0.0083076	0.0163152	-0.0387254	0.00235662	0.0240848
	-0.164601	0.183589	-0.0343471	-0.0373789	-0.0507666	-0.0922669
	-0.040462	0.0136213	-0.0410063	0.0133258	-0.0083862	0.036629
	-0.0826757	0.0643396	-0.0121475	-0.049504	0.128816	0.0492876
	0.0567939	-0.0318361	0.0778843	-0.0464137	-0.04317	0.0708234
	-0.0588061	-0.0863093	0.0787521	0.00822232	-0.041539	-0.0032882
	-0.0919857	0.13546	-0.073718	-0.0260021	0.050189	0.0267232
	-0.0807596	-0.0405514	0.145917	0.0231287	0.0803869	0.077691
	0.0520906	0.00949357	0.147519	0.0150115	-0.0439981	0.107473
	0.0121087	-0.0169947	0.0653887	0.0371222	0.19816	0.12134
	-0.130057	0.13671	-0.0531535	0.00633467	0.0445512	0.0816636
	-0.0876807	-0.0043794	0.14493	-0.0215029	0.0226429	-0.0065169
	-0.109752	0.249892	-0.0093432	-0.0713632	-0.0415314	0.0677739
	-0.0453266	0.0785679	-0.0130808	-0.0689594	-0.0667046	0.102034
	-0.16984	0.0499265	0.0466044	-0.0285209	-0.0680439	0.165206
	-0.0065292	0.00354541	0.036788	-0.0108053	-0.0127636	0.155134
	-0.053617	0.111218	-0.0266616	-0.0650443	0.0153434	0.0221783
	-0.0149434	-0.0906107	-0.0480774	-0.0516952	0.0293814	0.00903375
	-0.120276	0.150254	0.2329	-0.0342348	0.122844	0.0756245
	-0.0821667	-0.038009	0.152134	-0.0321817	0.034125	0.0173011
	-0.0974418	0.133222	-0.0675853	-0.0150239	-0.0152486	0.0514768
	-0.0966216	0.0732183	0.00243698	-0.0213806	0.00207085	0.0495884
	-0.0965482	-0.0238673	0.0210693	0.0337976	-0.0374885	-0.0462017
	-0.11517	0.130435	0.17166	-0.0097838	-0.0281134	-0.0589466
	-0.125217	-0.02692	-0.0325935	-0.100884	0.0708493	0.0208033
	-0.0783162	-0.0808408	0.148685	-0.0183444	0.0486285	0.0554036
	0.030418	0.0578382	0.0172285	-0.103893	0.0276987	0.0232596
	-0.151558	-0.0636415	0.0415639	0.0226749	0.223996	-0.0013866
	-0.0807534	-0.0261357	-0.112015	-0.0988199	0.0687728	-0.0200529
	-0.0465161	0.0642134	0.0525458	-0.0390034	-0.0162964	0.100198
	-0.0973701	-0.0662968	0.0223774	-0.0591831	0.175461	-0.0300392
	-0.117189	0.213932	0.156989	-0.038301	0.00751835	-0.0096145
	-0.0495731	-0.0845663	-0.004655	-0.0810727	0.095607	0.0798482
	-0.0946594	0.271118	0.0109898	-0.153262	-0.0437943	0.0432355
	-0.0651132	0.0140988	-0.0440263	-0.104015	0.174204	0.0450332
	-0.154423	0.205273	0.02364	-0.0535662	0.139268	0.0669953
	-0.0847474	0.0497179	0.00228446	-0.0733975	-0.0020471	0.033988
	-0.182996	0.0637993	0.0953129	-0.134347	0.119607	0.0359345
	-0.0014168	0.111425	-0.031591	-0.0986123	0.0184438	-0.008807
	-0.191837	0.12531	0.0599107	-0.0232082	0.126395	-0.0387116
	-0.13746	0.029764	0.0234752	-0.0169068	0.0438018	0.032262
	-0.220656	-0.0510243	-0.0302167	0.0439108	-0.0151311	0.0917294
	0.0116579	0.0214929	0.186533	-0.097463	0.171754	-0.0005687
	-0.12747	-0.0490045	0.108567	-0.0388285	0.0553694	-0.0261089
	-0.146743	-0.125881	-0.0166543	-0.0932375	0.0771985	0.160429
	0.0270019	-0.0186684	0.0132193	-0.105293	-0.060481	-0.062457
	-0.122282	-0.112792	0.136396	-0.09236	0.0205648	-0.0411489
	-0.00034	0.0227381	0.0105829	-0.001035	0.11756	0.0854942
	-0.140754	-0.0697757	0.0792531	-0.0131503	0.153407	0.146294
	-0.173641	-0.0244557	-0.076412	-0.0262822	0.00374966	0.0716804
	-0.0871093	0.0158063	0.144705	-0.0686108	0.0413357	0.0616875
	-0.0961659	-0.041298	0.0640351	-0.0361319	0.103733	-0.0075337
	-0.13411	0.24005	0.0413841	-0.0386411	0.113748	0.0403195
	-0.0839654	-0.0931961	0.181183	-0.0725369	0.0587708	0.194705
	-0.12112	0.171725	0.00923651	-0.0266702	-0.0228713	0.0844323
	-0.0956216	0.100709	0.126251	0.0744834	0.0363273	0.180977
	-0.095015	0.0144371	0.0588916	-0.0781212	0.126339	0.00568071
	-0.100711	0.0292674	-0.0351136	0.0500372	0.155445	0.110352
	-0.102816	0.118502	0.0688008	-0.117358	0.0183551	0.0631267
	-0.0742266	0.147856	0.129283	0.0030362	0.0103508	0.00476665
	-0.0849567	0.0330983	0.0225061	-0.0552887	0.0275888	0.108399
	-0.113221	-0.049646	-0.0630554	-0.055608	-0.0350126	0.119146
	-0.0873593	0.0325928	0.0732556	-0.0447517	0.0533218	0.107121
	-0.06105	-0.0110854	0.308234	-0.0950919	0.122889	-0.0250083
	0.0650313	0.0988254	0.0932171	-0.0953806	0.186056	0.12633
	-0.13769	0.206558	-0.0269816	0.0639233	0.162892	0.00742171
	-0.0473239	0.0622463	0.0584825	-0.0354914	-0.0197444	0.0675673
	-0.118915	0.14919	0.0605082	-0.0059871	0.0165745	-0.0049512
	-0.0103576	0.0279373	0.0951908	-0.0907113	0.140412	0.0986304
	0.062155	-0.0709165	0.0438101	-0.0230817	0.00752899	0.137886
	-0.116461	-0.0752738	-0.100321	-0.0597791	-0.021732	0.0428106
	-0.0504328	-0.10354	0.0662624	-0.091142	0.00765772	0.174719
	-0.0655303	-0.0291046	0.307497	-0.081426	-0.0083317	0.00352046
	-0.0861144	0.123695	0.0066322	-0.0855465	0.074762	-0.0511549
	-0.107532	-0.0402759	0.138518	-0.0249735	0.0484175	0.109734
	-0.068356	0.0210478	0.0542947	0.0511622	-0.0350364	-0.0534597
	-0.100916	0.130853	-0.0024391	-0.0197951	0.0258334	0.114289
	-0.0984883	0.00272109	-0.0310997	-0.0004134	0.019983	0.168402
	-0.0301836	-0.012659	0.066684	-0.0221844	-0.0064587	-0.0326168
	-0.0686708	-0.0604634	0.0982236	-0.158502	0.0327511	0.0596389
	-0.0615874	-0.0062169	0.0890941	-0.0349672	0.0168182	0.0963626
	-0.0135252	0.0401108	0.0509051	0.020005	0.0648253	0.0396621
	-0.139844	-0.0226228	0.0416101	-0.0658923	0.041572	0.115264
	-0.0170801	-0.126321	0.0338957	-0.0480784	0.061872	0.042046
	-0.103313	0.198464	0.0977926	-0.046005	-0.0031869	0.115244
	-0.130789	-0.0205575	-0.0930007	-0.0856166	-0.0490007	0.220237
	-0.0571401	-0.0865576	-0.0350644	-0.0746939	0.041	0.0159474
	-0.16102	0.198538	0.128862	-0.0972838	0.0598986	-0.0244701
	-0.0385088	0.0643935	0.102288	-0.0474856	0.078062	0.0944159
	-0.0436356	-0.0075416	0.0222999	0.00597007	-0.0046144	0.135278
	-0.0377791	0.0133274	-0.0300311	-0.0222487	-0.0219029	-0.0204962
	-0.129986	0.146241	-0.0324351	-0.0421852	0.0131581	0.0625871
	-0.142756	0.0716752	0.154763	-0.0507797	-0.0150414	0.0591841
	-0.246983	0.0346195	-0.0712563	-0.0949469	0.0904867	0.0643955
	-0.0281358	0.0234835	0.0317832	-0.117772	0.115505	0.105018
	-0.11206	-0.0424133	0.153971	-0.0526849	-0.0116393	-0.0062027
	-0.169642	0.240514	0.0403451	-0.0872874	-0.0018891	0.0968105
	-0.0570874	0.235568	-0.0120627	-0.0311377	0.0738619	-0.102336
	-0.0991381	0.0495863	0.0409982	-0.0755818	0.0460196	-0.0781532
	-0.0268196	0.0450304	-0.0334273	-0.0758234	0.0597984	0.0818357
	0.0457516	-0.118736	0.0479146	-0.0088078	0.0826597	-0.0072075
	-0.0978471	0.12055	0.117847	0.00278761	-0.0323126	0.0456589
	-0.160934	-0.0320574	0.0714727	0.00381343	-0.0279006	0.127121
	-0.0799291	-0.0259808	0.0744657	-0.0499189	-0.0506609	0.105317
	-0.13958	-0.0560888	0.0297719	-0.0883317	0.0440812	0.0189695
	-0.0645878	-0.0414236	0.0245924	-0.02987	0.109873	0.0466858
	0.0440906	0.0608361	0.0170081	-0.0709128	0.137606	0.0642206
	-0.191257	0.0449972	-0.0986412	-0.0658175	-0.0016186	0.10793
	0.0165596	0.0417359	-0.0197414	-0.0471433	0.0270403	0.0231893
	-0.156788	-0.0356965	0.0156444	0.0129431	0.0181512	0.0739335
	-0.150552	0.0197252	-0.0358533	-0.0314369	0.0625268	-0.0790219
	-0.106634	0.0864886	0.0177221	-0.112606	0.0596188	0.0959229
	-0.118302	-0.110918	-0.0338203	0.0643343	0.203366	-0.0269247
	-0.0995204	0.0595254	0.0122601	0.0283993	0.0633373	-0.0023901
	-0.0976525	0.152089	-0.036337	-0.0757942	0.054405	-0.065943
	-0.0873794	0.0575784	0.0760542	0.0810782	-0.0635468	0.0601911
	-0.114458	0.111616	0.00987053	-0.0461231	-0.0350977	-0.0772548
	-0.0501291	0.0553318	-0.0327092	-0.0772355	0.0223291	0.0687652
	-0.164786	0.0284688	-0.0262399	0.0436571	0.0834858	0.0825024
	-0.149584	0.136304	-0.0316046	-0.0824654	-0.0159491	0.040295
	-0.101962	0.0768141	-0.081167	-0.0198998	0.13844	0.0348863
	-0.100272	0.0875924	-0.0137173	0.071505	-0.0245976	0.179032
	-0.0886581	0.0459476	0.0976873	-0.0387051	-0.0171376	0.00030065
	-0.0143788	0.0115675	-0.0225291	-0.0419959	0.0136903	0.212469
	-0.0805815	-0.0217053	-0.0652477	-0.0829732	0.0104256	-0.0757841
	-0.0958556	0.0248949	0.0408035	-0.037429	0.0264425	0.211292
	-0.0626147	0.0938219	0.0643646	-0.0198647	0.0438537	0.0810763
	-0.001275	-0.0102344	0.0110617	-0.0245113	-0.0817692	0.101043
	-0.0984143	0.0921043	0.0147207	-0.0801205	0.113105	-0.0438848
	0.0105484	-0.150033	0.104296	-0.0565961	0.014189	0.0813663
	-0.153608	0.222862	-0.095331	-0.0650404	-0.0110795	0.0534687
	-0.0535571	-0.0018899	-0.0130983	-0.0710626	-0.0725704	-0.0150856
	-0.0833088	0.0252627	0.0478971	-0.0394021	0.0643864	0.127961
	-0.000137	0.0433512	0.0413862	-0.0278324	0.123836	-0.0049844
	-0.108916	0.0235394	-0.0927754	-0.0609116	0.00259913	0.0968524
	-0.0118402	-0.0408401	0.00632463	-0.0154007	-0.0037011	0.0359667
	-0.0291928	-0.0565359	0.137685	0.0421351	0.0195195	0.0845392
	-0.141064	-0.0721607	-0.0911881	-0.0270042	0.0883141	-0.0202427
	0.0356203	-0.101258	0.58592	-0.0191768	-0.0203892	0.0254017
	-0.0367186	0.0811129	0.0404144	-0.0459047	0.0509739	0.063848
	-0.0181076	0.00492081	-0.0638929	-0.0445586	0.0293209	0.0520308
	-0.157046	0.0986452	0.0375899	-0.0581836	0.0439956	0.136937
	-0.0926405	0.0316103	0.0440313	-0.0728425	0.0733042	0.104983
	-0.109139	0.123057	-0.026342	0.00292791	-0.0504422	0.0108993
	-0.112546	0.178688	-0.0162022	-0.0258605	0.112706	0.141299
	-0.143008	0.0225717	0.0553958	0.0102348	0.00326014	-0.0019485
	-0.141245	-0.0711402	-0.0331642	-0.086368	0.00771255	-0.0477424
	-0.0678246	0.0603177	-0.0674358	-0.0648083	0.0931114	0.194833
	-0.0155249	0.0900632	0.0176202	-0.0856014	0.0436963	0.0705838
	-0.0753493	0.0837424	0.111298	-0.0674076	-0.021508	0.106576
	-0.0627759	0.0594357	-0.0697996	-0.0489144	0.0418757	0.101197
	-0.113945	-0.0399596	0.107924	-0.0087784	0.0323158	-0.0627407
	-0.0056575	-0.0769071	0.108369	-0.0218997	-0.045546	0.145212
	-0.155954	0.185706	0.0632717	-0.108801	-0.0598028	0.163925
	-0.0810906	0.0220227	-0.0362105	-0.0820811	0.0206021	0.0393558
	-0.0612116	0.0732101	0.0514497	-0.108759	0.115207	-0.010069
	-0.127931	0.0618414	-0.100941	0.254513	-0.0930401	0.0161628
	-0.0831735	0.0219176	0.0483163	-0.0716587	0.0825594	0.10549
	-0.201279	0.0171816	-0.011083	-0.0539244	0.122239	0.135082
	-0.048	0.0138123	0.00190753	-0.0217716	-0.105634	0.130669
	-0.104072	0.00705174	0.0175824	-0.0226275	0.037269	0.0975005
	0.123737	-0.0193575	0.127402	-0.0935937	0.010389	0.108795
	-0.138268	-0.0062296	0.177461	-0.083536	0.008286	0.105362
	-0.0385875	-0.013942	0.100037	-0.0456547	-0.0176688	0.0148548
	-0.0952074	-0.0183672	0.0568355	-0.0365986	-0.0672125	0.127859
	-0.0340153	-0.114562	0.0751804	-0.0199622	0.185171	0.145945
	-0.0620074	0.192735	0.070279	-0.0344853	0.126873	0.0316644
	-0.177962	0.14402	0.01482	-0.0665024	-0.0022687	0.097475
	-0.123424	0.0692407	0.0485465	0.226094	0.0248689	-0.0377732
	-0.107457	-0.0622092	0.0868527	-0.0237369	-0.0469172	0.108023
	-0.0886902	0.216376	0.020368	-0.0339067	0.0926371	-0.0355407
	-0.0966255	0.0882908	-0.0372018	0.0589844	0.0736072	0.053144
	-0.0600757	0.108998	-0.0033424	-0.0601859	0.0263264	0.0720371
	-0.0821916	-0.0138028	-0.011738	-0.0235806	0.0264628	0.0186376
	-0.0600862	0.00401391	0.0602033	-0.0357179	0.00763668	0.0587393
	-0.139048	-0.0077929	0.0166855	-0.037713	0.157002	-0.081312
	-0.0268945	-0.0573774	0.0790747	0.022123	0.0430965	0.0632482
	-0.0436561	-0.106251	-0.0327691	-0.101267	0.205075	0.121603
	-0.0211708	-0.0854058	0.0386309	-0.0002179	0.152463	0.070439
	-0.0626238	-0.0510533	0.0902987	-0.0798996	0.0320898	-0.0091793
	-0.108763	0.0979202	0.222377	0.0391048	-0.0518746	0.0294165
	-0.0979775	-0.0070959	0.152327	-0.0242912	0.188479	0.100308
	-0.123549	-0.0828061	0.0704958	-0.08897	0.0423428	-0.0488351
	-0.0727603	-0.183433	-0.0094786	-0.0752513	0.211622	0.0486262
	-0.0773457	0.0730252	0.0665123	-0.0974401	0.0615736	0.0111289
	-0.147574	-0.0526688	-0.0021297	-0.0708269	0.0608911	0.124983
	-0.0540978	0.0710218	0.0180791	-0.0011424	0.00267451	0.121786
	-0.100023	-0.0209736	0.177388	0.0097463	0.0544322	0.0818746
	-0.139254	0.0754628	0.0214716	-0.0500231	0.184493	0.0772431
	-0.103185	-0.0697692	0.24208	-0.0469082	0.131791	0.014829
	-0.127232	-0.0377762	0.0068011	-0.05101	0.0975752	0.127743
	-0.0222643	0.00942811	0.0141361	-0.054595	0.0382381	0.0687748
	-0.062051	0.0146408	0.130005	-0.0436442	0.0292846	0.0851968
	-0.0820776	0.022877	0.172814	-0.0487464	0.0895772	0.0979244
	-0.207999	0.0262551	0.063563	-0.0464615	0.0899183	-0.0571186
	-0.113799	0.102068	-0.0201386	-0.10774	0.0450068	0.0106103
	-0.15977	-0.0155315	0.0028153	-0.0605694	0.0707296	0.0501336
	-0.125577	0.251607	-0.0426508	-0.0664394	0.154834	0.0368337
	-0.208062	0.0746347	-0.0249201	-0.0466289	0.0272999	0.057649
	-0.128911	0.039706	0.0545941	-0.0908303	0.0427938	0.0387731
	-0.172943	0.0243338	0.16119	-0.0788245	-0.0849174	0.0759464
	-0.14864	0.222957	0.0460622	-0.0645885	0.0637179	-0.0268186
	-0.162142	0.0202161	0.195869	-0.0347138	-0.0783374	0.0201765
	0.0368627	0.0631507	0.110259	0.0223605	-0.0264146	0.00540261
	-0.115865	0.166787	0.282802	-0.06403	0.0502461	0.0733462
	-0.112973	-0.117879	-0.017564	-0.0540225	0.0527953	0.0402789
	-0.0419847	-0.0664952	0.00310888	-0.0402157	-0.0277733	0.0325072
	-0.0485019	-0.0898066	-0.0192185	-0.0198313	0.113711	0.157459
	-0.0644479	0.197355	0.0523452	-0.0483523	-0.0173064	-0.0138362
	-0.0580854	-0.0610223	0.0702875	-0.0672517	-0.0190157	0.113771
	-0.135472	0.034123	-0.0088261	0.0177518	0.0303605	0.0757622
	-0.0778004	0.103501	0.0411645	-0.0930546	0.139518	0.082434
	-0.172284	0.0203989	-0.0210367	-0.123236	0.0462181	0.132784
	-0.0824351	-0.0295901	0.0322016	-0.068133	0.109484	0.0101903
	-0.0835576	0.0611413	0.107736	-0.0301898	-0.0175313	0.0526679
	-0.031196	-0.0440271	0.0581149	-0.0735388	-0.0429235	0.170547
	-0.14192	0.11512	0.173903	-0.0255541	-0.0402032	0.1009
	-0.112835	0.109607	0.0119873	-0.0588446	0.0294891	0.133232
	-0.111315	0.0612234	0.126417	-0.032208	-0.0325518	-0.0572875
	-0.148009	-0.0281121	0.186192	-0.0523527	0.0379745	0.021265
	-0.0911547	-0.0701868	-0.0592276	0.0534492	0.12764	0.0219566
	-0.109852	0.020506	0.0727205	-0.0908537	0.0001017	0.0969144
	-0.219887	-0.041693	0.00668986	-0.161343	-0.0037599	0.0831431
	-0.080701	-0.0049617	0.123937	-0.0289189	0.0325048	-0.0405683
	-0.0542314	-0.0700031	0.0861136	-0.0060837	0.115471	0.0219058
	-0.0937447	0.149159	-0.0222193	-0.0420877	0.0971668	0.238452
	-0.0787463	-0.0195724	0.0211618	-0.033636	0.079016	0.110704
	-0.121471	-0.0221916	0.154736	-0.0554559	0.0395135	0.0124627
	-0.14917	-0.123079	-0.0483314	-0.0519106	-0.0098202	0.00095639
	-0.124143	0.0472488	-0.0381013	-0.0691882	0.0664802	-0.0281446
	-0.143772	-0.0151517	0.0929567	-0.0683893	0.00425273	-0.0001795
	-0.115207	0.00369116	0.0836452	-0.0536729	0.0315661	-0.022814
	0.0146447	-0.0493926	0.0978239	-0.0630892	-0.0708604	0.0607231
	-0.104082	-0.0137831	-0.0407711	-0.0188981	0.100599	0.0762464
	-0.0367854	0.259087	0.120161	-0.0804143	-0.0536327	-0.0903462
	-0.006326	0.10723	0.0792493	-0.0659936	-0.0011872	0.034193
	-0.0709345	0.147939	0.0652202	-0.0150756	0.0383682	0.0769908
	-0.117058	0.0756476	0.0359728	-0.019509	0.102214	0.188284
	-0.0016303	0.0727091	0.0154316	-0.0125539	0.10186	0.00840492
	-0.104693	-0.0050717	0.0662623	-0.0210739	-0.0027065	0.0179734
	-0.122579	0.00558947	0.0902138	0.0575728	-0.0608652	0.203738
	-0.0856322	-0.0261084	0.129162	-0.0508208	-0.008751	0.0149212
	-0.0431194	0.231073	0.0788272	-0.0701242	0.172549	-0.0870572
	-0.0723372	0.0489156	0.0700767	-0.0564602	0.0439473	0.0369124
	-0.143587	0.131144	0.112776	-0.0904831	0.0700479	0.149607
	-0.148556	0.14194	-0.0121291	-0.0786978	0.0189187	0.0879148
	-0.0702817	0.175998	0.00516244	0.0324117	-0.0194318	0.0514155
	-0.0850872	0.0302741	-0.011501	0.00370343	0.0593466	0.0245927
	-0.20351	-0.0148732	0.113179	-0.0752394	0.0685154	-0.0644962
	-0.108607	0.035468	-0.0189309	0.457544	-0.0603175	0.0640755
	-0.0271521	0.0595203	0.11843	0.0844768	0.10003	0.215454
	0.0641364	-0.116663	0.0202145	-0.063595	-0.0488339	0.0559383
	-0.150435	0.144566	-0.0200589	-0.0831835	-0.051919	0.0721712
	-0.0475389	0.0371036	-0.109833	0.00859918	0.0428977	0.101202
	-0.0878322	0.0754907	0.0472603	-0.0458205	0.110425	0.135692
	-0.0458531	-0.0729399	0.120766	-0.030597	-0.0204802	0.0311124
	-0.133689	0.0331798	0.110826	-0.113347	-0.0878706	0.19813
	-0.169896	-0.102488	-0.0337928	-0.0632898	0.0691657	-0.0692805
	-0.044608	0.0957704	-0.0674687	0.318196	0.129447	0.142313
	-0.159692	-0.0273465	-0.104303	-0.0509536	-0.0491393	0.136097
	-0.139255	0.0948729	0.00945825	-0.100172	0.00126362	-0.0329357
	-0.0556478	0.133095	0.022122	-0.0443779	-0.0310885	0.164048
	-0.0487319	0.122913	0.0762276	-0.0134737	0.0146793	0.104745
	-0.161842	-0.0654487	-0.0817161	-0.102048	-0.0066771	-0.0148458
	-0.27276	0.0175228	-0.066946	-0.0086472	-0.0153765	0.0173508
	-0.071073	-0.0407857	-0.0310343	-0.0119988	0.104332	0.0638577
	-0.11016	0.0459073	0.0490174	-0.0206862	0.0655151	0.0841872
	-0.15662	0.141054	0.143717	-0.146953	0.09079	0.0508527
	-0.185243	0.012444	0.0510435	-0.080675	0.295993	0.173733
	-0.162358	0.103599	-0.14264	-0.051853	0.089152	0.0287599
	-0.187201	0.0917742	-0.110181	-0.0615247	0.104463	0.0201624
	-0.0623751	-0.061337	-0.0964384	-0.0139328	-0.007042	0.00629876
	-0.157455	0.082719	0.0967572	-0.0549832	0.0208404	0.036541
	-0.0566212	0.00348782	-0.0311032	-0.0738408	0.0988476	0.0760916
	-0.0194976	0.0212152	0.119895	-0.0587164	-0.0361242	-0.0183927
	-0.145407	-0.180032	0.139632	-0.0848428	0.0171199	-0.087104
	-0.059975	0.155422	0.124716	-0.0571276	0.0590347	-0.0426503
	-0.0663731	0.0852786	-0.0155125	-0.116484	-0.0955997	-0.0207783
	-0.0586363	0.103108	0.0424129	-0.0193851	0.0539347	0.120787
	-0.11088	0.028911	0.045475	-0.0730016	-0.0538195	0.129302
	-0.074	0.0650845	0.0184588	0.108654	0.0720117	0.00064265
	-0.0458203	-0.0170797	0.0914514	-0.0855262	0.113875	0.0860301
	-0.0549875	0.0855611	0.0433458	-0.0565491	-0.0044543	0.00394633
	0.0169613	0.109836	0.171389	-0.0008915	-0.0954291	0.006793
	-0.173599	-0.086828	0.0902794	-0.0752365	-0.0641555	-0.0335176
	-0.0807653	0.0663199	-0.0123856	-0.030243	-0.0027228	-0.0431184
	-0.152668	0.085322	0.0619883	-0.0325085	-0.0526399	0.138046
	-0.117319	0.121406	0.106019	-0.13735	-0.0064261	-0.0038874
	-0.0808593	0.00551136	0.0754443	-0.0204671	0.0803574	-0.0089557
	-0.0798336	0.0883279	-0.0437255	-0.0551769	0.0102998	-0.0739615
	-0.124351	-0.0390944	0.065668	-0.120281	0.00090439	0.122013
	-0.198282	0.0505813	0.034609	-0.0058701	0.121528	0.179646
	-0.097885	0.0512783	-0.009813	0.0828211	0.0266629	0.0334846
	-0.0366087	-0.007905	-0.0276785	0.00702558	-0.0172566	0.102874
	-0.106238	0.165334	-0.0272957	-0.0613449	0.0893156	0.0997038
	-0.076643	0.0261584	-0.0238208	-0.0340692	-0.012638	0.0810931
	-0.143102	-0.0054178	0.0764622	-0.0566483	0.0433449	-0.0388915
	-0.0045892	0.0633202	-0.0022029	0.108262	0.0281908	0.03308
	-0.139747	-0.0088094	-0.0294159	-0.0563239	0.0731671	0.108208
	-0.101952	0.0776189	-0.0416017	-0.0097506	0.0462225	0.0639318
	-0.0958344	0.118966	0.158365	-0.0707425	-0.0382782	-0.0334499
	-0.0437955	-0.137418	-0.0629854	0.0416001	-0.0471297	0.0378757
	-0.148119	-0.0217637	0.0292674	-0.0426065	-0.0421099	0.0181584
	-0.0730464	0.16855	0.0353403	-0.0045629	-0.0288842	0.0396593
	-0.0869832	-0.0864674	0.225712	0.0421453	-0.0358527	0.0405762
	-0.130227	-0.0138419	-0.0910252	-0.036703	0.104875	0.0112829
	-0.178091	0.0881935	0.136251	-0.0658793	0.132245	-0.0080502
	-0.105085	-0.0062949	0.208877	0.0120162	0.0790044	0.0566725
	-0.128828	-0.0203062	0.0417904	-0.0667408	0.0642271	0.140627
	-0.0352548	0.0492532	-0.0066426	-0.0509768	0.05882	0.0643909
	-0.172324	0.0227241	0.025916	-0.114481	0.0189929	0.0435514
	-0.0990458	0.0448329	-0.0295793	-0.11983	0.0244989	0.168377
	-0.0659965	-0.0185637	-0.0062529	-0.0764614	0.039558	0.151268
	-0.13068	-0.0211111	0.163945	0.00344271	0.0243311	0.115744
	-0.141883	0.00562853	-0.0019876	0.0720179	0.0391615	0.210103
	-0.0640734	0.0816406	0.0615192	0.180531	0.0679719	0.0127779
	-0.157701	0.206088	-0.0745261	-0.0133715	0.0605694	0.0690261
	-0.0729266	-0.0109421	0.146875	-0.0291732	-0.0101128	0.0293999
	0.0622386	0.149948	-0.0286081	-0.131241	-0.0668094	-0.0860689
	-0.0971117	-0.0637793	0.105256	-0.0992301	0.0165737	0.104223
	-0.006319	0.0923007	-0.0403534	0.0187979	0.158181	0.0481403
	-0.101945	0.0218637	0.0550799	-0.0206395	0.0609298	0.112384
	-0.117031	0.0135403	0.0797171	-0.0307276	0.0506895	-0.0010682
	-0.117598	0.120095	0.0401744	-0.0391565	0.0438337	0.00280103
	-0.0913734	0.0153022	0.108335	-0.0032854	0.013559	0.213314
	0.0360355	-0.140228	0.0367132	-0.0346044	0.0104146	-0.0415014
	-0.0413912	0.0787463	0.042978	-0.0463051	-0.0025017	-0.0343926
	-0.0388593	0.138125	0.00943605	-0.0252039	0.0492293	0.0462668
	-0.100395	0.0938657	0.0625625	-0.062988	-0.0375386	-0.0122882
	-0.157989	0.0617477	-0.0090514	-0.114772	-0.0504381	0.127506
	-0.0546573	0.0110003	0.0418269	-0.0302611	0.133308	-0.0263504
	-0.151381	0.163998	0.0484029	-0.0820574	0.0199412	0.0269958
	-0.125908	0.0869816	-0.0267192	-0.0775536	-0.0065145	-0.0861998
	0.0753425	0.152424	-0.0113609	-0.0107316	0.119813	0.0133552
	-0.0916885	0.0529904	-0.006065	-0.0681261	-0.0722648	0.117437
	0.0185599	-0.0339249	-0.0475541	-0.0480504	0.0136207	0.1237
	-0.117553	0.153579	0.123818	0.00962507	0.027321	0.084362
	-0.0994999	0.0165704	0.0693752	-0.0753844	0.0564774	-0.0342387
	-0.165719	0.0154981	0.0614702	-0.0439805	0.0434789	-0.059763
	-0.0800714	-0.0727642	0.0461678	0.00417261	0.0872997	0.0852186
	-0.173215	-0.0457864	-0.0062058	0.0449265	-0.0411233	-0.0178586
	-0.102985	0.0510511	-0.0498198	0.0075152	0.0071586	0.0774383
	-0.0838532	0.104529	-0.0039982	-0.0450089	0.0494878	0.00108043
	-0.105791	0.107819	0.00153036	-0.0803886	-0.0206045	0.0754298
	-0.0745895	0.0167476	0.122676	-0.0648708	-0.051966	-0.0483738
	-0.120776	0.114413	0.0946161	-0.102476	0.0180275	0.0631857
	0.0166552	-0.026024	0.138995	-0.0675274	0.00582477	7.23e-05
	-0.115398	-0.016995	0.0919553	-0.0732561	0.0387825	0.0149484
	-0.0700099	0.0851616	0.130537	0.0115791	0.0248913	0.0552695
	-0.160558	-0.0201415	0.078908	-0.0444313	-0.0155889	-0.0500714
	-0.180021	-0.159737	0.0762501	-0.0177555	0.0697183	0.15743
	-0.0175766	0.0366703	0.00089428	-0.113057	0.0107005	-0.109405
	-0.0223105	-0.0667308	0.10796	-0.0682892	0.0777955	0.0669323
	-0.059154	-0.0101092	0.0790155	-0.0817915	-0.0087373	0.162997
	-0.0904324	0.0421921	0.0232121	-0.0133967	-0.0157664	0.030981
	-0.0578477	0.067646	0.141291	-0.0063048	-0.0501908	0.091407
	0.0121248	-0.0619618	-0.000256	-0.0453371	0.0180515	0.00280398
	-0.204555	0.00261736	-0.0111708	-0.0797987	0.0613227	0.0187045
	-0.11982	0.0471116	0.00982779	-0.102095	0.0402174	0.0528665
	-0.194474	0.0605958	-0.0508108	0.0442081	0.0359621	0.00671481
	-0.0972875	0.00130676	0.142627	-0.0120557	-0.058077	0.0502285
	-0.0543346	-0.0383224	0.0450786	-0.0415713	0.0801415	-0.0728973
	-0.159246	-0.0701803	0.125249	-0.0562255	0.161695	0.0772285
	-0.044963	0.0883398	-0.0083705	-0.0516836	-0.0260986	0.00142383
	-0.0289091	-0.123829	0.157812	-0.0344289	0.070036	-0.0006428
	-0.0040297	-0.0226768	0.0453601	-0.111172	0.00761921	-0.0237259
	-0.0704317	0.0913891	-0.12085	-0.0323851	0.0306193	0.0852756
	-0.0498043	0.00798085	0.182535	-0.0531852	0.0209124	-0.0388538
	-0.107177	0.0925538	0.0398274	-0.0479498	-0.0012956	0.00104184
	-0.120344	0.00398316	-0.0212228	-0.039005	0.0610431	0.159271
	-0.014399	0.0712383	0.0413151	0.00170165	-0.0040239	-0.0293523
	-0.112165	0.0927176	0.11529	-0.0155446	0.139744	0.029393
	-0.211021	0.0779619	0.045253	-0.0495394	-0.0156334	0.169938
	-0.127547	0.00999555	0.118936	-0.0096938	0.087338	0.0100909
	-0.120532	0.225798	0.0790433	-0.111775	0.0468514	0.0096482
	-0.13958	0.0569469	0.149111	-0.0625634	-0.0072637	0.0330784
	-0.226584	-0.0941873	0.0956927	0.102402	-0.0028735	0.115128
	-0.0770737	0.0880911	0.0127045	-0.0069148	0.0177853	-0.0121123
	-0.0650054	0.0533935	0.0512381	-0.0377354	-0.0168767	-0.0299248
	-0.150978	0.0509768	0.00839768	-0.0266271	-0.0113711	-0.0096642
	-0.175663	-0.0330404	0.135297	0.0128286	-0.0804454	0.109721
	0.121554	0.0777721	0.0735309	-0.117544	0.00321443	0.0497017
	-0.133413	-0.0559242	0.0835833	-0.042146	0.0174246	-0.0848887
	-0.0730062	0.00387898	-0.0423673	-0.0156538	0.105458	0.0605582
	-0.0638274	-0.0061092	0.0429682	-0.0336404	0.120531	-0.0696871
	-0.165436	0.00261065	-0.132347	-0.0469292	-0.0432492	0.0458632
	-0.0026886	0.0434224	-0.0013024	-0.0264487	0.0297561	-0.0139694
	-0.192799	-0.0584582	-0.144619	-0.107198	0.0506611	0.11466
	-0.0533029	-0.0044708	0.0538888	-0.0720322	0.0432237	0.173256
	-0.152154	-0.0776561	0.062588	-0.0255237	0.114137	-0.0088179
	-0.023329	0.0258195	0.143558	-0.129828	-0.0591436	-0.0274982
	-0.0951231	0.225506	0.0544352	0.249028	0.00517915	0.0465783
	-0.0599943	0.011647	-0.0204301	-0.0426741	0.081872	-0.0137137
	-0.167513	-0.074803	-0.0412588	-0.0709245	-0.0497144	0.0227458
	-0.0771842	-0.0189929	-0.0025114	-0.0090781	0.066249	0.0224147
	-0.130968	0.120842	0.186428	-0.1288	0.0719443	0.00134368
	-0.0998956	-0.0088534	-0.0961168	-0.068876	0.00809693	0.0624068
	-0.149818	0.110257	0.0528863	-0.0583187	0.073911	-0.071908
	-0.0915912	0.01219	0.115854	-0.0697204	-0.001273	0.0327404
	-0.0720679	0.0315176	0.103623	-0.0449429	-0.0809253	0.0751862
	-0.140447	0.0915058	-0.0188637	-0.110802	0.0171928	-0.0041468
	-0.104817	0.0938413	0.136507	-0.154767	0.0351357	-0.0012645
	-0.0389217	-0.0697555	-0.0260335	0.0385506	0.0277716	-0.0055898
	-0.041564	-0.0911049	0.206912	0.00069034	0.055873	-0.0279063
	-0.0833835	0.062944	0.00820356	-0.0794966	0.00967794	-0.0216729
	-0.0809328	-0.0360202	0.0226417	-0.0405764	-0.0327554	0.120935
	-0.148034	-0.086268	-0.023033	-0.0150143	0.0847669	0.0528001
	-0.115287	0.105887	0.177544	-0.0183377	0.0518734	0.0897302
	-0.17829	0.0163362	0.0082972	-0.089569	0.00241337	0.18734
	-0.129176	0.102	-0.0333953	-0.0269265	-0.015643	0.148942
	-0.0574194	0.0607177	0.0321874	-0.0926559	0.0137379	0.0235547
	-0.0267998	-0.037867	0.0830266	-0.0864868	0.118321	0.154113
	-0.144627	-0.0262197	-0.0222162	0.0859014	0.0222486	-0.0385559
	-0.101775	-0.0643348	-0.0080063	-0.0598424	0.0240204	0.0462298
	-0.128319	-0.0417063	0.0316642	-0.0098848	0.0402411	0.00401008
	-0.0817623	0.0324932	0.0469769	0.0116959	0.0556008	0.09013
	-0.0598165	0.0705068	0.181209	-0.0368292	0.224716	0.0951677
	-0.0688334	-0.0702627	0.0368081	-0.0835104	0.0889239	-0.0805561
	-0.0918715	0.0426797	0.0681032	-0.0798659	0.153606	0.0802965
	-0.177768	0.110318	0.149519	-0.0385046	-0.0343671	0.0629061
	-0.131245	-0.0222208	0.130662	-0.0253238	-0.0044197	-0.0897438
	-0.0894475	-0.0564926	0.0751147	-0.103045	0.0770981	0.0402487
	-0.062113	0.0762453	-0.0274529	-0.104655	0.153327	0.043479
	-0.120643	0.0138285	0.133396	-0.090603	0.0255503	0.075361
	-0.230121	0.221444	0.0157013	-0.0932241	0.0201276	0.0808633
	-0.109221	0.0831042	-0.0405724	-0.0459385	0.0631098	0.0369193
	-0.0289101	-0.0368155	0.0909082	-0.126836	0.122334	0.0856357
	-0.106986	-0.093013	0.132641	0.0381085	-0.0132905	0.0159014
	-0.0904176	0.0180022	-0.0042769	-0.098451	0.0963824	0.0299906
	-0.0532267	0.0197092	0.127712	-0.0450632	0.0319171	0.0674068
	-0.12902	-0.0029207	0.0751171	-0.0975247	0.0692646	0.0673282
	0.00189056	-0.0890557	0.0199291	-0.109454	0.0548584	-0.0292813
	-0.0847177	-0.0319575	0.0445832	-0.10084	-0.0616355	0.0811247
	-0.0427022	-0.0842379	0.0063377	-0.0449094	0.0497593	0.0580282
	-0.102439	0.0836926	-0.0129123	-0.0407683	0.199974	0.107166
	-0.0024274	0.0226145	0.153669	0.0373965	0.00533018	0.0332775
	-0.0530815	-0.0716523	0.0742727	-0.123474	0.00870221	0.0150388
	-0.154516	0.0720007	-0.116615	-0.093411	0.00920167	0.105278
	0.0555703	0.123811	-0.0036472	-0.0037511	-0.0442014	-0.0228402
	-0.0230183	-0.0632634	0.0334245	-0.115952	0.0975441	0.0132233
	-0.0612374	0.0285693	-0.0496898	-0.0300427	0.149963	0.105912
	-0.073738	-0.154251	-9.26e-05	-0.0541008	0.0259443	0.0590559
	-0.150331	0.132117	0.0623781	0.0635451	0.0299538	0.0215795
	-0.0880304	0.0123313	-0.0219083	0.0545346	0.101712	0.028903
	-0.0382076	0.0376403	0.189629	-0.0722498	0.0793538	0.0154017
	-0.097359	-0.0635052	-0.0248456	-0.0704316	0.0564785	-0.0005653
	-0.0612192	-0.0298463	0.013756	0.0249996	0.00412375	-0.0288977
	-0.0560799	9.9e-05	0.139246	-0.0265847	-0.0027502	-0.0379179
	0.0178111	0.0492769	0.0697838	-0.0178881	0.0442194	0.042848
	-0.105995	0.0218409	-0.0009508	-0.0485383	0.089535	0.0149747
	-0.168504	0.122723	0.191194	-0.049038	0.0719971	0.139159
	0.0366033	0.0157998	0.0495164	-0.104805	-0.042519	0.0450174
	-0.224906	0.223858	0.00910501	-0.0105456	-0.0073686	0.0624625
	-0.0757859	0.0620891	0.0569626	-0.0775176	-0.003504	0.0740679
	-0.132505	-0.0123156	0.121731	-0.0990055	0.0519218	0.198238
	0.0669223	0.058365	0.0371996	-0.0666285	-0.0054613	0.082019
	-0.14617	0.183337	0.0632892	-0.0751459	-0.0418934	-0.0031282
	-0.0513992	0.080434	0.0823414	0.0620119	0.0366103	-0.0997397
	0.0239317	0.015974	0.0875525	-0.0657605	0.00450316	0.161949
	-0.134682	-0.112857	-0.0671612	-0.0478224	0.215066	0.0190547
	0.096843	0.0144536	0.00689899	-0.0547199	0.0331743	0.107697
	-0.142968	-0.006695	0.0216769	-0.0647079	0.172313	0.0440929
	-0.168355	0.0974851	-0.0058242	-0.0478164	0.0816152	0.114682
	-0.0969008	0.208523	0.139677	-0.0642422	0.0139817	0.109758
	-0.15237	0.00463979	-0.021042	-0.0311813	0.0779824	-0.0196124
	-0.199611	-0.0149702	0.0929949	0.0702576	0.0430936	0.0771218
	-0.126903	0.16599	-0.11248	-0.0931057	0.0636314	-0.0266391
	-0.0478838	-0.141474	0.0542931	0.0530521	0.0760107	-0.0127954
	-0.0294073	0.0343299	0.213378	-0.0578369	0.0196601	0.0197373
	-0.0796336	0.100924	0.0330259	-0.0474526	0.0795244	0.119459
	-0.028581	-0.111891	0.28236	-0.030383	0.0551901	0.0779364
	0.0842129	0.0447472	0.00999625	-0.010086	-0.0341265	-0.0386841
	-0.103572	0.0879864	-0.0267302	-0.0264554	0.010616	0.0165958
	-0.129062	0.028888	0.0774121	-0.0740034	-0.063145	0.117133
	-0.103525	0.0857723	0.00056856	0.0256116	0.00838068	0.0340781
	-0.0132548	-0.0082231	0.113549	-0.0282178	-0.0088458	-0.0485933
	-0.0117714	0.0447209	-0.165052	5.9e-05	0.0289954	0.04043
	-0.0839806	0.0404881	-0.0856183	-0.0230835	0.0573201	0.0183068
	-0.0972193	0.00259997	0.131168	-0.010804	-0.0001922	0.181454
	-0.0462151	0.214946	0.082544	-0.0485635	0.0151143	0.113557
	-0.0348957	0.161215	0.0153365	-0.0078219	0.00864757	0.0259595
	-0.0779766	0.194885	-0.0121508	0.0299315	0.0603117	0.052789
	-0.0343494	-0.0606142	0.132567	-0.0933658	-0.0021469	0.0650106
	-0.150841	0.029709	0.0468748	-0.0783622	0.051276	-0.008028
	-0.139974	0.00194099	0.00517015	-0.0812983	-0.0165813	0.0408722
	-0.125915	0.00142347	0.074602	-0.0633864	-0.0287229	0.15527
	-0.0603163	0.0295822	-0.0988985	0.0181925	-0.0144094	0.0823986
	-0.137313	0.0852472	0.0336162	-0.110559	0.0512902	0.0156334
	-0.0923432	0.0659327	0.0774739	0.0318303	0.0261107	-0.0440509
	-0.0539019	-0.0443947	0.121906	-0.0568913	0.0452341	0.0549006
	-0.134393	-0.0739402	-0.0390722	0.0222595	-0.0256486	0.0996822
	-0.0936169	0.0898987	0.121203	-0.0172132	0.0785255	0.0581637
	-0.0553149	0.162437	-0.0675936	-0.0578124	-0.0320135	-0.009094
	-0.0801044	-0.0510333	0.0803464	-0.0515346	0.0358612	0.187897
	-0.0454949	0.00789567	0.204684	-0.0403772	0.00481503	0.146937
	-0.0013086	0.0454349	0.101894	-0.0929609	-0.0147827	0.291125
	-0.0651598	0.0813677	0.132205	-0.0250502	0.0174225	0.024875
	-0.109816	-0.100991	-0.0856874	-0.0539508	0.0622617	-0.0144483
	0.0606308	0.129487	0.0670932	-0.0569167	0.0581814	0.00859883
	-0.0531527	0.0888251	0.101463	-0.0283404	0.0126979	0.00677377
	-0.0702967	-0.0111001	-0.0437946	-0.0597427	0.0289311	0.0363796
	-0.178265	-0.0228054	0.00983012	-0.102218	0.0818969	-0.0325743
	-0.141155	-0.0031251	0.124903	-0.0820509	-0.0220263	-0.0038391
	-0.0641181	0.0432128	0.0282809	-0.0267466	-0.0329352	0.0868538
	-0.0574766	-0.0472498	0.0806083	-0.0360968	-0.0302298	-0.0682528
	-0.134142	-0.0866086	-0.0183289	-0.0226488	0.0162808	0.0604081
	-0.0890525	0.0435887	-0.0624936	-0.0313759	0.00462758	0.11173
	-0.127545	0.0707537	0.0632325	0.0090161	0.0489847	0.125853
	-0.11155	0.0310136	0.0199074	0.00572938	0.0536605	-0.0617645
	-0.139398	0.0567342	-0.0266646	-0.0974088	0.0422793	0.104218
	-0.143662	0.0337179	0.0958888	-0.0778975	0.0199262	0.0206815
	-0.116977	0.0292943	-0.0128058	0.0102555	-0.053071	0.0549302
	-0.105454	0.0299575	0.0294771	-0.0442779	0.158052	0.0765112
	-0.113019	0.0142762	0.0144349	-0.0363922	0.0144757	0.0371094
	-0.123176	0.0952198	-0.0420958	0.137659	0.0135229	0.173105
	-0.0329428	-0.0141465	0.0392711	-0.0241703	-0.0053672	0.0916995
	-0.107313	-0.0906246	0.0636804	-0.0458532	0.00949762	0.0464982
	-0.0991379	0.073336	0.0973076	-0.113205	0.00357031	0.0615669
	-0.149529	0.0200306	0.0785761	-0.0336911	0.00690097	-0.113717
	-0.0986553	0.0352586	0.0956754	-0.0054812	0.0748572	0.174064
	-0.0858958	0.120906	0.110832	-0.0889718	0.0652157	0.018558
	0.17132	0.12326	0.178834	-0.0536545	0.0455714	0.0567166
	-0.0974152	0.138297	-0.0661924	-0.0706803	0.0415857	0.0376374
	-0.0601918	-0.0565846	-0.0502243	-0.100665	0.0477076	0.0638824
	-0.190901	-0.0278057	0.164103	-0.0521655	0.0509763	0.0696171
	-0.0548794	0.00017944	0.12386	-0.0236499	0.0938325	-0.0414423
	-0.212007	-0.0122907	0.0170563	-0.101415	-0.0436968	-0.0448958
	-0.142316	0.0729472	-0.0352394	-0.114951	0.0180995	0.0385252
	-0.0994542	0.00282175	0.0819103	-0.0179363	0.204893	-0.0215981
	-0.0887575	0.00952158	0.0808273	-0.0965843	0.048844	0.0915955
	0.00086432	-0.05343	0.153537	-0.0004103	0.07893	0.112876
	-0.0766085	0.125482	0.0706583	0.0684712	0.00092982	0.0589506
	-0.0936854	0.080832	0.014836	-0.0650906	0.0872639	-0.0281416
	-0.0731844	0.0868539	0.0379654	-0.0950581	0.0337119	0.108763
	-0.095517	-0.0671004	0.016436	-0.145912	0.0441575	0.124408
	-0.139054	-0.0851652	0.106244	-0.0863303	0.0703972	0.065571
	-0.0165388	0.0514244	0.0409076	-0.0873274	-0.0316064	0.0519909
	-0.107135	0.155451	0.0347816	-0.0935264	0.0116686	0.0523155
	-0.0505102	0.0821172	0.111874	-0.0257564	-0.0094582	0.0557315
	-0.0836076	0.0470542	-0.0473223	-0.0054128	0.102288	0.107316
	-0.0838851	0.108824	0.116431	-0.0724809	0.0307841	0.0629841
	-0.145006	-0.023326	-0.027501	0.0131916	0.0806903	-0.0046007
	-0.11461	0.0601904	0.0201881	0.0101421	0.055929	-0.0448358
	-0.0307181	-0.0290521	0.0149888	-0.025738	0.156527	0.0903491
	-0.0745237	0.111448	-0.0514073	-0.0150104	0.115458	0.020254
	-0.102951	0.0556603	-0.0128559	-0.0326551	0.033009	0.176381
	-0.051905	-0.0111118	0.0846096	0.0146468	0.0392359	0.11201
	-0.132276	0.12033	0.0677106	0.405364	0.0143245	0.22717
	-0.120735	-0.0254935	0.0655372	0.113293	0.0699923	0.0871936
	-0.144514	0.0618604	-0.0074423	-0.0745658	-0.0549608	-0.049726
	-0.0046393	-0.0092084	0.228872	-0.0632658	-0.0485572	0.0829056
	-0.161206	0.0258485	0.0843437	-0.0642783	0.14542	-0.155594
	-0.0902829	0.133823	0.0330935	0.259605	0.0242961	0.0343988
	-0.0766101	0.128659	0.136493	-0.0561212	0.113402	-0.0039497
	-0.101707	0.0643323	0.00090969	0.010121	-0.0034998	-0.0588713
	-0.0402356	-0.0573918	-0.0599072	0.402911	0.0624418	0.03503
	-0.112319	-0.0284218	0.134801	-0.0222194	-0.000865	-0.0187682
	-0.123867	-0.0008901	0.146041	-0.0342506	0.0342921	-0.0108911
	-0.0625289	0.0335503	0.0281121	-0.0173827	0.203128	-0.0403099
	-0.0375167	-0.0408903	-0.0054552	-0.0693904	0.0454121	0.0542384
	-0.0843328	0.0460395	0.070156	-0.0705713	-0.0226821	0.0181893
	-0.143392	-0.0809176	-0.0203362	-0.141363	0.10528	0.167424
	-0.0170244	-0.0218308	-0.048378	-0.0228889	0.062097	0.140669
	-0.0694531	0.00738067	0.00776357	-0.0516277	0.0579165	0.122225
	-0.0753092	-0.0848877	0.0624785	-0.114465	0.0405096	0.0935305
	-0.0223875	-0.124601	0.118619	-0.0338272	-0.0187291	-0.0215561
	-0.0969282	-0.0485884	0.0155428	-0.0271162	0.112836	-0.058313
	0.0208845	0.0601703	0.0460947	-0.0459718	0.0456761	0.187586
	-0.0562849	0.199781	0.134853	-0.0443199	0.141174	-0.110946
	-0.072578	-0.0506995	0.0484336	-0.0602233	-0.0101229	0.0519794
	-0.114906	-0.0331995	0.0570037	-0.0457265	0.00494469	0.0026137
	-0.02047	0.202094	0.0104133	0.00546788	0.0184434	0.0692793
	-0.0493646	0.0330683	0.169374	-0.0954999	0.0390996	-0.032702
	-0.149188	0.0086201	0.045528	-0.0703621	-0.0081186	-0.0334496
	0.0747439	0.0322452	-0.0477893	-0.0299171	0.068039	0.0333248
	-0.07684	0.0838921	0.243478	-0.121778	0.00032904	0.109383
	-0.130941	-0.0731346	0.0939664	-0.0518443	0.15083	0.0393712
	-0.122218	0.168087	0.140248	-0.111884	0.0251666	-0.0335424
	-0.026257	-0.0288296	0.0960605	-0.112245	0.0881021	0.0480294
	-0.103853	0.112457	0.0669133	-0.0346415	0.0131547	0.224256
	-0.188552	-0.07516	0.00377546	-0.0144714	-0.0341034	-0.0289633
	-0.104667	0.00434609	0.14051	-0.0161712	-0.0274897	0.0445649
	-0.123058	-0.101958	0.150462	-0.081909	0.10396	0.0530504
	-0.195541	0.0826704	0.0386561	-0.107903	0.0890424	-0.0435224
	-0.0624066	-0.0455806	-0.0157173	-0.0215683	-0.0133894	-0.0722483
	-0.132058	0.0282965	-0.060677	-0.0911391	0.0285736	0.0217386
	-0.0014424	-0.0554051	0.0268816	-0.0138634	0.0436125	-0.0070415
	0.131465	-0.0146272	0.0153645	-0.0499497	-0.0137259	-0.119694
	-0.0859069	0.0438664	0.0115	-0.0673648	0.172909	0.117612
	-0.168894	0.0652174	0.117935	-0.0460272	0.165239	0.0669629
	-0.09802	0.220998	0.141886	0.0184343	0.00138554	0.0604836
	-0.074695	0.0194433	0.101277	-0.0327329	0.0660286	-0.0204843
	-0.20945	-0.0558517	-0.036161	-0.0631756	0.0564473	-0.0282616
	-0.0821058	-0.0300705	-0.0438347	-0.0333952	0.00301621	0.00029137
	-0.0904177	-0.0607571	0.0627754	-0.098307	0.0467274	0.0760501
	-0.139285	-0.0380348	0.0609682	-0.106043	-0.0208034	0.0327385
	-0.179339	0.00181682	0.235462	-0.0528523	0.042032	0.150595
	0.0735366	0.176784	-0.0185122	0.00856425	0.0602568	0.00439767
	-0.0939155	0.0633551	-0.0677756	0.0269197	0.0744786	0.0270317
	-0.0348662	0.0083635	0.0652093	-0.0813232	0.0334205	0.0548839
	-0.0916833	0.176038	0.151506	-0.0942718	-0.0037845	-0.0479586
	-0.037376	0.103348	0.11224	-0.0527445	-0.0393413	-0.0084665
	-0.119134	0.220016	0.0693422	-0.115915	-0.0152172	0.160872
	-0.0840526	0.180339	-0.001351	-0.105404	0.0343783	0.162007
	-0.128794	0.0583522	-0.0834688	-0.0637301	-0.0632774	0.0389964
	-0.0379883	0.00412822	-0.0220159	-0.0542987	0.02132	0.0690887
	-0.118066	0.192183	0.0670789	-0.0201563	0.0860948	-0.0172492
	-0.111771	0.00055882	-0.0043131	0.00590659	0.00565333	0.101977
	-0.117616	0.209214	0.0338372	-0.078014	0.033043	-0.0184633
	-0.160162	0.0417622	0.0393851	-0.0629901	0.165202	0.221106
	-0.0686039	-0.0109827	0.0436215	-0.0109869	0.0971733	0.0936216
	-0.0071455	0.138018	0.0515172	-0.0722851	0.101109	0.0452399
	-0.0865994	0.0204636	-0.0585524	-0.171042	0.00296332	-0.0443333
	0.046103	0.0172242	0.107155	-0.0739872	-0.0414452	0.0514131
	0.00105194	0.140505	0.138081	0.0121132	0.0176347	-0.025829
	-0.18228	0.00223147	0.0823191	-0.0168144	0.0116828	0.141043
	-0.118369	0.0202194	0.121413	0.0457834	0.053665	0.0422781
	-0.106136	0.127416	0.0734899	-0.0928948	0.032229	0.0507064
	-0.146424	0.0126032	0.13277	0.0156042	0.0212902	0.0651556
	0.0007914	0.176155	0.0528086	0.0168654	0.18198	0.06457
	-0.0952488	0.101866	0.0765124	-0.0027617	0.0695962	0.077638
	-0.0748542	0.0968101	-0.0554434	-0.0233918	0.00870036	-0.0115711
	-0.0597011	0.072699	0.0114886	-0.0515316	0.0542613	0.0209462
	-0.0425519	0.203015	0.140188	-0.0391048	0.0801893	-0.0272578
	-0.07136	-0.0773918	0.0922961	0.00675147	-0.0152405	0.0251654
	-0.119996	0.079357	-0.054361	-0.0277253	-0.0310979	0.0103318
	-0.0747809	0.0231172	-0.0251544	-0.0667175	0.0174875	0.0235539
	-0.0448668	-0.0355647	0.0966715	0.0052622	0.040792	0.0745659
	-0.118374	-0.0575096	0.00016626	-0.0430827	0.0728494	0.0169242
	-0.048206	0.0308676	0.0330461	-0.0495019	-0.0466185	0.102914
	-0.164465	0.0208519	0.0414599	-0.101884	0.0921865	0.103256
	-0.1229	0.0868156	0.0111591	-0.0266005	-0.0212027	-0.0078057
	-0.073131	0.0672037	0.103045	-0.128542	0.0459882	0.0465126
	-0.0591608	0.110881	-0.0241828	-0.0333256	-0.0010983	0.0364158
	-0.0718967	-0.0920692	0.104718	0.00670412	0.0293991	0.0129689
	-0.0504393	-0.0423726	0.117279	-0.0073808	0.00095626	0.154744
	-0.126733	0.0549415	0.120434	-0.04659	0.0307129	0.182423
	-0.100338	-0.0212629	0.104033	-0.0850184	0.0491294	-0.136949
	-0.0446217	0.0404413	-0.0172469	0.00846864	0.07547	0.0529637
	-0.084783	-0.0841692	-0.0243773	-0.125682	0.0155045	0.0709796
	-0.0152237	0.128673	0.0976792	-0.101121	0.102709	0.120545
	-0.0568589	-0.0610543	0.0406841	-0.0673657	0.126176	0.0712485
	-0.0811119	-0.0020109	0.131695	-0.100954	-0.0544516	0.111758
	-0.195376	0.0442619	0.147809	-0.0742609	0.062844	0.148814
	-0.120167	0.0333577	0.0312112	-0.0171555	0.0471698	0.00378097
	-0.0572572	0.0470533	0.0220424	-0.0045778	0.0282966	0.0315804
	-0.0578124	-0.0375993	-0.0412696	-0.0130582	-0.0646015	0.0189354
	-0.0867062	0.0347387	0.00038623	-0.12222	0.07439	0.0347427
	0.0341649	0.125552	-0.0252208	-0.006966	-0.004083	0.0688117
	-0.0842937	-0.155862	0.0149639	-0.0303132	0.0268713	-0.0094089
	-0.0365452	-0.0050501	0.0768194	0.0800126	0.141594	-0.0582163
	-0.149124	0.118969	2.31e-05	-0.0869397	-0.0465947	0.00642468
	-0.116616	-0.0684669	0.043691	-0.0757807	-0.0231251	0.0428126
	-0.131637	-0.0445408	0.0859231	0.00624589	0.0356818	0.0306149
	-0.161056	0.0250554	-0.051641	-0.0369858	-0.0208969	0.15829
	-0.177269	-0.0160883	-0.101141	-0.108422	-0.0009905	0.00898672
	-0.138216	-0.0195093	0.00461158	-0.0302787	0.0269711	0.055417
	-0.0491143	0.0865252	-0.0564164	0.0193483	0.0685195	0.173887
	0.0242931	-0.0329839	0.0403247	0.447954	-0.0032304	0.153302
	-0.0994874	0.203325	0.13665	-0.0353682	0.0652367	0.12341
	-0.0503224	0.222633	0.0759233	-0.0417673	0.0745394	0.0903024
	-0.145619	0.178852	-0.0086228	-0.0715179	0.00377726	0.060776
	-0.130615	0.0718329	-0.0669347	-0.0037574	0.0426675	-0.0416723
	-0.0425511	0.171009	0.0684897	-0.033801	0.114949	-0.0419584
	-0.125163	0.0109698	-0.100761	-0.103278	-0.0368014	0.0755567
	-0.062647	0.415968	0.0961962	-0.0538893	-0.0460177	0.0338754
	-0.0472712	0.0159542	-0.0033148	0.0358036	0.00081192	0.0088077
	-0.113388	0.0133387	-0.0213477	-0.0819706	0.038945	0.0147044
	-0.0578777	-0.0335801	-0.0055714	0.0106202	0.00052198	0.128501
	-0.0761824	0.11785	0.0670767	-0.0472838	0.0247643	0.0623952
	-0.0823681	0.00378556	0.0590263	-0.0820651	0.0490947	0.00169276
	-0.0502578	-0.0676783	-0.015427	-0.0143939	0.0407999	0.034916
	-0.0020164	0.0701874	0.195516	-0.0987312	0.0868117	0.0811686
	-0.105395	0.0867843	0.0891806	-0.0009987	0.0935771	0.0279248
	-0.0621823	0.0915251	0.114276	-0.0307521	0.0423202	0.00629966
	-0.114673	0.0662391	0.102434	-0.0210237	0.018738	0.00443548
	-0.132006	0.113215	0.0662902	-0.0401841	-0.0231748	-0.0875714
	-0.169633	0.0823899	0.0949576	-0.0414786	-0.0553937	0.0630882
	-0.0269144	-0.0844388	0.0190082	-0.0808733	0.0173778	-0.0152082
	-0.103901	0.0389999	0.0269512	0.0356573	0.0555795	0.0650097
	-0.0224417	0.03558	0.0430466	-0.0565941	-0.0174931	0.051838
	-0.110357	0.0997868	0.079926	-0.0131208	0.03465	0.0179803
	-0.168572	0.032411	0.0364503	-0.092535	0.0131591	0.183579
	-0.10702	-0.003624	0.0250182	0.0149636	0.0355624	0.0248161
	-0.0883453	0.190974	-0.132164	-0.107597	-0.0064173	0.0167801
	-0.132216	-0.0494512	0.105352	-0.0737038	0.0389083	-0.0134691
	-0.14383	0.185693	0.0706286	-0.128058	0.0580159	0.0809524
	-0.113465	-0.0177063	0.00875201	-0.0391836	0.131017	0.187379
	-0.145022	0.181273	0.0288809	-0.0033509	0.0297587	0.164546
	-0.0407402	-0.0076334	0.0685899	-0.040941	0.0153897	0.0362226
	-0.130041	0.0129556	0.0667075	-0.0894545	0.0904457	0.0415184
	-0.112536	-0.120577	0.0422512	-0.0134683	0.00503336	-0.0081127
	-0.074351	-0.0083167	0.0638557	-0.030375	0.00756814	0.00096287
	-0.161222	-0.0161246	0.173532	-0.0357763	0.0415457	0.0411395
	-0.031012	0.0887851	0.152562	0.0356471	0.0567958	0.08732
	-0.17034	-0.0218937	-0.116726	-0.0157049	0.0800613	0.0561743
	-0.0679269	0.0396896	0.0417658	-0.010247	0.156325	0.0280956
	-0.049394	0.0295166	0.083734	0.00338521	-0.0118012	0.0791341
	-0.170283	-0.0319883	0.162539	-0.043003	0.0254186	0.0643583
	-0.0344492	0.0523314	0.0180049	-0.0240309	0.0242018	0.166028
	-0.0777109	-0.046663	-0.0240387	0.076926	0.0211631	0.0523096
	-0.0412803	0.0241153	0.0815728	-0.0486758	0.0235786	0.0649049
	-0.0376247	0.121681	0.00721262	-0.0633732	-0.0480191	-0.0512777
	-0.109632	0.0546829	-0.0119398	-0.11262	-0.013687	0.135275
	-0.145439	0.0286895	0.0404453	0.038778	-0.0030201	0.0492591
	-0.155652	0.235635	0.0783426	-0.131075	0.0397694	0.162263
	-0.124547	0.144374	-0.070724	-0.0589774	0.0772559	0.246606
	-0.0908888	0.012324	0.0567271	-0.0465807	0.0193684	0.00496279
	-0.0773192	-0.101861	0.0576694	-0.0990086	0.129328	0.114415
	-0.17146	0.0871905	0.0916053	-0.0343854	0.00874618	-0.0174073
	-0.0113978	-0.0220811	0.00751347	-0.0236581	-0.0004906	0.0960028
	-0.0931195	0.0618034	0.247341	-0.153839	0.0531027	-0.0046633
	-0.0445052	0.088757	0.0646391	-0.0389063	-0.001839	0.0847331
	-0.150621	-0.0012936	0.0401723	0.00160269	0.0858592	-0.0013745
	-0.0540225	0.186394	0.0486152	-0.0852829	0.14798	-0.0662557
	-0.0234363	0.0396415	-0.0975718	-0.0581222	0.0413459	0.0984822
	-0.0193829	0.0979265	0.0529817	-0.020989	-0.0008856	0.107175
	-0.0981812	-0.0729867	-0.0723415	-0.119567	-0.0031197	0.0722831
	0.0467769	-0.0011014	0.0457855	-0.0483382	0.125365	0.0514288
	-0.0754676	0.143475	-0.0093574	-0.0987183	0.10748	0.0684587
	-0.0820059	0.148753	0.0314272	0.0198538	0.0558377	0.121331
	-0.172591	0.00440645	0.0268104	-0.0134068	0.0384716	-0.0865311
	-0.0395733	0.0105109	0.0860438	-0.109581	0.0434247	0.130962
	-0.0692203	-0.060572	-0.0111117	0.00406048	0.0173167	0.03753
	-0.191979	-0.0888789	-0.0075963	-0.0455741	0.0898597	-0.0276509
	-0.111254	0.0116565	-0.102586	0.00466213	-0.0092118	-0.0245349
	-0.0647368	0.0170607	0.0796899	-0.0271539	-0.0235941	-0.0253958
	-0.0711957	0.0902847	0.0135588	-0.0375827	0.0896839	-0.0028122
	-0.0987702	-0.0380307	0.0666053	-0.005551	0.077827	-0.0686915
	-0.148903	0.0600781	-0.0609671	-0.0397094	0.0885419	0.112396
	-0.130188	0.00681574	-0.145783	-0.0740606	0.109951	0.0217834
	-0.0878071	-0.0596139	-0.02402	-0.0274657	-0.0269057	0.115945
	-0.113838	0.0669476	0.177264	-0.0195547	0.0507399	0.00637916
	-0.0883759	0.0434569	-0.0093711	-0.0418186	-0.015738	0.152012
	-0.0468715	0.0717244	-0.0049503	0.0273591	-0.0313662	0.0795816
	-0.0555937	-0.0568697	-0.0384731	-0.0148264	0.0627191	0.0196515
	-0.0529448	0.0334889	-0.0057692	-0.0355933	0.0772987	0.0993363
	-0.0949872	0.142155	-0.0063492	3.15e-05	-0.0091312	0.0202819
	-0.091574	-0.136749	-0.159532	-0.0448376	0.037673	0.0244708
	-0.0316366	-0.0031232	0.0634784	-0.108753	0.00655274	0.212149
	-0.108797	0.0494155	0.11727	0.0156796	0.118984	0.0365263
	-0.0785485	-0.0129793	-0.0891213	-0.0514984	0.174854	0.0648732
	-0.0747507	0.105109	0.0364583	-0.0411357	0.0236227	0.101896
	-0.0262997	0.00368515	0.0209579	-0.0126614	-0.0416371	-0.0205509
	-0.0361015	0.0372254	0.110977	-0.0619102	-0.0314571	-0.028717
	-0.100103	0.051816	0.0514599	-0.0566568	0.0423431	0.0632279
	-0.0368967	0.0217982	-0.0317186	-0.0048346	0.0861473	0.290692
	-0.10639	-0.0125214	0.0548273	-0.0059334	0.00915657	0.0678296
	-0.167669	0.0110592	-0.0816089	-0.0972606	0.00568047	0.0136767
	-0.104072	-0.024416	0.0769216	-0.0772309	-0.0160995	0.163231
	0.0579418	-0.0690953	-0.13967	-0.0248782	0.05881	0.043335
	0.00059363	-0.023966	0.0812117	-0.0399703	0.0361835	0.124714
	-0.0929071	0.026543	0.0327045	-0.0340043	-0.0394491	-0.0028478
	-0.165842	0.0395918	0.106607	-0.0419911	-0.0102686	0.101283
	0.0443631	0.10724	-0.0458494	-0.100346	0.0287396	-0.0275392
	-0.15738	-0.147057	0.056473	-0.0849106	0.00386055	-0.0417363
	-0.125878	-0.0363514	-0.0406283	-0.0221602	-0.0176167	-0.0222728
	-0.0427043	0.165812	0.159199	-0.0006237	-0.03379	0.0984654
	-0.181134	0.0256075	0.0518059	-0.0105763	-0.0050464	0.0699902
	-0.141761	0.14402	0.0586609	-0.0624822	-0.0087616	0.0189262
	-0.0728273	0.0966538	0.0535186	-0.0524619	-0.0077677	0.0365082
	-0.116519	-0.0309487	0.00353787	-0.0601856	-0.0352068	0.011708
	-0.127197	-0.0669085	0.00900484	-0.0293667	0.0319776	0.0871196
	-0.0547481	0.0854859	0.0357844	-0.0843075	0.0178413	0.0319152
	-0.007077	-0.0776523	0.0841121	-0.132791	-0.0170922	0.0272477
	-0.0621497	0.00540508	0.0246942	-0.0562122	0.0374279	0.023349
	-0.115703	0.162481	0.0850368	-0.0652568	0.00631046	0.0654808
	0.0322564	-0.0148101	-0.0255393	-0.0086676	0.00392637	0.0727973
	-0.0903907	0.0326035	0.185507	-0.0200937	0.157419	0.0129182
	-0.0226459	0.121093	-0.011147	-0.102419	0.00104447	-0.0420324
	-0.118621	0.112963	-0.0134811	-0.0515349	0.0843492	0.144295
	-0.106627	-0.0489847	-0.0084508	-0.0426198	0.0388712	0.0928086
	-0.0212046	-0.0191917	0.0473993	-0.104599	0.0200464	0.094985
	-0.113829	-0.040117	-0.116925	-0.0290501	0.0977685	0.0641946
	-0.0604229	0.00638827	-0.0688258	-0.0548387	0.121082	0.041269
	-0.186091	-0.137513	-0.0204609	0.00250395	0.0307679	0.0923459
	-0.0918731	0.103814	0.0107782	0.00391148	-0.0451451	-0.0107774
	-0.115313	-0.0211684	0.0655844	-0.0296941	-0.0433961	-0.0440854
	-0.0586328	0.00600632	0.0269788	-0.0563592	0.0366629	0.0554333
	-0.0795796	0.00883183	-0.160244	-0.0750158	-0.0283735	0.06826
	-0.0995151	0.0756557	0.0578589	-0.0392814	0.00284234	0.0818349
	-0.048496	0.0518596	0.193191	-0.0925735	0.0877696	0.0379002
	-0.134091	-0.0967373	0.0865445	-0.0242944	0.0618668	-0.0357443
	-0.0692232	0.0199478	0.108944	-0.0632219	0.0376539	0.027467
	-0.13515	-0.152823	0.00957396	-0.0297332	0.0806871	-0.0409431
	-0.168607	0.0589351	0.0332974	-0.0049594	0.0948413	0.0178372
	-0.104436	0.144235	-0.0746806	-0.0275511	0.100158	0.0974379
	-0.0467129	0.217404	0.0901267	0.0459623	-0.0278403	0.0464799
	-0.0146577	-0.0302895	-0.0934194	-0.0198131	0.00341256	-0.003879
	-0.124695	0.0618412	0.0296769	-0.0815914	-0.0224053	0.0955024
	-0.143427	0.0270803	0.027217	-0.100552	0.095157	0.0116538
	-0.166263	0.0181104	0.0413289	-0.100528	-0.0257687	-0.0451858
	-0.0969039	0.194085	0.173775	-0.0597053	0.0532848	0.145653
	-0.162111	-0.0268785	-0.0247183	-0.0357162	0.0334183	0.0263736
	-0.100877	-0.0302379	0.0803043	-0.0418759	-0.0091108	0.134439
	0.0059524	0.129626	0.093549	-0.0740114	-0.0124421	0.0235842
	-0.0848787	0.0497934	0.173712	-0.0236698	-0.0293897	0.0977147
	0.00558896	0.130104	-0.0748118	-0.0150211	-0.0236773	0.0165607
	-0.0886892	0.0180838	0.0839926	-0.116308	0.0502452	0.0447607
	-0.159877	-0.0770698	-0.0746785	-0.106133	0.0384174	0.0197154
	-0.153341	0.10919	-0.066105	-0.052497	0.00655016	0.116406
	-0.0185231	0.197835	0.00532511	0.0103707	-0.0083572	0.0416678
	0.1425	0.176115	0.0153403	-0.0873625	0.0654501	0.0686385
	-0.100765	-0.0271847	0.141237	-0.103798	0.00840219	0.0413065
	-0.109288	-0.0306499	0.0803479	0.0169545	-0.0304988	0.0621332
	-0.111433	0.0154926	-0.0586169	0.0765805	0.0244782	0.0597124
	-0.0863314	-0.045774	0.00535087	-0.0184167	0.0603562	0.0701575
	-0.0156424	0.0178534	0.0244476	-0.0392788	0.0891603	0.110038
	-0.14617	-0.0349449	0.0368997	-0.0946305	-0.0271313	0.0145165
	-0.125824	-0.0781688	-0.0882896	-0.0237568	0.0309111	0.121922
	-0.167175	0.101701	-0.0110231	0.112795	0.127992	0.0846924
	-0.115473	0.0427343	-0.0882378	-0.0272721	-0.0263897	0.0275628
	-0.0313122	0.184512	-0.0320859	-0.0584536	0.00620584	0.0881719
	-0.0801085	0.0979865	0.156378	-0.0039653	-0.0612527	-0.0313859
	-0.16593	-0.0227011	0.0779826	-0.0669676	0.0779181	0.0276713
	-0.210052	0.0514072	-0.0566503	-0.0999413	-0.0202146	0.030806
	-0.0229048	0.0104926	0.0822532	-0.0061343	-0.0203338	0.102577
	-0.152531	-0.0069677	0.123092	1.39e-05	0.0508743	0.0386866
	0.00140089	-0.0709304	-0.0616716	-0.0404521	-0.0220304	0.117953
	-0.0649163	-0.0916584	-0.0249612	-0.0873141	0.111941	-0.0011102
	-0.0617398	-0.0638339	0.101359	-0.037206	0.05095	0.00452314
	0.00353012	0.0618403	-0.0454712	-0.0230381	0.00709714	0.176722
	-0.114361	0.117015	0.162406	-0.0907629	-0.0328336	-0.0049492
	-0.108745	0.0459777	-0.0272163	-0.0719608	0.0831078	0.00692682
	-0.0375274	-0.0344345	0.0448947	-0.0632344	-0.0813463	0.012546
	-0.033093	-0.0272922	-0.0210129	-0.0357323	0.0931219	0.0958994
	-0.0761797	0.0488006	0.0526243	-0.0621248	-0.0361829	-0.0406846
	-0.132329	-0.0757853	-0.0071689	-0.101601	0.01702	0.0194005
	-0.0345859	-0.216581	0.0501436	-0.0989649	0.0573617	0.0585242
	-0.102246	0.0486992	-0.0918278	-0.0503494	-0.0307865	0.0891335
	-0.0680457	0.0699207	0.0544221	-0.0684926	-0.0040106	0.0106876
	-0.0771061	-0.0727118	0.0872241	-0.0743502	0.146401	0.102743
	-0.137626	0.0256391	0.0444003	-0.014729	0.198924	0.106959
	-0.101181	0.233736	0.128457	-0.0660586	0.0286498	-0.0598662
	-0.190976	-0.0353807	-0.119776	-0.0727077	-0.0577516	-0.0178919
	-0.183584	-0.0398494	-0.0332993	-0.0072143	0.0379497	0.106017
	-0.0792027	0.0364468	-0.0278166	-0.06284	0.00633701	0.117098
	-0.123484	0.0657902	-0.0279519	-0.0982146	0.0730516	-0.005163
	-0.180387	-0.0319154	-0.0122931	-0.01666	0.0178564	0.0379857
	-0.104085	0.0583794	0.106163	-0.125169	0.0428507	0.179471
	-0.115262	0.088688	-0.0050668	0.00694372	0.0309121	-0.0313849
	-0.025795	-0.0534294	0.0227867	-0.0222199	0.0801052	0.0119291
	-0.129543	0.156994	0.0494647	-0.0200857	0.0764463	0.0653301
	-0.067271	0.0961831	-0.0510443	0.00621649	0.0188407	-0.0404728
	-0.0744411	0.0374069	0.19033	-0.0467986	0.0569611	0.161936
	-0.0728404	0.126751	0.0732161	-0.0335667	-0.017886	-0.0087888
	-0.057807	0.0368105	-0.0512554	-0.0052003	-0.0117763	-0.0188064
	-0.17539	0.00669313	0.0427738	-0.0799389	-0.004237	0.0598196
	-0.124161	0.0461824	0.0469407	-0.0923879	0.0757147	0.0195724
	-0.0680963	0.0634364	0.0102806	-0.0674558	0.0252428	0.0465366
	-0.0859486	0.0303787	0.112273	-0.0667599	0.0489496	0.0208828
	-0.0928841	-0.0094949	0.0171043	0.106185	0.107586	0.126482
	-0.104465	0.0919414	0.0628389	0.123078	0.0407818	0.0184329
	-0.133788	0.045311	0.0374661	-0.108127	0.0741008	0.0423458
	-0.0807303	0.286318	0.00770717	-0.0410689	0.0476084	0.00599433
	-0.124635	-0.048965	0.142043	-0.0771332	0.0856456	-0.119923
	0.0231336	0.0601905	0.0168316	-0.0943947	0.089943	0.0998576
	-0.0568523	-0.0219647	0.0896515	-0.0786448	0.123808	-0.0345032
	-0.122852	0.0263805	0.0959986	0.0153315	0.0186793	-0.0412286
	-0.0760076	0.0929434	-0.0437793	0.258737	0.0432019	0.0568707
	0.00402384	0.139176	0.159748	-0.098695	-0.0422825	0.106985
	-0.0989354	-0.0738295	0.0432473	0.0180793	-0.0157971	0.0973753
	-0.173004	0.127654	0.071313	-0.068712	-0.0152738	0.040379
	0.00828015	0.0238513	-0.155861	0.171918	-0.0204765	0.0708703
	-0.0373124	0.104811	-0.0098633	-0.0368048	-0.0164261	0.0393811
	-0.0379705	-0.0528179	-0.110209	-0.0571351	0.0113068	0.0540134
	0.0191433	0.0194363	-0.0536968	-0.0387369	0.0358853	0.0066838
	-0.137022	0.0231385	-0.0619497	-0.0452425	0.048364	-0.0667913
	-0.0662669	0.130473	0.0622571	-0.0612182	0.0477921	0.16635
	-0.0218967	-0.0534847	-0.0376214	-0.0698914	0.09706	0.00150264
	-0.220366	0.0856052	0.0610985	-0.0511693	0.105691	-0.0310581
	-0.0046151	0.154779	-0.133269	0.0535935	-0.0107452	0.103984
	-0.0850437	0.156907	-0.151674	-0.0588821	0.0635837	0.0193446
	-0.0696026	0.136833	0.172077	-0.0745406	0.0571496	0.0413018
	-0.141836	0.0551739	-0.0694301	-0.0938646	-0.0430313	0.0594768
	-0.0747609	0.00127333	-0.0372763	-0.0479803	0.0517182	0.0785243
	-0.0271403	-0.0562232	-0.16763	0.0095239	0.0208698	-0.0461374
	-0.178755	0.0494153	0.0446708	-0.0009341	0.161572	0.045129
	-0.136536	0.0958497	0.0996155	-0.045293	-0.0171218	-0.0208851
	-0.0082937	-0.0014755	0.0751796	-0.0138718	-0.0410075	0.0321013
	-0.165157	0.116174	0.13305	-0.0347611	-0.0164014	0.0853039
	-0.0549032	0.111991	-0.0436119	-0.0725835	0.00948827	-0.060441
	-0.0415898	-0.0410566	0.0522275	-0.0964973	-0.0092169	0.254549
	-0.0739764	0.0539194	0.0914907	-0.0410608	0.00758351	0.033144
	-0.0771063	0.0623209	0.109529	0.015844	0.0207971	0.0820074
	-0.0193766	-0.0203054	0.0161206	-0.0015905	0.0097714	0.108485
	0.00911233	0.0473708	0.185151	-0.0223545	0.0537582	0.120131
	-0.145791	0.0468488	0.120668	-0.0322224	0.108505	0.0981256
	-0.0876256	0.0846379	0.120414	0.104088	0.0706841	0.141315
	-0.0555668	0.101663	-0.007264	-0.0669317	-0.0092767	0.0537577
	-0.125774	0.0285328	0.0639482	-0.0490878	0.026742	0.065113
	-0.20158	0.174692	-0.0783644	-0.0560076	0.0509698	0.157174
	-0.139941	0.00727016	0.122982	-0.148549	-0.0369614	-0.0113587
	-0.0132587	0.0271796	-0.0506905	-0.111805	0.00861496	-0.110144
	0.46259	-0.0147117	-0.0342789	0.0502778	0.0740959	-0.0018819
	0.102349	-0.14979	0.0507194	-0.111603	0.027945	0.044943
	-0.0415877	0.0439465	0.0977486	-0.0238573	0.166445	-0.0366115
	-0.13039	0.133082	0.163664	0.0777652	-0.0333203	0.00062375
	-0.0617878	-0.0017394	-0.0315055	-0.0594892	0.0184486	0.0351269
	-0.0691469	0.00766616	0.040817	-0.061223	0.037119	0.00335641
	-0.154383	-0.0152139	0.081647	-0.0596379	0.119403	0.117136
	-0.0547677	-0.0205279	0.0783891	-0.0591954	0.0529628	0.0635087
	-0.0544264	-0.0018667	-0.0723464	-0.076488	0.0906539	-0.0439252
	-0.0522038	0.0418303	0.0646379	-0.112012	0.0648887	-0.0965623
	-0.123698	-0.0769463	0.109496	0.0137714	-0.0185044	0.0313442
	-0.147746	0.102664	-0.0023401	-0.0743118	-0.0163184	0.0771734
	-0.0690103	0.0636381	0.168076	-0.0361285	0.151892	0.0788033
	-0.112006	-0.062532	0.116023	-0.0376832	-0.0374541	0.0250096
	-0.0470735	0.185156	-0.0519033	-0.0363939	0.0302494	0.0179433
	-0.0630941	0.0605988	0.0573749	-0.0174616	-0.0485091	0.0606046
	-0.112912	-0.0664653	0.0949591	-0.0409973	0.0314108	-0.0592422
	-0.0758974	-0.0203608	0.0427797	-0.091626	-0.017878	0.0754021
	-0.0370743	-0.001113	-0.111351	-0.0533697	0.0882988	0.0248984
	-0.111417	0.0547588	0.0425221	-0.0489064	0.0462928	0.059968
	-0.155756	-0.005304	0.0141119	-0.0775076	0.00325631	0.0383378
	0.0154744	-0.124357	0.2368	-0.0611063	0.0166106	0.105943
	-0.0902172	0.00196922	0.124125	-0.0319264	0.111672	-0.002105
	-0.143054	0.05106	0.118742	-0.0741773	-0.048522	0.108024
	-0.13176	0.00128706	-0.071858	-0.0471899	0.04306	0.0338851
	-0.0785691	0.203664	0.0514434	-0.0434723	0.026042	-0.0548959
	-0.0376988	0.218887	-0.0323855	-0.0843797	0.0435808	0.0967811
	-0.049104	0.0744713	0.0227713	-0.0760606	0.00688116	-0.0725333
	-0.0317551	0.207559	-0.0162108	0.0130569	0.0127011	0.053502
	-0.11858	0.0051305	0.111128	-0.0658294	0.0126616	0.0648712
	-0.0475537	0.0459064	-0.184145	-0.0227776	0.00234562	0.0622086
	-0.149267	0.0883583	0.0206549	-0.0710319	-0.051468	0.0216322
	-0.0989248	-0.0379512	0.0842307	-0.0336327	0.0399489	0.0257175
	0.0489777	0.091366	0.0593089	-0.0800861	0.046934	-0.063769
	-0.166965	-0.0385818	-0.0105365	0.0312287	0.00663522	0.0154766
	-0.0581478	-0.119757	0.0593802	-0.0300911	-0.0261529	0.0678929
	-0.105795	0.0250145	-0.0191289	-0.0410475	0.0164788	0.0170595
	-0.0799043	0.167748	0.0552409	-0.132464	-0.0067355	-0.0079849
	-0.0107159	-0.097304	-0.0051626	-0.0356706	0.157227	0.0965986
	-0.0820986	0.0368977	0.0364009	-0.0502159	-0.0699169	0.0576952
	0.0235322	-0.0115279	0.00548278	-0.0380723	-0.0260759	0.0165544
	-0.157065	0.103097	0.0816811	-0.1296	0.0619786	0.0116328
	-0.0829511	0.203901	0.0566965	-0.0153675	0.0743096	0.154375
	-0.136406	-0.0485422	0.0564052	-0.136368	-0.0427208	0.106464
	-0.1837	0.0130376	0.210678	-0.0769238	0.0460417	0.101396
	-0.0349756	-0.183356	0.0433356	-0.0275629	-0.0164765	0.115139
	-0.0931866	-0.0452171	0.040438	-0.103209	-0.0154305	-0.0759024
	-0.0258028	0.100427	0.00554968	0.034292	0.00739767	0.0884495
	-0.0647217	0.0567611	-0.0315852	-0.0624483	0.101319	0.0766177
	-0.15074	-0.0656379	-0.0693225	0.00271552	-0.0316302	0.0410104
	-0.10013	0.0426773	0.0344883	-0.0765847	0.00629008	0.0213835
	-0.130925	-0.0165115	0.0115086	-0.0034751	0.0266144	0.123111
	-0.104372	-0.0601977	-0.0415432	0.362634	0.134794	0.159519
	-0.140542	0.0315402	0.00600884	-0.0122502	-0.0373514	-0.0289701
	-0.0497189	-0.0449975	-0.0107441	-0.0401513	0.0302954	0.115115
	0.0310339	-0.155782	0.0404351	-0.0208099	-0.0100356	-0.0933932
	-0.118074	-0.0323777	-0.0305491	-0.0664732	0.0367649	-0.0581427
	-0.0326174	0.10714	-0.0152713	-0.0094639	-0.026708	0.0830529
	-0.0520601	-0.0303434	-0.106147	0.0252439	0.102346	0.0467402
	-0.111712	0.0149234	-0.0036415	-0.048913	0.0753958	0.162201
	-0.0630876	0.0699772	0.147434	-0.0997093	-0.0191817	0.147868
	-0.0318496	-0.0340769	-0.0152959	-0.045858	0.0248496	0.0113933
	-0.137426	0.00750416	0.0936293	0.0105702	0.00454382	0.00205319
	0.0034992	0.0402163	0.0671542	-0.0331972	0.00158609	0.0590581
	-0.102529	0.0651637	0.120204	-0.0994133	0.0101745	0.127585
	-0.0290472	0.206934	-0.0039396	-0.0970264	0.0519056	0.0059563
	-0.103412	0.00548479	-0.0314625	-0.0210303	-0.0070641	0.136833
	-0.0430218	-0.0301605	0.0274755	-0.0093931	0.111188	0.0932232
	-0.0194047	0.026128	-0.0143044	-0.0100207	0.0324742	0.101764
	-0.113471	0.0855134	0.0707733	-0.0848832	0.102754	0.148589
	-0.153847	0.107824	0.0187356	-0.0593674	-0.0296296	0.0844809
	-0.136436	-0.0097582	-0.0459255	-0.0540586	0.167586	0.0353209
	-0.0632949	0.044466	0.172045	-0.11744	0.0191713	0.0516022
	-0.116075	0.0352481	-0.0260423	-0.007963	-0.0288049	0.0434694
	-0.0932107	0.10303	0.0515067	-0.0320303	0.0645498	0.120305
	-0.156984	-0.0026232	0.0856488	-0.0798512	0.0573342	0.0237245
	-0.0839238	-0.086649	0.121273	0.00311392	0.0783592	0.147065
	-0.186224	0.0131796	0.0865313	-0.0336848	0.132039	0.0169472
	-0.0968296	0.0296385	-0.0380994	-0.0064805	-0.0010439	0.0324576
	0.00190409	0.0371271	0.178378	-0.0946455	-0.109013	0.0725366
	-0.0107395	0.221016	0.0184003	-0.0881671	0.0394097	0.122473
	-0.0594646	0.136158	0.129971	-0.108746	-0.0288945	-0.0365003
	-0.147156	0.0438757	0.0531656	-0.128552	0.0223792	-0.0169802
	-0.0497401	0.214241	0.0986107	-0.0525915	0.0389694	-0.0518544
	-0.140903	0.109987	0.248565	0.00898782	-0.0276685	-0.0692829
	-0.0619208	0.0358064	0.0919044	0.0100925	-0.0097323	0.191905
	-0.113902	0.0560663	0.0811805	0.0218464	-0.016343	0.0438747
	-0.0785677	0.117514	0.168468	-0.0641071	0.0833117	0.0545962
	-0.048589	0.105515	0.0858439	-0.0580922	-0.0054076	0.114029
	-0.14638	0.0461154	0.0314354	-0.0656297	0.146524	0.0485256
	-0.0965288	0.0570107	-0.0550299	0.0149552	0.060104	-0.0267786
	-0.0536806	-0.100984	0.0210622	-0.0129279	-0.0298843	0.156794
	-0.167605	0.157803	-0.0706156	-0.129401	0.0569255	-0.110375
	-0.0453212	0.103265	-0.0965995	-0.0420625	0.0965227	0.0285929
	-0.153501	0.113546	0.140575	-0.0398571	0.0288187	0.0950653
	-0.130023	-0.0035984	0.0801923	-0.124147	-0.0006151	0.0287577
	-0.0274104	0.0471169	0.141004	-0.0095041	-0.0227634	0.168436
	-0.0799555	0.199179	0.14267	-0.0273447	0.0130058	-0.0293988
	-0.0383242	0.123285	0.19107	-0.0481131	0.102364	0.162141
	-0.0025767	0.120275	0.0375293	-0.026045	0.0135324	-0.0292222
	-0.105478	0.0880668	-0.0087559	-0.0657012	-0.0251503	0.0479012
	-0.0814076	0.0479591	-0.0660725	-0.0650983	0.0201992	0.174659
	-0.140095	0.0366634	0.0489763	0.110452	0.0808035	0.113235
	-0.0291728	0.0673621	0.0239094	-0.0683307	0.116283	-0.0796208
	-0.10811	-0.0961839	-0.0209352	-0.0253971	0.0254342	0.0582657
	-0.170474	0.120969	-0.0247037	-0.105112	0.0719043	0.0421041
	-0.0905142	0.157671	0.122442	-0.0803997	0.0476229	-0.0367184
	-0.157825	0.114201	0.333293	-0.0355722	0.091375	0.0457787
	-0.0539746	-0.0911228	0.024716	-0.100833	0.0795335	0.0394199
	-0.20968	-0.0899581	0.081081	0.0300419	0.11901	0.0926251
	-0.107372	0.219235	-0.0019208	0.0129154	-0.0002645	-0.0456995
	-0.123191	0.0780725	0.0759549	0.00400289	0.00760044	0.0814812
	-0.0263036	0.0991614	-0.0593439	-0.0239211	0.0578587	0.0534035
	-0.125943	0.124105	0.0729741	-0.0481968	0.00085768	-0.0541439
	-0.15149	0.196664	-0.0599418	-0.051801	0.0676611	0.108834
	-0.11207	0.040108	-0.0030954	-0.0957603	0.0267197	0.158327
	-0.10191	0.051293	0.0977321	-0.0899228	-0.0135784	0.0335229
	-0.143007	-0.0248468	0.0327438	-0.0146572	0.0200872	0.138126
	-0.100585	0.138245	0.0337781	-0.0122522	0.055333	0.0405381
	-0.015872	0.215069	0.0790188	-0.0509985	0.0506586	-0.0063444
	-0.156025	-0.009792	-0.0258452	-0.0513183	0.0597017	0.00734996
	-0.0646038	0.0789516	0.0541191	-0.036866	0.0370571	0.0273732
	-0.113794	-0.0237562	0.240657	-0.038199	-0.014362	0.0204447
	-0.153581	-0.0016224	0.0046998	-0.0251712	-0.0377522	0.118317
	-0.136714	0.00243758	-0.0292101	0.051562	-0.0364069	0.0542415
	-0.193459	0.21223	-0.0536549	-0.0579875	-0.0371501	-0.0213636
	-0.0332089	0.159826	-0.0596036	-0.0361022	-0.0154893	-0.0280112
	-0.0970721	0.148903	-0.0071493	-0.0915307	0.0971114	0.0113943
	-0.0674098	-0.0106712	0.125933	-0.0326149	-0.0479376	-0.0414975
	-0.026895	0.157585	0.010156	-0.0082385	0.0351277	-0.0250297
	-0.163544	-0.0426599	0.0410683	0.0183924	0.00882793	0.115345
	-0.0890398	0.0132116	-0.0808213	-0.0538822	0.0443397	-0.0306137
	-0.0511368	-0.128225	-0.0315382	-0.0129299	0.0734183	-0.071872
	-0.0860637	0.0864133	-0.0385343	0.0157305	-0.0041906	0.0214737
	-0.0711813	0.0363497	0.0701169	-0.0786178	0.0591171	-0.0673288
	-0.10842	0.0227662	-0.0172679	-0.0366457	0.0981832	0.0997303
	-0.103586	0.0873981	0.116259	-0.0250115	0.0013525	0.0754221
	-0.162795	0.117837	0.00210071	0.0597317	0.0373876	0.0705341
	-0.132287	0.163976	0.151579	-0.0887204	-0.0034115	-0.02144
	-0.0714068	-0.0050177	-0.0866182	0.0132804	0.0175176	-0.0459094
	-0.11827	-0.0844028	0.107818	0.0213277	0.0407805	-0.0174496
	-0.0127133	-0.0333122	0.0546731	-0.0689695	0.0806064	0.0977027
	-0.15379	0.124099	-0.0022356	-0.0209962	-0.0494021	0.0759721
	-0.158811	-0.0584997	-0.0295809	-0.0530368	0.047921	-0.0257808
	-0.0355774	-0.0214706	0.096364	-0.008425	0.121706	0.0884209
	-0.103611	0.162851	0.0876309	0.00958711	0.0691498	0.077342
	-0.0578775	0.00805803	0.0742967	-0.0232428	0.0408084	-0.0004893
	-0.130533	-0.0405951	0.0317568	-0.0059238	0.0769622	-0.0102963
	-0.117562	0.0150428	0.00258885	-0.10126	0.00885455	0.0598081
	-0.0802961	0.0438265	0.0544847	-0.103499	0.021166	-0.0029877
	-0.0945642	0.0109775	0.197959	-0.0371133	0.0100211	-0.0023367
	-0.0453362	0.0489233	0.296237	-0.100343	0.00506077	0.113183
	0.011895	0.160672	-0.0271179	-0.0518046	0.0822701	0.0582212
	-0.141898	0.0935458	0.0965424	-0.0071601	0.0856459	-0.0037479
	-0.0509154	0.123186	0.115533	0.04497	0.0350742	0.175296
	0.0303468	-0.0393882	0.0492336	-0.0326413	0.00904103	-0.0311919
	-0.0603379	0.0107701	-0.0438357	-0.0883971	0.0400232	0.143959
	-0.0827862	0.23663	0.0735752	-0.0255923	0.0428104	0.0178281
	-0.0672116	0.0607657	0.0410601	0.00456672	-0.0410964	-0.0267719
	-0.128257	0.130379	-0.0403329	0.0229093	0.0428415	0.137611
	-0.100859	0.0168057	0.0765294	-0.0256771	0.00952951	0.0938331
	0.00778046	-0.045469	0.00904383	-0.0234959	0.20734	0.071903
	-0.101209	0.00102166	-0.0175935	-0.038533	0.0453996	0.0809218
	-0.160268	-0.0429487	-0.0254695	-0.0319995	0.0319931	0.0982684
	-0.0610506	-0.0381775	0.0195421	-0.0265688	-0.0038311	0.0536083
	-0.110582	0.0853852	-0.0591907	-0.0646083	0.0450544	-0.0130863
	-0.0998566	0.0914946	0.080237	-0.123966	0.0038006	0.0950142
	-0.0615484	-0.07344	0.140662	-0.0672046	0.00148139	0.102211
	-0.0386272	-0.0308517	-0.133359	0.108831	0.0458548	0.0203214
	-0.134001	-0.0802088	0.0765966	-0.0006067	0.0323347	0.130473
	-0.0816039	0.067608	-0.0851285	-0.0690679	0.0283055	0.0604243
	-0.0697256	0.0168594	-0.054589	0.00139239	0.00427218	-0.112994
	-0.110371	-0.0758326	0.10154	-0.0705257	0.0511413	0.0719459
	-0.109227	-0.0522662	0.0671409	-0.0033322	0.0791105	0.165262
	0.0390207	0.115265	-0.0010579	-0.0800219	0.118346	0.0024874
	-0.100683	-0.0195293	0.0476763	-0.112293	-0.0466309	0.176439
	-0.0580302	0.0372031	0.0772594	0.00959137	-0.0151321	0.0069886
	-0.0916781	-0.007002	-0.071967	-0.0149991	0.0564406	0.0673819
	-0.0818636	0.0611552	0.0426599	-0.003135	0.0273744	0.0371658
	0.0417362	0.16554	0.00619177	-0.0934685	-0.0203156	-0.0062922
	-0.0674096	0.0961601	0.0140489	-0.0561935	-0.0196654	0.0437246
	-0.0257762	-0.0699727	0.0122645	-0.0932495	0.0273661	0.12203
	-0.0982096	0.0315756	0.0247268	-0.0274934	0.0663958	0.0392426
	-0.115779	0.00220513	0.0299439	-0.0027997	0.0783493	-0.0730072
	0.00322858	0.016245	0.106654	-0.0255871	0.0537394	0.124936
	-0.0503431	0.0333086	-0.0331783	-0.0123862	0.0230981	0.102892
	0.0272049	0.0355162	5.25e-05	0.0323933	-0.0033109	0.0620041
	-0.0122988	0.120401	0.0570951	-0.0343148	0.0570332	-0.00488
	-0.0961527	-0.0217024	0.221177	-0.044296	0.0819086	0.0498996
	-0.0094373	-0.0046056	0.0120448	-0.0858132	-0.0120123	0.0927254
	-0.064824	0.0366646	-0.0064694	-0.0212521	-0.0203939	0.0188821
	-0.0378788	0.171747	0.136628	0.0407713	0.00988342	0.0184134
	0.0850849	0.17603	0.208877	-0.0180072	0.00083454	0.0946341
	-0.126723	-0.164978	-0.0591821	-0.125754	0.04981	0.0718748
	-0.022466	-0.0344319	0.0998375	-0.0096489	-0.0028129	0.118686
	-0.112778	0.0751367	-0.0134804	0.00997242	0.00632397	0.0678967
	-0.0565485	0.0640381	0.0394689	-0.0252129	0.103178	-0.0515516
	-0.17559	0.187586	0.0106325	-0.0492748	0.0256043	-0.0073566
	-0.110997	0.0437308	0.00611127	-0.0056767	0.0294164	0.037859
	-0.0613825	0.0572008	0.124967	-0.033433	0.0410927	0.209324
	-0.115191	0.0749182	-0.0001889	-0.0378964	0.0598388	0.00207967
	-0.127615	0.123578	-0.114545	-0.120796	-0.0036962	-0.0330177
	-0.0989636	-0.0251113	0.00894593	-0.0973522	0.00596911	-0.03159
	0.142506	0.033937	0.0671143	-0.0982827	0.00505694	0.0206978
	-0.214217	0.183101	0.117291	0.120251	-0.0226876	0.116541
	-0.150763	0.0419981	0.0877577	-0.0051605	0.0511052	0.140558
	-0.101039	0.025381	-0.0015818	-0.019661	0.0368144	0.0294864
	-0.0396214	0.122211	-0.0525804	-0.0672925	0.0564941	0.0177222
	-0.0628625	0.0929191	0.137754	-0.0681126	-0.0427476	0.076986
	0.0464722	0.126851	-0.0204265	0.0630192	0.0638269	-0.0235674
	-0.0554861	-0.0043557	0.0513757	-0.0917716	0.0855575	-0.0702776
	-0.171955	-0.0459439	-0.0381983	-0.0572545	0.0257394	-0.0584957
	-0.0395594	0.0296692	0.158188	-0.0555972	-0.0067607	-0.0124241
	-0.130877	-0.117017	0.0344153	-0.0366147	0.0583174	0.00213484
	-0.119985	0.113278	0.00523512	-0.0691207	0.036188	0.0625346
	0.0196407	0.0108911	-0.0405516	-0.0524938	0.037336	0.103532
	-0.0200457	0.126152	-0.02847	-0.0295082	0.00736188	0.089552
	-0.135036	0.067377	0.155213	-0.0184121	-0.0027854	0.0307229
	-0.0149316	0.0719209	-0.0143008	0.0859346	-0.0319397	-0.0573634
	-0.129023	-0.0633344	-0.0141856	-0.0229508	0.0388456	-0.0042979
	-0.0947025	0.0588202	0.150447	-0.0241653	-0.0197218	0.0232056
	-0.186106	0.139704	0.026565	0.00133592	-0.0146483	-0.108442
	-0.0018768	0.165013	0.00290141	-0.0979845	-0.0335136	0.00113512
	-0.0745709	0.0256921	0.0119493	-0.0334172	0.0356714	0.0355958
	-0.0084358	0.0096958	0.112654	-0.0658257	0.178706	0.0324419
	-0.0479702	0.0226617	0.0653442	-0.0071075	-0.0103565	-0.0484655
	-0.0540914	0.00129335	0.119415	-0.101103	0.106654	0.0403469
	-0.0845403	-0.0156313	-0.0142969	0.0189419	0.00334508	-0.0227127
	-0.123274	0.0589994	0.220561	-0.070699	-0.0272986	0.0162478
	-0.118673	0.0520628	0.00072891	-0.0464459	0.0417105	0.0974258
	-0.149835	-0.0657118	0.111078	-0.0248735	0.0308682	0.00650308
	0.0207645	-0.0769599	0.0626026	-0.0785098	-0.0493772	0.0837863
	-0.142268	-0.0585392	0.0655825	-0.0886858	0.0827822	-0.063403
	-0.0210164	0.0896045	-0.0345738	-0.10483	0.0124055	0.111326
	-0.12322	0.0334627	-0.0838564	-0.0253731	0.217521	0.03784
	0.0411683	0.0522302	0.0169816	-0.0152525	-0.0026255	0.0607989
	0.0332138	0.140144	-0.122589	-0.11864	0.0727672	0.151805
	-0.0654303	0.277758	0.0924034	-0.006113	-0.0349498	0.0166215
	-0.0985854	0.162566	-0.0789783	0.00174644	0.23655	0.195118
	-0.0218618	-0.0858069	0.0411148	-0.0288023	0.116685	0.0856397
	-0.0575461	0.113468	-0.0772861	-0.0712055	0.0452996	0.196907
	-0.0914138	0.0751186	0.129726	0.010942	-0.0124437	0.095662
	-0.0984681	0.0028025	0.122533	-0.0738898	0.0686555	0.147593
	-0.105975	-0.0673457	0.123467	-0.0774349	-0.0010592	0.105102
	-0.0931418	0.186989	-0.0264734	0.0160992	-0.0068275	0.108886
	-0.0201947	0.246524	-0.0123372	0.00651951	-0.0181053	-0.0220584
	-0.0669754	-0.0848726	-0.0703803	-0.0682101	-0.0756324	0.046616
	-0.0756972	-0.0863045	0.0973197	-0.05319	-0.028904	0.0288095
	-0.126658	0.00715225	0.114984	-0.0065757	-0.0231283	0.11025
	-0.119822	0.160419	0.119473	-0.0298063	0.0006228	-0.0461253
	-0.121171	0.0650582	0.0394203	-0.0134509	0.127822	0.146418
	-0.145363	0.196858	-0.0334271	-0.0322059	-0.0029227	-0.0088181
	-0.0472231	0.0252289	0.0479244	-0.0915711	0.0588394	-0.12846
	-0.0768208	-0.0457716	0.0473528	-0.0921187	0.0411435	0.0755429
	-0.132797	0.0750297	-0.0193355	-0.0174367	0.081521	0.118619
	-0.0584106	0.0228568	0.172072	-0.0254958	-0.0295919	0.185246
	-0.134045	0.0806697	0.18964	-0.0045671	0.0106106	-0.0708412
	-0.10028	0.121438	0.0205392	-0.123922	0.0634604	0.0797024
	-0.0833808	-0.0125777	0.0154557	-0.0430681	0.0106713	0.0825808
	-0.0268617	-0.0093643	0.160675	-0.0480991	-0.0342996	0.111988
	-0.115701	0.111228	-0.0446046	-0.0718327	-0.009532	-0.0135569
	-0.0878361	-0.140316	0.145553	-0.102123	-0.0662284	-0.0035047
	-0.0718797	0.0644756	0.134687	-0.0051588	-0.0039176	-0.0105958
	-0.157347	0.0256941	0.058989	-0.0348721	0.0503048	0.0338709
	-0.114447	0.0921018	0.218225	-0.0503094	0.0453148	0.0466497
	-0.0543423	0.0866885	0.00617088	-0.0473336	-0.0587124	0.0139781
	0.00513755	0.0460431	-0.0396633	-0.0446075	0.0141388	0.163718
	-0.102634	0.101401	0.00304174	-0.0516346	0.0711823	0.00904075
	-0.0243589	0.0204023	0.191058	-0.0788204	0.011325	-0.0072572
	-0.157516	0.0372034	0.152318	-0.0703562	0.010547	-0.0108251
	0.00415055	-0.114079	-0.115719	0.00896704	0.0023578	-0.0325719
	-0.210778	0.0331125	0.105373	0.0726169	0.0147154	0.0351119
	-0.1891	-0.0771464	0.101373	-0.0857227	0.0499841	0.129785
	-0.0734669	0.106379	0.163082	-0.17189	0.0345556	-0.0327923
	-0.115712	0.136467	0.0965821	0.0381424	0.0248769	0.0440831
	-0.0660719	0.109521	0.0504424	0.0263113	0.0148624	0.05452
	-0.0753838	-0.0660155	0.0697782	-0.0671572	0.0190756	0.119123
	-0.129575	0.127932	0.180059	-0.0737862	0.0283593	0.0461565
	-0.0620115	0.203953	0.195868	-0.0898319	0.00434795	0.00056268
	-0.108621	-0.0761876	-0.0295624	-0.0150608	-0.0635834	0.107822
	-0.173003	0.145757	0.109103	-0.0133613	0.0298019	0.0395291
	-0.174712	-0.0771525	0.0709336	-0.0167988	0.0164295	-0.0472599
	-0.135038	-0.0881295	0.0592446	-0.0638331	0.0662919	-0.0045204
	-0.14648	0.0941099	0.0604679	-0.0685648	0.12795	0.0670437
	-0.0790693	0.014688	0.0434938	-0.0442941	-0.0790186	0.0694273
	-0.0788682	0.0541524	0.192428	-0.0566173	0.0971788	0.0281654
	-0.177074	-0.0136698	0.0266464	-0.114086	-0.0543224	0.0852309
	-0.0171522	0.0463872	-0.0200913	-0.0457282	0.0663385	0.211866
	-0.162811	0.0645721	0.0162181	-0.0388495	0.0445596	0.129725
	-0.11888	0.0454921	0.00560854	-0.0541634	0.00926533	-0.0120691
	-0.0142981	0.0410435	-0.100309	-0.0930784	0.0304705	0.0615323
	-0.0501379	0.00764213	-0.0252775	-0.107429	0.026805	0.0129994
	-0.118485	0.0903984	-0.123305	0.0726784	0.150137	0.0274848
	-0.100133	0.00735984	-0.0184972	-0.0889192	-0.023225	-0.0627798
	-0.15027	-0.108418	0.00687193	0.104004	-0.0034042	-0.0262355
	-0.149921	0.148269	0.0756551	-0.0528097	-0.0165861	0.0560901
	-0.0658023	-0.0010998	-0.065803	-0.103921	-0.0254616	0.00682442
	-0.171632	0.0276711	-0.0076221	-0.0211976	0.0713749	0.1472
	-0.137479	0.0003858	0.107196	0.00773149	0.0736717	-0.0447539
	-0.145428	0.216394	-0.0252262	-0.0212537	-0.0130657	-0.0031782
	-0.0556791	-0.102503	0.159966	-0.0327719	0.00858976	0.0317804
	-0.119888	0.00409054	-0.0101441	-0.0340876	-0.0122568	0.00332071
	-0.0045886	0.132111	0.205896	-0.125295	0.0255071	0.149905
	-0.134183	0.0240199	0.0929103	-0.0259094	-0.0367323	-0.11275
	-0.103827	0.217057	0.0165245	-0.0501896	-0.0392167	0.079894
	-0.0049379	0.109844	-0.0537789	-0.018528	0.00296639	0.0547964
	-0.15533	-0.0450803	0.0336745	-0.0475594	0.154247	0.0988872
	-0.0877284	0.103677	-0.113628	-0.0765507	0.0128923	0.0184097
	-0.0921778	0.0635458	0.0535382	-0.0168805	0.0451913	0.0406803
	-0.039705	0.0982288	-0.0090809	-0.0786921	0.066353	0.0523178
	-0.120148	0.168164	0.0383315	-0.0414173	0.0668468	-0.0514767
	-0.0841548	0.172837	0.0804254	-0.0558866	0.0672757	0.105299
	-0.0584446	-0.0999911	-0.0073643	-0.058156	-0.0584126	-0.0373492
	-0.13374	0.070135	0.0828462	-0.0193422	0.069723	0.00920866
	-0.0587852	0.178591	-0.0430804	-0.0497074	-0.0662626	0.0934301
	-0.0305587	0.015656	0.0994037	-0.0748197	0.0481024	0.138609
	-0.0734264	0.0132203	0.121427	-0.0629421	0.0302184	0.144159
	-0.100791	-0.0570901	-0.154754	-0.0765542	0.0815937	0.107886
	-0.226739	0.152811	-0.0622133	-0.0644223	0.0324832	0.0218579
	-0.0618527	0.0683761	-0.0128657	0.00708386	0.0631579	0.156314
	-0.0331259	0.107415	0.274552	-0.0347316	0.041229	0.0565546
	-0.0252194	0.0877515	0.0445555	-0.0676269	-0.0551602	0.135406
	-0.120635	0.0661859	0.211326	-0.0294858	0.0867023	0.0757575
	-0.0828863	0.12258	0.0891964	-0.0664546	0.0418309	-0.0207324
	-0.0857162	0.145061	0.136879	-0.0213401	-0.0001663	-0.0005099
	-0.070592	-0.0011542	0.0420265	0.0252733	0.014071	0.00955407
	-0.134021	-0.115564	0.0522971	-0.0895258	0.0466087	0.13918
	-0.0760354	-0.0124778	-0.0214194	-0.107006	-0.0104577	0.131314
	-0.0673662	-0.0729443	-0.0980986	-0.088072	0.0252368	0.104122
	-0.143336	0.0361059	-0.0472187	-0.116565	0.0449012	-0.0034925
	-0.0189481	0.0158095	-0.0347994	-0.0523691	0.0308233	0.0149447
	-0.0618421	0.0409465	0.050537	-0.125103	-0.0108646	0.00576528
	-0.206224	0.0376777	-0.0448799	0.00103201	-0.0651122	0.0454729
	-0.177639	-0.0244643	0.156327	0.00927376	0.0461721	0.0611105
	0.0294571	0.0341137	0.179572	0.00656224	-0.0586018	0.0556573
	-0.113725	-0.0744069	0.0110835	-0.0824807	0.0115986	0.0888616
	0.0529295	-0.0414586	0.0533285	-0.183943	0.0138914	0.170161
	0.012332	0.0303563	0.136954	-0.0258697	0.0663084	0.0930618
	-0.0951902	0.0212031	-0.115021	-0.112607	-0.0219095	0.102543
	-0.0814325	0.138563	0.00593997	0.0246861	-0.0372186	0.0455136
	-0.0944305	0.0151876	0.0283042	-0.0732305	0.0103937	0.0712775
	-0.107134	0.133748	-0.0313399	-0.0554265	0.0166947	0.128738
	-0.0212856	0.00127005	0.0683599	-0.0394657	0.117935	0.0844706
	-0.138328	-0.127446	0.113647	-0.0521002	0.0184088	0.0828227
	-0.107514	-0.0700289	-0.0293268	0.00648187	0.0194529	0.0500125
	-0.121183	0.004735	-0.0740277	-0.102758	0.0157401	-0.0184134
	-0.139795	-0.0154532	0.0690267	-0.0501614	0.00388282	0.0640706
	-0.0614051	0.00998274	0.154205	0.0444464	0.0066483	0.0982479
	-0.109431	0.00675829	-0.0045586	-0.0769828	-0.011713	-0.100239
	-0.106326	-0.083442	-0.033809	-0.072466	-0.0095249	0.139666
	-0.0673335	0.105783	0.16454	-0.0523747	-0.0117393	0.118354
	0.0539498	0.0192327	0.0828815	0.051766	-0.0434294	0.123322
	-0.159052	0.0963101	0.0481441	-0.029275	-0.013884	-0.0724428
	-0.0958583	-0.104917	0.272258	-0.0575994	0.0646015	0.0515274
	-0.118985	-0.0517847	0.0399729	-0.0699718	-0.002019	0.0201048
	-0.0478669	0.0105904	-0.0173407	-0.0800187	0.113604	-0.0461325
	-0.0551112	-0.0259892	0.100566	-0.0688698	0.121999	0.100397
	-0.184338	-0.0352878	0.0575695	-0.0081743	0.0314962	0.0469787
	-0.133084	0.0627393	-0.0791873	0.0858848	0.0614587	0.0452201
	-0.0850614	0.075617	0.128558	-0.0972284	-0.0124643	-0.0218848
	-0.124111	-0.0077689	-0.13911	-0.0151176	0.0836715	-0.0126295
	-0.084904	0.0958196	0.054679	-0.037555	0.0358271	0.131345
	-0.0510616	0.014804	0.169252	-0.0699458	0.0992173	0.0847912
	0.0102602	-0.012318	-0.0074146	-0.0533666	-0.041289	0.143986
	-0.116006	0.0624097	-0.0278401	-0.0140919	0.0726661	0.0283843
	0.033056	0.118409	0.136661	-0.120266	0.101709	0.00901267
	-0.153232	0.0182343	-0.0206115	-0.0846837	0.08575	-0.0016555
	-0.144615	-0.0197136	-0.0406122	-0.0645649	0.0147216	0.228625
	-0.138981	0.025602	-0.051897	-0.0399249	0.0585659	-0.0294354
	-0.100083	0.236721	0.0972203	-0.0518229	0.0343732	0.0972195
	-0.132915	0.0126158	0.0561099	-0.0254654	0.109888	0.235444
	0.042122	0.0293552	0.117387	-0.0510355	0.0278573	0.19525
	-0.0528591	0.0306312	-0.0205378	-0.0813423	-0.046501	0.0478756
	-0.115535	-0.122154	0.085557	-0.0515276	0.0802529	-0.0015002
	-0.126812	0.0588576	0.142754	0.0563356	0.0373083	0.0209098
	-0.104044	0.016229	-0.0301858	-0.0283999	0.0693708	0.0127777
	-0.12601	-0.0580875	-0.154475	-0.0793231	-0.0331562	0.0271301
	-0.136884	0.149849	0.00094147	-0.0734317	-0.0113233	0.051608
	-0.0864422	0.0670176	0.0176871	-0.0420457	0.184795	0.100851
	-0.0924906	-0.0261589	0.135554	-0.0697731	-0.0647814	0.05997
	-0.0317019	0.114805	0.0045917	-0.0735158	0.0623401	0.199889
	-0.0944049	-0.0056281	-0.0178714	-0.0727308	-0.0017765	0.122718
	-0.0385242	0.0671425	-0.0445486	-0.0693143	0.00540803	0.0920384
	-0.0590323	0.0454694	0.0646747	-0.109367	-0.0336643	-0.0102542
	-0.0628811	0.0146973	0.0502508	-0.0461866	0.0560094	0.0556138
	-0.0368844	-0.0573151	0.0810338	-0.0482569	-0.016645	-0.0122543
	-0.0865831	0.0457931	0.00812013	-0.0682878	0.029236	0.0804486
	-0.0396763	-0.0521774	0.0571771	-0.0915049	0.0701044	-0.030106
	-0.0787777	0.141707	-0.0425423	-0.0552208	0.037012	0.0349313
	-0.0903017	-0.0449356	0.0556078	-0.0382313	0.108989	-0.0180511
	-0.0326332	0.0496274	0.0527269	-0.0627696	-0.0069201	0.0752426
	-0.0886955	0.156392	0.109545	-0.0668339	-0.0243354	0.105197
	-0.124547	0.025998	0.0857044	-0.0436698	-0.0165985	0.113439
	-0.151922	0.0735324	0.0412499	-0.0497902	-0.0146941	0.168402
	-0.0334132	-0.0478855	0.0357028	-0.0560664	0.0779068	0.0432327
	-0.0988884	0.097243	0.130334	-0.0299	-0.0359725	0.0619308
	-0.174212	-0.0420808	-0.0556213	0.0771804	0.0296788	-0.0466363
	0.0519896	-0.101814	0.069352	-0.114394	0.0146455	-0.0145513
	-0.0489294	-0.0614915	0.0758744	0.512829	0.0408848	-0.0062648
	0.0225016	-0.0371297	0.162006	-0.0236872	0.0824344	-0.0149796
	-0.124757	0.122861	0.081199	-0.0194247	-0.0003037	0.0417831
	-0.08718	-0.102515	0.119004	0.342399	-0.0173552	-0.0612685
	0.0175399	0.118577	0.0826833	-0.0635655	0.0249957	0.0476914
	-0.0661757	0.29035	0.00852866	-0.0857323	0.0226003	-0.0342432
	-0.101304	-0.136307	0.243443	-0.0578833	-0.0110627	-0.0188938
	-0.0882041	0.0207515	0.0267459	0.049834	0.00935363	0.187777
	-0.113105	0.190946	0.0187026	-0.0115046	0.0836063	-0.0044134
	-0.0423934	0.245028	-0.0266061	-0.0300585	-0.0120166	0.0684319
	-0.0999257	-0.0768111	0.0775173	0.00109592	-0.0187537	0.0644227
	-0.070854	0.0114363	-0.0036934	-0.0256118	-0.0269054	0.136817
	0.00128641	0.00474456	0.0631429	-0.0785649	0.0466763	0.128949
	-0.0634646	-0.149989	0.216405	0.0050597	0.0108975	0.0934513
	-0.0315109	0.213034	0.102817	-0.0286483	0.0861882	0.116598
	-0.121902	-0.0849641	0.0692303	-0.0907325	-0.0099313	0.126878
	-0.102549	0.193981	0.0792769	-0.038343	0.0180602	-0.030373
	-0.11928	0.0385846	0.0263458	-0.0976602	-0.0221928	0.0829281
	-0.121426	-0.0267192	0.0483112	-0.0310611	0.0544228	0.0209405
	-0.235068	-0.112834	-0.0869842	0.0109692	0.0669601	0.0855134
	-0.0409402	0.0201074	-0.0181588	-0.0832726	-0.0088797	0.16768
	-0.108075	0.00029607	0.0162327	-0.0172962	0.00245525	0.113723
	-0.120215	0.0245238	0.0699548	-0.0326661	0.00774294	0.00199974
	-0.107636	-0.0120578	0.172466	-0.0932918	0.0125602	0.103347
	0.0197875	0.0574788	0.0985795	-0.0402421	0.0441468	0.00645257
	-0.14465	0.181843	-0.0011434	-0.173586	0.0644018	-0.0530794
	-0.0694409	0.0876215	-0.153646	0.0845036	-0.0226597	-0.0575517
	-0.0867128	0.0547482	-0.0057386	-0.0529505	-0.0061564	0.0404786
	0.0611332	-0.0842162	0.157221	-0.0316733	0.0501495	0.315986
	-0.0733868	0.08521	-0.0074723	-0.0519863	-0.0626311	0.00117008
	-0.130618	0.0954046	-0.0531338	-0.12082	-0.0140693	0.143701
	-0.0006796	0.0646215	0.0369034	-0.0790471	0.0261982	-0.011594
	-0.133157	0.0244548	0.115135	-0.0114302	-0.0450162	-0.0495592
	-0.0887859	-0.0214119	0.0652526	-0.0814471	-0.0344954	0.15236
	-0.164309	-0.0239794	0.049708	-0.0561326	0.0787556	0.137816
	-0.0342736	-0.0107646	0.0478297	-0.0613997	0.170128	-0.0763329
	-0.149701	0.0451873	0.131218	0.0127112	0.149913	0.111399
	-0.0938548	-0.0122498	-0.0207283	-0.0981559	0.0999818	0.0992755
	-0.104075	0.0413889	-0.037465	0.0701642	-0.0718524	0.0360672
	-0.123854	0.0257446	0.0600932	-0.0589142	0.0551931	0.0935758
	-0.102526	-0.131167	0.0615906	0.0311594	0.127758	0.150474
	-0.112855	0.0879212	0.00594388	-0.0321149	0.00796558	0.0179739
	-0.116829	0.0789783	0.0614387	-0.0661221	0.172442	-0.0748408
	-0.147222	-0.0243238	0.236057	-0.0995259	0.0560386	0.101161
	-0.145267	-0.0620337	-0.0474722	0.0325763	0.00416791	-0.0088362
	-0.113288	0.144691	0.0518363	-0.0747642	-0.0003076	0.131911
	-0.108243	-0.0419644	-0.124804	0.241495	-0.0508366	0.0950123
	-0.246595	0.0120901	-0.0306981	-0.0669855	0.0964137	-0.0508553
	-0.0710684	0.0413241	-0.0018385	-0.0498406	-0.0058859	0.146213
	-0.024169	-0.0358744	0.0550551	0.0463486	-0.0964729	0.184833
	0.0036779	0.185738	0.10555	0.0218036	0.100559	-0.0474492
	-0.175353	0.0759227	-0.0127608	-0.113243	0.0478479	0.0744316
	0.00296358	0.0547181	-0.0628723	-0.05004	0.103787	0.0865439
	-0.112789	0.0736238	0.10282	-0.0548689	0.0807101	0.0507861
	-0.0060374	0.00440223	0.0796751	0.00311373	0.0152732	0.0446168
	-0.0965458	-0.0045011	0.202428	-0.0450197	-0.028603	0.0204412
	-0.0668454	-0.0289337	0.148883	-0.0262433	0.0280165	-0.0154297
	0.00781485	-0.010914	0.101501	-0.0112966	0.0491922	0.0279393
	-0.0825669	0.0480255	0.0170821	-0.0901773	0.0786314	0.158878
	-0.143699	0.12745	0.050373	-0.0031947	0.0858046	-0.0490162
	-0.112451	-0.111438	0.0653935	-0.0927366	-0.0023414	-0.0729874
	0.0260789	0.0250479	0.115453	-0.093932	0.0150694	0.0676337
	-0.137871	0.152417	-0.0230857	-0.0599723	0.0102516	0.114
	-0.0568224	-0.0364561	0.0503662	-0.0312122	-0.0540672	-0.0215951
	-0.0264588	0.0185378	0.0871683	-0.0720258	0.0274871	-0.0326441
	-0.0707651	0.0474327	-0.0581254	-0.0018132	0.0010113	-0.003922
	-0.0683524	0.165945	0.00801553	-0.0526659	0.0952537	-0.122202
	-0.13044	-0.0560027	-0.0346423	-0.0227809	-0.0129163	0.274
	-0.095012	0.260659	-0.000492	-0.0812833	0.0522915	-0.0340065
	-0.0865158	-0.0425731	-0.0968856	-0.0259355	0.0854763	0.100296
	-0.051156	0.0892853	-0.0492507	-0.039379	0.0474417	-0.0310429
	-0.0866943	0.143761	0.0655	-0.10086	0.0955364	0.159912
	-0.15094	0.0473109	0.138085	-0.0348582	0.0367154	0.0450346
	-0.105837	-0.0894603	-0.0255355	-0.0358961	-0.034345	0.117887
	-0.0850846	0.117233	0.0092544	-0.0631008	0.0917559	0.0180433
	-0.0910864	0.0265629	0.0561632	-0.107124	-0.0368679	0.0633808
	-0.0022042	0.0782467	0.0366359	0.0459915	0.140785	0.0280387
	-0.0695974	0.0106545	-0.049197	0.0209553	-0.015574	0.0757477
	-0.107375	0.0553992	0.084958	-0.0937524	-0.009128	-0.0867802
	-0.150043	0.121529	0.0177278	-0.0354259	0.0781181	0.099317
	-0.0402	0.0642276	-0.0710212	0.0683356	0.0522085	0.0872725
	-0.0017989	-0.0248167	0.197804	-0.0877028	-0.0152667	0.0919666
	-0.0728311	0.0196142	-0.0057624	-0.0423069	0.0619328	0.00922674
	-0.086587	-0.100268	-0.151316	-0.0121393	-0.0056634	0.122181
	-0.0155197	0.0910729	-0.0244726	0.0714208	0.0529676	0.00310093
	-0.0739671	-0.0363988	-0.111918	-0.0694508	-0.0384608	0.00560598
	-0.101082	0.13783	0.207483	-0.0591053	0.00598187	0.105961
	-0.0564731	-0.0614123	0.0679326	0.0830501	0.00681192	0.00209346
	-0.165526	0.0367585	-0.0363081	-0.113902	0.0408244	0.0662983
	-0.0833042	0.116489	0.0934441	-0.0635403	0.0286696	-0.157176
	-0.157766	0.00502785	0.0964639	-0.0205298	0.0393424	0.0471209
	-0.0428374	0.105862	0.130964	-0.0101482	0.0182432	0.0101569
	-0.0268532	0.110756	-0.0640411	-0.0247172	-0.0444107	0.0853849
	-0.123472	0.0585542	0.0124754	0.00099228	0.0910604	0.0105921
	-0.0953783	0.0699301	0.0443371	-0.0200424	-0.0026399	0.0867966
	-0.0894533	-0.0066318	0.180669	0.0208367	-0.0055001	0.14467
	-0.164694	0.0401198	0.0580085	-0.0618708	0.0429838	0.0289402
	-0.0667687	0.107132	0.0832143	-0.0867853	0.0539073	-0.0791496
	-0.0682033	-0.0926159	0.223204	-0.0653577	-0.042095	0.14271
	0.100918	-0.0470477	0.104812	0.0265516	0.0845757	0.0656528
	0.00401157	-0.0297473	0.12152	0.00778639	0.0980382	0.0661911
	0.0410743	0.0685633	-0.0111227	-0.0466822	-0.0727902	0.00753523
	-0.1435	0.0841698	0.103282	0.0134847	0.0297275	0.00732882
	-0.0633548	-0.0586123	0.119797	0.0217986	0.123674	0.0204343
	-0.186373	0.0286177	-0.117107	0.368706	-0.0142484	0.0136276
	-0.0751574	-0.122888	0.011381	-0.0957826	-0.0226098	0.0613881
	-0.141689	0.0410795	0.129223	-0.0444881	0.00203329	0.125221
	-0.117019	0.00283488	0.140972	0.0209106	0.0660186	0.0814186
	-0.0909622	0.0346389	-0.0032777	0.0203494	-0.0596609	0.0164217
	-0.0113798	0.0507721	0.0691619	-0.0506744	0.0687137	0.0265563
	-0.0597687	0.149126	0.0812316	-0.0437078	0.028526	0.0173545
	-0.0803895	-0.0136397	0.0880817	-0.0681657	0.0960151	0.127385
	-0.099523	0.128411	-0.0679299	-0.094261	-0.065911	0.0367218
	-0.0907691	0.0626175	-0.0355586	-0.0251709	0.0798446	-0.0367816
	-0.0751814	0.195751	0.104318	-0.0518662	0.0988453	-0.151522
	-0.121491	-0.118196	0.0977623	-0.110162	0.0343035	0.0208298
	-0.0927518	-0.125412	0.0993157	0.0150661	0.0449039	0.0320093
	-0.0612707	0.0622534	-0.0240599	-0.0813692	-0.0110382	-0.0558637
	-0.121413	-0.176798	0.173688	-0.115167	0.0222429	0.230479
	-0.12494	0.0732419	0.0850661	-0.0644128	0.0435208	0.178919
	0.0195054	0.0612957	0.0324738	-0.0801155	0.0184315	0.118049
	-0.150873	-0.139461	0.125862	-0.0453237	0.0338741	-0.0366338
	-0.115715	0.0739843	0.0801874	-0.0422896	0.0669717	0.0194054
	-0.113692	-0.0102232	0.0827861	-0.0456386	0.0280389	0.00388423
	-0.0776274	0.180052	0.0427694	-0.0466482	0.0296572	0.0161857
	-0.155126	0.061152	-0.0134553	0.0553658	0.0575598	0.155423
	-0.0595913	0.0741476	0.206995	-0.0758576	0.030435	0.0509497
	-0.182505	0.0630737	-0.0814741	-0.010295	0.0229396	0.089624
	-0.0178136	-0.0129263	0.0431813	-0.0197607	0.0254491	0.262402
	-0.148121	0.070279	-0.0564592	-0.0941997	0.0479885	0.138004
	-0.0908016	0.0726708	-0.126943	0.0330648	-0.0140833	-0.0415794
	-0.123338	-0.0422215	0.203996	-0.0978877	0.146842	-0.0077387
	-0.096047	0.0218323	0.00062028	-0.075463	0.00362139	0.0833604
	-0.148633	-0.0098491	0.0258161	0.028681	0.0313601	0.0112345
	-0.0620142	0.0328246	0.0791298	-0.0631897	0.100789	-0.0076749
	-0.123447	0.129161	0.203113	0.0142387	0.127084	-0.0024695
	-0.0609135	0.0758766	0.061329	-0.0533771	0.0570517	0.0662736
	0.0547456	0.0753328	-0.0758051	-0.0459682	-0.0311685	-0.0346449
	-0.0791985	-0.052432	0.0649258	-0.0588952	0.0990329	0.00320467
	-0.0476101	0.00024136	0.048684	-0.0887701	0.0767411	0.149273
	-0.102698	0.150906	-0.0423649	-0.078015	0.0468643	0.161459
	0.00842294	0.0863755	-0.0986938	-0.0548258	-0.008204	0.0462789
	-0.106341	0.0546028	0.129618	-0.117177	0.0591931	0.103852
	-0.0506686	-0.0267145	-0.113417	-0.071899	0.012817	0.0333189
	-0.112294	-0.0325514	0.0692752	-0.0405936	-0.0397739	-0.0055011
	0.025905	-0.0270602	0.130648	-0.0525038	0.137823	-2.53e-06
	-0.0772257	0.142108	0.0969038	-0.0867896	0.0125296	0.00693346
	-0.0434591	-0.0524039	0.05221	-0.0924317	0.110296	0.178126
	-0.0334685	0.128159	0.0313456	-0.0430136	0.0496945	0.14638
	-0.0634715	0.0679374	0.0530762	0.00747825	-0.0066293	0.0451513
	-0.0656822	0.10767	0.0258832	-0.106882	-0.0171793	0.0566199
	-0.147012	0.096157	0.0775876	0.0416004	0.0107953	0.0547807
	-0.0493813	0.0186929	-0.0463027	0.0541802	-0.0057021	0.156349
	-0.0808555	0.0797154	0.0257415	-0.0065403	0.0588548	0.105757
	-0.188461	0.0439956	0.0505603	-0.0456621	0.0337679	0.0896548
	-0.13591	0.226313	-0.0872086	-0.0861979	-0.0583538	0.0239409
	-0.0793914	0.0151328	-0.0052447	-0.0366934	0.0373342	0.0239128
	-0.0915108	0.0169991	0.0610099	-0.0194916	0.0337107	0.102159
	-0.0653181	-0.0166399	0.142788	-0.08419	0.0329445	0.0637061
	-0.111294	-0.0071767	-0.0858721	-0.0833471	-0.0358742	0.0519098
	-0.0039911	0.0673292	-0.0091575	-0.0090681	0.0816305	0.123665
	-0.129255	0.0753897	-0.0716919	-0.0199674	0.110079	-0.0564182
	-0.153684	-0.0263057	0.0147714	0.0686461	-0.0436851	-0.0810892
	-0.103292	0.113696	0.0572159	0.0478223	0.0788032	-0.0407583
	0.020663	0.160428	0.105833	-0.0580702	0.0225238	0.0863031
	-0.0252008	0.156213	-0.130841	-0.0418512	-0.046399	0.0280086
	-0.0430714	0.0118519	-0.0608573	-0.0138339	0.0533032	-0.0115346
	-0.0652407	0.0238729	0.0147197	-0.0348377	-0.0361491	-0.0165413
	-0.0277469	-0.0125926	-0.0204701	-0.0798741	0.0193618	0.0583501
	-0.0852312	0.0852155	0.0356664	0.00050033	0.105387	0.130849
	-0.0798079	0.0680503	0.0875789	-0.0929643	-0.00032	0.148338
	-0.064566	-0.038369	0.0399541	-0.0041073	0.0046417	0.0711991
	-0.0656628	0.179928	0.124973	-0.142163	-0.0182797	0.0578414
	-0.0628709	0.0832018	0.0135177	-0.0946071	-0.0121519	0.16181
	-0.0987664	0.0997994	-0.0227496	-0.0243107	0.0656955	-0.135698
	0.0458817	-0.0025685	-0.0206439	-0.0442681	-0.0366169	0.0220727
	-0.052144	0.148055	-0.0984541	-0.0729846	0.0229622	0.0543726
	-0.0832628	0.189833	0.0108307	-0.0500534	0.109006	0.0818981
	-0.104961	0.0906267	0.14631	0.0148954	0.0155284	0.0448667
	-0.078761	0.0334081	0.0571739	-0.0192324	-0.0224015	0.107347
	0.0192634	-0.122468	0.0759065	-0.0382838	0.0958634	0.0438622
	-0.0085802	0.12322	0.136134	-0.0694655	0.048863	0.0859024
	-0.0819745	-0.0612409	-0.0071662	0.0277402	0.0818947	0.203534
	-0.0919181	0.113373	-0.0406001	-0.0318248	0.131373	0.10665
	0.0347869	0.175211	0.087134	-0.0156544	0.0531751	-0.163051
	-0.0964965	0.153094	0.0544265	0.00933168	0.0635967	0.0674222
	-0.0299784	0.0542178	0.0109668	-0.0330513	-0.0264681	0.0658347
	0.031475	0.0313899	0.00984858	0.0675068	-0.0487483	0.0160923
	-0.0873746	-0.160795	0.11402	-0.107586	0.00679886	-0.0042711
	-0.125207	0.0150359	-0.016976	-0.0594182	-0.0412932	0.0408846
	-0.0160027	0.0316763	0.0328898	0.547671	-0.0474935	0.222545
	-0.129638	-0.120915	0.0152748	-0.029347	0.0214326	0.0209272
	-0.106482	0.032473	0.0992148	-0.129586	0.0606833	0.05272
	-0.156964	-0.043405	0.0275173	-0.132822	-0.0108469	-0.101245
	-0.0481631	0.0994479	-0.0100129	-0.030188	-0.0342964	0.0341638
	-0.0468746	0.0171634	-0.0254684	-0.0308669	-0.0062433	-0.0771003
	-0.0377768	0.0942668	0.0217083	-0.0389464	0.00022063	0.0251762
	-0.109967	0.0995818	0.0230524	-2.24e-05	0.0156989	0.121376
	-0.0714355	-0.0687927	0.0253328	-0.0234765	0.0413545	0.0509946
	-0.0245308	0.259752	-0.0865064	-0.10992	0.0640822	-0.0253821
	-0.143675	0.12895	-0.0287052	-0.0429205	0.00375995	0.0118026
	-0.138323	-0.0473579	-0.0938074	-0.0321537	0.0679395	0.0782625
	-0.0539545	-0.0013172	0.0364806	-0.0318053	0.0461947	0.0553088
	-0.104536	-0.0413769	-0.0558451	-0.0445418	-0.0174566	0.147939
	-0.0175119	0.147299	-0.0084748	-0.0554749	0.0702435	0.00506129
	-0.0081087	-0.062889	0.0663801	0.0390516	0.142829	0.131049
	-0.0716085	0.0341711	0.016511	-0.0316606	-0.0289798	0.191436
	-0.080965	0.0998622	0.0044559	-0.0526848	0.0664698	0.0321055
	-0.0856732	0.060021	-0.0347796	-0.0500473	-0.0467288	0.134074
	-0.111531	-0.094873	0.0317474	-0.0113227	0.0445518	0.138808
	-0.13004	0.0608996	0.092244	-0.0335618	0.022225	0.014166
	-0.0261476	-0.0778569	0.051255	-0.0604048	0.0621706	0.00416886
	-0.0170929	0.158002	0.0543282	-0.0764023	0.0718161	0.0413704
	-0.0364472	-0.100558	0.0938794	-0.0685358	0.0328146	-0.0484409
	-0.0554775	0.0251728	-0.0195688	-0.0746717	0.0282311	-0.0254256
	-0.112998	-0.0709885	0.086215	-0.0030288	-0.0184673	0.162041
	0.00347089	-0.041325	-0.118148	-0.0106195	-0.0437979	0.16114
	-0.012101	0.0687432	0.0481758	-0.0473259	0.0415429	0.114446
	0.00225441	0.00454257	0.0890918	-0.0410304	0.0455962	-0.0570561
	-0.112556	0.0103207	0.0032858	-0.0224639	0.0526119	-0.0149762
	-0.136861	-0.0068215	0.056476	0.561375	0.0453154	-0.0691735
	-0.206174	0.0201811	0.0798886	-0.0376187	-0.0198343	-0.0026022
	-0.10927	-0.106325	0.0599955	-0.0617073	0.0640602	-0.0234875
	-0.0557121	-0.013112	0.107482	0.0476419	0.0622788	0.0814036
	-0.143981	0.223404	0.0188995	-0.0626653	0.0462913	-0.0015093
	-0.117451	0.107997	0.0560022	-0.126949	0.0136522	0.0452071
	-0.172328	0.14181	0.101884	-0.0865974	0.0752709	0.0846942
	-0.149883	-0.0617594	0.10662	-0.0799285	-0.0124783	0.0992918
	-0.0409973	-0.0526894	0.0524355	-0.0265093	-0.0490576	0.129486
	-0.0622076	0.0773999	-0.0629774	-0.0417427	0.0605202	-0.0946543
	0.0244314	0.0979594	0.146504	-0.0834791	0.0180433	0.0847132
	-0.0619405	0.0936924	0.072603	-3.93e-05	0.100141	0.0179009
	-0.109638	0.170168	0.232102	-0.0660569	0.143577	0.122704
	-0.127938	-0.0571073	0.0306903	-0.0349212	0.0348656	-0.0447767
	-0.154521	0.207125	-0.082473	0.00289423	0.0644305	0.0894114
	-0.12895	0.0755905	-0.0279604	-0.0342705	0.0281558	-0.0364796
	-0.0307965	0.045528	-0.0565811	0.00221787	0.0839058	0.203483
	-0.145435	0.21466	0.122756	-0.0207159	0.0363001	0.0436926
	-0.0854418	-0.0365682	0.0454814	0.023662	0.0984414	0.157122
	-0.0649595	0.0620195	-0.0666805	-0.0828022	0.0680842	-0.127631
	-0.124801	0.00732606	0.0456359	-0.104665	-0.0687832	0.0473733
	-0.0591249	0.00097797	0.040605	0.0138871	0.0407814	0.0828519
	-0.10079	0.0684579	-0.0118645	-0.0627621	0.021071	0.0308524
	-0.0400631	-0.0001455	0.138444	-0.0174587	0.00016703	0.0856921
	-0.0665443	-0.0877489	0.0675087	-0.0574016	0.173839	-0.063361
	-0.0520617	0.137314	-0.0504277	-0.0557193	-0.0017288	0.0571901
	-0.17011	-0.0689218	0.0918092	-0.0479789	-0.0480396	0.0360813
	-0.0277734	0.196739	0.03751	0.0278078	0.104598	0.101567
	-0.0885987	-0.0013212	0.0169759	0.051651	0.026027	0.120948
	-0.199289	0.16695	-0.0992428	-0.138096	0.112877	0.074814
	-0.131042	0.0310756	0.12951	-0.0823058	0.0327628	-0.006881
	-0.0297127	0.0404473	0.173108	-0.0288629	0.0139954	0.104689
	-0.119843	-0.0258009	-0.0620448	0.103037	0.137395	0.132863
	-0.131365	0.107283	0.295467	-0.0626438	0.0310514	0.0608237
	-0.0376626	0.192071	0.145879	0.0269143	0.122581	0.00921002
	-0.0224924	0.0805247	-0.035734	-0.0283343	0.0357941	0.114303
	-0.0808584	-0.0446158	0.224717	0.0542554	0.0998828	0.0359187
	-0.0314386	-0.0792054	-0.0200357	-0.0444636	-0.0401965	0.0114246
	-0.101095	0.123183	0.0358697	-0.0296465	0.059687	0.142474
	-0.226908	0.105577	0.0715281	-0.0517339	-0.0422156	-0.0082594
	-0.0730247	0.0669724	-0.0400348	-0.0426147	-0.0554369	0.0873566
	-0.045777	0.0976996	-0.126296	-0.0231378	0.030331	-0.0074263
	-0.0987108	0.00547841	-0.0166594	-0.0175303	-0.0168174	-0.00426
	-0.109272	0.125635	0.175088	-0.0188106	0.0360913	0.0556355
	-0.135251	-0.121363	-0.003654	0.0251508	0.0322738	0.113901
	-0.122952	-0.0005157	0.0378251	-0.0735239	-0.0308229	0.0260223
	-0.158254	0.033811	0.0108566	-0.0486695	0.0338935	0.116837
	-0.115654	-0.025305	0.031489	-0.0368105	0.0141619	0.0110352
	-0.0771882	0.033824	-0.0638577	-0.0800858	-0.0018039	0.0454413
	-0.0792357	0.152682	0.0891538	-0.0788906	-0.0411215	0.0225079
	-0.11795	0.0201791	0.0255733	-0.0423815	0.10482	0.0390227
	-0.0642755	-0.0410705	0.0816425	-0.0228481	-0.0425461	0.0655171
	-0.131203	0.228098	0.0318179	-0.0535787	0.0789795	-0.0192293
	-0.0390905	0.0551766	-0.0200413	0.0918459	-0.0270079	0.03103
	-0.106512	0.0652331	-0.0476921	0.00994776	0.0828427	0.046822
	-0.123336	-0.014817	0.160248	0.00222425	0.0280772	0.0972751
	-0.148139	-0.0836062	-0.0605788	-0.018332	0.0185445	0.165706
	-0.0306437	0.190452	0.146679	0.0922937	0.0553628	-0.0427723
	-0.168559	-0.0858715	0.0630469	-0.126534	0.0297961	0.100637
	-0.0459802	0.0140383	-0.101837	-0.0700208	0.0269141	0.031851
	-0.118325	0.024142	0.0644561	-0.0355436	-0.0119533	0.105027
	-0.132299	-0.184819	0.0278845	-0.0738302	-0.0597284	0.1734
	-0.090759	-0.119246	-0.0200573	-0.0806845	0.00680014	-0.0303367
	-0.146615	-0.0352138	0.0744501	-0.0006597	-0.0161916	0.0551771
	-0.04891	0.157317	-0.0465203	0.0159312	0.0741007	0.0571474
	-0.0504944	0.0562964	0.0483683	-0.093592	0.0366163	-0.0056845
	-0.106236	0.0714558	-0.0111007	-0.103146	0.0567548	0.0769544
	-0.0545417	0.180892	0.203082	-0.0424241	0.0187566	0.0961755
	-0.123306	0.16919	0.100701	-0.119262	-0.010501	0.0689636
	-0.0758191	0.0832831	0.083816	-0.0201522	0.0840782	0.0498803
	-0.126451	0.0299312	-0.013338	-0.0891892	0.158171	0.123516
	-0.0685004	0.172151	-0.0693735	-0.0065233	0.0553084	0.0918717
	-0.0710858	0.14356	0.0528639	-0.0853468	0.083553	0.0235945
	-0.126041	-0.0570146	-0.0547463	-0.0813115	0.079244	-0.102034
	-0.14264	-0.0359677	-0.0568274	0.0519619	0.0621135	0.0586645
	0.0480196	-0.0095452	0.161979	-0.0544146	-0.0173604	0.108059
	-0.0490822	0.0252367	0.0845965	-0.106887	0.0665095	0.119299
	-0.0520887	-0.0327633	-0.0323817	-0.0595248	0.0197315	0.215025
	-0.142577	0.0677158	0.101678	-0.0667721	0.0529751	0.0312069
	-0.0847617	0.188372	0.038502	-0.0722392	0.00830381	0.0433113
	-0.1356	0.00301743	0.160193	-0.0979939	-0.014455	0.0298748
	-0.0877513	0.148468	0.150296	-0.0461824	0.102063	0.0791009
	-0.17535	-0.022725	0.0395383	-0.123446	-0.0079369	0.0676778
	-0.18098	-0.0683243	-0.0495841	0.0646536	0.118588	0.0587051
	-0.0956753	0.156363	-0.0791143	-0.0547464	-0.0121098	-0.0405989
	-0.0503478	0.0280999	-0.022365	-0.0650537	0.0474673	0.149266
	-0.141929	0.180238	-0.0141466	-0.0144736	0.0234786	0.166219
	-0.095248	-0.082495	-0.0693013	-0.080674	0.0734656	0.0337125
	-0.166044	0.138821	0.114287	-0.0351473	0.0569724	-0.0207358
	0.0227849	-0.013586	-0.0180112	-0.0469367	0.00425936	0.0577858
	-0.0452642	-0.0840075	0.0745396	-0.0694933	0.0316008	0.0264775
	-0.177367	-0.0058822	0.270232	-0.0538263	0.0129779	0.0538298
	-0.0145058	-0.0087186	0.0675327	-0.113718	0.126353	-0.0712676
	-0.125042	0.0661342	0.0634783	-0.0373367	0.0446698	0.0844184
	-0.0200696	0.0826461	0.250067	0.298508	0.0529665	0.0325932
	0.0604191	-0.10602	0.133236	-0.0708707	0.0762719	0.0725016
	-0.0476678	0.121929	-0.0554288	0.00024602	0.00313995	0.109801
	0.00480065	-0.0384855	0.0584715	-0.0480376	0.114692	0.088644
	-0.175568	0.0396482	0.00789148	0.00601436	0.127478	0.0381008
	-0.0066795	0.146636	0.206048	0.0859593	0.0205891	0.0485957
	-0.0717173	-0.0197959	-0.030514	-0.0382466	-0.0277667	-0.0202655
	-0.0252281	-0.0443736	-0.0356777	0.0004911	0.0800852	-0.0070727
	-0.0326106	0.100948	0.0588494	-0.0075035	-0.0203951	0.146553
	-0.122253	0.0172626	0.123365	-0.0183399	0.0372754	0.0908494
	-0.0530276	0.0168539	0.161159	-0.0332865	0.0712571	0.144018
	-0.0609038	0.0946496	0.190992	-0.0955305	0.0595252	0.139707
	-0.0880281	0.0116881	0.12931	-0.0455003	-0.0462428	0.182355
	-0.0829831	0.0591695	0.044958	0.0293246	0.0494381	0.141756
	-0.0089345	0.132159	0.126959	-0.0834231	0.0221376	0.0750381
	-0.0605466	0.0470338	0.0149997	-0.036156	0.0316404	-0.0185963
	-0.0042449	0.107308	0.132845	-0.0694064	0.19785	0.134596
	-0.0900581	0.0141521	0.144829	-0.124501	0.0415268	-0.0651343
	-0.0265747	0.106167	-0.0129614	-0.0199639	0.162798	0.127007
	-0.166788	0.0733388	0.0236131	-0.0652448	-0.0089665	0.0638908
	-0.177454	0.0673244	0.126587	-0.0445346	0.139471	0.0277103
	-0.0044616	0.106374	0.0331136	-0.0375809	-0.0037091	0.0181552
	-0.0323517	-0.0897484	-0.0442922	-0.0046961	-0.0611905	-0.0016898
	-0.165583	-0.0259873	-0.0094203	0.0157918	0.0756245	0.0366206
	-0.0985163	0.0407783	0.0381063	-0.0455105	0.045929	0.113235
	-0.0994706	-0.0624986	0.0717105	-0.053662	0.0194198	0.121619
	-0.0673318	-0.022477	0.0684519	-0.0144116	0.0118379	0.0981305
	-0.075355	-0.0095046	0.128512	-0.103935	-0.0299842	0.0591231
	-0.0895565	0.0818206	0.00623645	-0.132007	0.0265937	0.0601834
	-0.0793777	-0.0568843	0.00376311	0.0197224	0.0835199	0.154009
	-0.0931399	0.00452028	0.0275819	-0.0647964	0.149878	-0.0428152
	-0.0836506	0.0955159	0.098168	-0.0499313	-0.0497214	0.136644
	-0.130278	0.00344645	0.00832162	-0.0150735	0.00199422	0.0987652
	-0.082911	0.298378	-0.104664	-0.0078282	0.0295847	0.0742226
	-0.0806318	0.0501134	0.0446221	-0.0944575	0.0114886	0.0045957
	-0.0153205	0.00139185	0.0632117	0.519037	-0.0932932	0.0233525
	-0.0320442	-0.14618	0.157448	-0.0205826	0.0458017	0.0708335
	-0.132579	-0.0677348	0.0958401	0.00371461	0.0102342	0.0135731
	-0.0155612	-0.0940833	0.126125	0.017377	-0.0190899	0.00439003
	-0.106771	0.15127	0.0664516	-0.0905737	-0.025556	0.0410107
	-0.0797629	-0.0175515	-0.034252	-0.0326688	0.153201	-0.0710014
	-0.102989	0.0334433	-0.0496874	-0.0542642	0.0390986	0.0714479
	-0.115143	0.0603369	0.0624229	-0.0430457	0.0400898	0.125586
	-0.123381	0.0286329	0.0243984	-0.0646063	0.00026634	0.00601633
	-0.12446	0.103326	0.02164	-0.0238699	0.0152212	-0.0058152
	-0.0636808	0.149739	0.109626	-0.0877997	0.0109395	0.0842981
	-0.202169	0.0728132	0.130367	-0.0676066	-0.0183884	0.113083
	0.0867886	0.128576	0.0757928	-0.0198932	-0.0328746	0.0210165
	-0.0677479	0.154298	0.0533701	-0.0805188	0.0325483	0.041525
	-0.0103196	0.00639718	0.0524543	0.210889	0.120254	0.0347174
	-0.142973	-0.0138873	0.0262161	-0.0170897	-0.0490671	-0.0254633
	-0.0278591	0.0452684	0.195264	0.0113028	0.0833905	0.139786
	0.00130148	0.0806894	0.0912866	-0.0724297	0.0583898	0.0626747
	-0.0805986	0.131626	0.00921752	-0.0539619	0.01197	0.0223303
	-0.0978232	0.0354073	-0.0097665	-0.0303556	0.0931888	0.0496245
	-0.125488	-0.110105	-0.0047492	-0.0693246	0.0948496	-0.126653
[truncated: 12,368 more rows]

## Sheet: 10b
Condition:	PC9 WT parental	PC9 WT persister
Anastasis score per cell:	-0.118659	-0.0340294
	-0.0728112	-0.0372242
	-0.0807801	0.0206388
	-0.0963189	0.124085
	-0.0802084	-0.0116789
	-0.113474	-0.0437186
	-0.0583628	0.140389
	-0.0763368	-0.0208384
	-0.123246	-0.0592993
	-0.0387392	0.0503456
	-0.0098863	0.131035
	-0.11557	0.0593234
	-0.0351699	0.0424334
	-0.101212	0.0150267
	-0.128504	0.0329911
	-0.0932788	-0.0262811
	-0.0725737	-0.0036226
	-0.055236	-0.0126916
	0.0239396	-0.0273788
	-0.112355	0.00175182
	-0.038924	0.0737085
	-0.0348248	-0.0082443
	0.0154525	-0.0348712
	-0.143876	0.165631
	-0.105363	0.191224
	0.0205412	0.0179324
	-0.0400717	0.0537147
	-0.113464	0.168859
	-0.0647641	0.16871
	-0.0452722	0.0334366
	-0.104203	0.205769
	-0.0975275	-0.0186141
	-0.011315	-0.0225093
	-0.0985173	0.0335203
	-0.0596181	0.099981
	-0.0510011	-0.0450722
	-0.0781866	0.0265326
	-0.0310844	0.0613688
	0.0104691	0.0892965
	-0.087988	0.0794771
	-0.126237	-0.0466803
	-0.0729072	0.0486544
	-0.133279	-0.101241
	-0.0910521	0.217959
	-0.146449	-0.048513
	-0.0802381	0.0394735
	-0.0147492	0.0247178
	-0.0594667	0.0283261
	-0.116349	0.0333002
	-0.055194	-0.0056102
	-0.0531263	0.0804978
	-0.0360829	-0.0781383
	-0.0880081	-0.0932783
	-0.0719978	0.00707894
	-0.0396089	-0.0237638
	-0.129163	-0.0076431
	-0.124928	0.00439363
	-0.114289	0.0572593
	0.0241577	-0.0830833
	-0.0458887	0.00701362
	-0.0862002	-0.0267802
	-0.0163285	-0.0305731
	-0.069983	-0.0133992
	0.0738541	0.17201
	-0.0454995	0.0192608
	-0.158335	0.123859
	-0.0258275	0.0418656
	-0.039316	-0.0134728
	-0.0369555	0.0552421
	-0.0566697	0.210947
	0.0197612	-0.0309787
	-0.0468673	-0.0020455
	-0.0223729	-0.0057506
	-0.0128384	0.0413081
	-0.144879	0.0343917
	-0.100161	0.0123168
	-0.0446999	0.0704844
	-0.0058664	0.11047
	-0.0577529	-0.0514743
	-0.097367	0.0403999
	-0.121829	0.0530914
	-0.0745734	-0.0748154
	-0.0739799	0.192915
	-0.0453148	-0.0241305
	-0.0687559	0.117192
	-0.0666845	0.175464
	-0.0816986	0.0845966
	-0.0474496	-0.0784384
	-0.083166	0.244432
	-0.0740411	-0.110774
	0.0262409	0.106144
	-0.0642012	0.0134734
	-0.04747	0.0257891
	-0.104615	-0.117645
	-0.0452742	0.0402239
	-0.109832	-0.0042025
	-0.032945	-0.0803141
	-0.0187987	-0.0149034
	-0.0878387	0.0654108
	-0.111121	-0.0330376
	0.00789665	0.0166958
	-0.0379659	-0.0207369
	-0.0349902	0.0494468
	-0.0527311	-0.119922
	-0.126635	-0.10934
	-0.0712179	0.104214
	-0.0544354	0.0025951
	-0.0288207	0.0125131
	-0.117717	0.0796438
	-0.0288662	0.0490548
	-0.0305644	0.121274
	-0.0159108	-0.03211
	-0.0787078	-0.0114622
	-0.118603	-0.0016854
	-0.065334	0.0428485
	-0.088317	0.0533544
	-0.035824	0.105182
	0.0103511	-0.0325209
	-0.0638084	0.182238
	-0.0273076	0.0484778
	0.0342819	-0.0164608
	-0.0459603	0.0326582
	-0.0494569	-0.120243
	-0.0956324	0.025264
	-0.0941604	0.100192
	-0.0522044	-0.0360198
	-0.0531019	0.0362056
	-0.0647188	0.0590396
	-0.0721296	0.0795764
	-0.110693	0.136964
	-0.0409452	0.0698893
	-0.0854602	-0.0557566
	-0.0643327	-0.161963
	-0.122721	0.0625878
	-0.070561	0.0505107
	-0.0684914	0.0755078
	0.0599698	0.129185
	-0.0553195	0.0562004
	-0.0904039	0.0205774
	-0.0752269	0.0322621
	-0.0002286	0.0531031
	-0.0174965	0.0273458
	0.00049008	-0.0145002
	-0.0361202	0.0953696
	-0.0208591	-0.0583389
	-0.0478241	0.0176708
	-0.167847	0.116979
	-0.0973995	0.149962
	-0.130239	-0.020203
	-0.0354299	0.0379003
	-0.103475	0.0689697
	-0.0884187	0.105837
	-0.127505	0.00263115
	-0.0685643	0.148172
	-0.110963	0.0837158
	-0.0662474	-0.0954973
	-0.117364	-0.0088013
	-0.060168	0.231925
	-0.108982	0.0148965
	-0.0842535	0.105806
	-0.0362579	-0.0748493
	-0.0349271	-0.0091941
	-0.0987832	0.0857381
	-0.0577893	0.00841207
	-0.0910807	0.0562347
	-0.0422696	-0.023271
	-0.042714	-0.0271268
	-0.0622141	0.0378668
	-0.105403	0.0662339
	0.0210751	-0.0176489
	-0.0628294	0.0891536
	-0.0639457	-0.0069221
	-0.0891442	0.0347859
	-0.0467387	0.0778891
	-0.165305	-0.0112377
	-0.0947218	-0.102292
	-0.114373	-0.0590366
	0.0342298	-0.105107
	-0.109218	-0.109523
	-0.0589749	-0.0042475
	-0.107009	0.0903418
	-0.0256704	0.0430022
	-0.003764	-0.141055
	-0.0347966	-0.0698759
	0.0797786	0.018275
	-0.0825833	0.015331
	-0.0520326	-0.100476
	-0.106809	-0.0982738
	-0.0165021	0.0173173
	-0.0409047	-0.0517925
	0.0131636	0.00427325
	-0.0576951	0.114036
	-0.0908159	0.100634
	0.0135888	-0.0710278
	-0.106107	0.0411362
	-0.0924579	0.0301201
	0.00619527	0.114957
	-0.0295253	-0.0977347
	-0.0541639	0.190547
	-0.106561	-0.106159
	-0.0803735	-0.017483
	-0.0469121	-0.0577432
	0.0141045	0.127951
	0.0612418	0.0958231
	-0.0063433	-0.0136886
	-0.0480215	0.0289336
	-0.0256434	-0.131933
	-0.030826	0.100239
	-0.0400498	0.0351348
	-0.0544611	0.0438252
	-0.129463	0.0168164
	-0.109375	-0.0326093
	-0.0729659	0.0260053
	-0.027656	0.00739836
	-0.013616	0.135619
	-0.0793003	-0.0533534
	-0.0135683	0.00162138
	-0.061431	-0.032534
	-0.141656	0.0224072
	-0.0067149	0.045434
	-0.126797	0.00249813
	-0.0740692	0.111595
	-0.0864251	0.00422928
	-0.0133122	0.108289
	-0.0571132	0.131651
	-0.100395	-0.0105873
	-0.0295933	0.00593206
	-0.0827826	0.0296024
	-0.0964192	0.0639108
	-0.0569574	0.0060089
	-0.0890994	-0.104584
	-0.10853	0.0791689
	-0.10369	0.0597759
	-0.0725832	0.0132568
	-0.0661531	0.151075
	-0.0381126	-0.0543528
	-0.0686846	-0.0477192
	-0.194433	-0.0459968
	-0.121892	0.0874095
	-0.0681821	-0.0603587
	0.0957392	0.05909
	-0.1184	0.0354262
	-0.0370097	-0.0043881
	-0.0964532	0.158677
	-0.118334	-0.0603294
	-0.0462609	-0.0898747
	0.0493648	0.0654484
	-0.0675221	-0.0654763
	-0.0622212	0.0680915
	-0.0171149	-0.0532967
	-0.0562193	0.00162737
	0.0199685	0.052823
	0.0196816	0.0586224
	-0.0557781	0.137511
	-0.126328	0.0857668
	-0.0629559	0.0573468
	-0.0442901	0.00848417
	-0.063626	0.0914994
	-0.0892985	-0.0345846
	-0.0564918	-0.0032857
	0.0200007	0.0326243
	-0.0368336	0.0264672
	-0.041259	0.0158642
	-0.0741707	-0.148529
	-0.0534031	0.0445492
	-0.0611244	0.0955284
	-0.0499422	0.0606869
	-0.0750547	0.0691349
	-0.0623647	-0.114851
	-0.141236	-0.014328
	-0.0649563	-0.0290365
	-0.0184968	-0.113833
	-0.092118	0.0625407
	-0.156133	0.130685
	-0.0671985	0.104016
	-0.0935543	0.141577
	-0.0744171	-0.0551178
	-0.0565369	0.0409197
	-0.0652391	-0.0841212
	-0.0692121	-0.0790276
	-0.0944173	-0.0311181
	-0.1429	0.086522
	0.0219494	0.319093
	-0.0683366	-0.0342981
	-0.0635464	-0.0230029
	0.0273765	-0.0330163
	0.0301115	0.0154176
	-0.104962	0.11057
	-0.133338	0.0172045
	-0.113494	-0.0238411
	-0.0785049	-0.040244
	-0.0993919	-0.0309525
	-0.0767574	0.0667809
	-0.119533	0.181377
	-0.0362229	0.0311254
	-0.133025	0.128032
	-0.0728869	0.05846
	-0.0997308	-0.0529414
	-0.0580216	0.0482054
	-0.0598844	0.043067
	-0.0401468	0.0037375
	-0.116483	0.0917322
	-0.0850226	0.00185662
	-0.0643698	-0.0047957
	-0.0869555	0.0432013
	-0.0186331	0.147102
	-0.0835053	0.00611953
	-0.0849585	-0.0776518
	-0.0302297	0.0200658
	-0.0695488	0.1702
	-0.0460099	-0.0292782
	-0.0837892	0.0101714
	-0.0993972	-0.0344147
	0.013362	0.0784666
	-0.0529455	-0.107895
	-0.0393715	-0.0858392
	-0.0508617	0.0184437
	0.0303592	0.0518031
	-0.1163	0.0980162
	-0.153415	-0.0464946
	-0.08035	-0.0417957
	-0.110701	-0.014396
	-0.125289	0.094171
	-0.148449	0.0172666
	-0.0888163	0.0298819
	-0.0528155	-0.0955598
	-0.0294651	0.00508275
	-0.0907876	0.0094042
	-0.0529987	-0.0324916
	-0.100285	-0.0402418
	-0.0208403	0.0172487
	-0.0849374	0.00964516
	-0.04166	-0.0887212
	-0.0519794	-0.0284815
	-0.100394	0.0615745
	-0.0996942	0.056318
	-0.0580722	-0.034846
	-0.0844708	-0.0512879
	-0.0330892	-0.0037672
	-0.0199486	0.353042
	-0.101277	0.123634
	-0.0935907	-0.0916311
	-0.104361	0.0430789
	-0.0488843	0.0646616
	-0.103076	0.00781054
	-0.0711001	-0.0392007
	-0.111809	-0.0201566
	-0.15144	-0.058484
	-0.0569694	0.0991747
	-0.0122446	-0.0078058
	0.0534836	-0.0359437
	-0.116996	0.14827
	-0.13868	0.052142
	-0.0504761	0.0317903
	-0.102689	0.0417091
	-0.100242	-0.066241
	-0.122199	0.00810262
	-0.0176311	-0.0912152
	-0.104118	0.0900167
	-0.090288	0.0464486
	-0.0864177	0.0593329
	-0.0361501	-0.0358243
	-0.0625023	-0.0370321
	-0.11453	0.0233167
	-0.0947031	-0.0536511
	-0.0462502	-0.0078978
	-0.120229	-0.0053149
	-0.0943773	0.0741519
	0.107471	-0.04045
	-0.0755804	0.0703031
	-0.0348695	0.0537745
	-0.056042	-0.0332227
	-0.0893528	0.0412649
	-0.0927245	-0.125602
	0.0717781	-0.084446
	-0.0895228	0.0706244
	-0.0098474	-0.0071496
	-0.0596	-0.0077386
	-0.041836	0.00791531
	-0.0351449	-0.0988698
	-0.0771325	-0.0618971
	-0.105836	0.090055
	-0.0884586	-0.0510063
	-0.0291695	0.136138
	0.0134819	0.229695
	-0.0700722	0.0187491
	-0.0473995	-0.0477641
	-0.0677025	0.0339777
	-0.110381	-0.0198092
	-0.135721	0.0104094
	-0.0998037	0.0120307
	-0.106209	-0.0338257
	-0.0832908	0.0611999
	-0.0271014	0.0788899
	-0.0798566	0.0424484
	-0.0540619	0.0110714
	-0.103197	0.031894
	0.00953984	0.116733
	-0.104142	0.00581287
	-0.0467459	-0.0665583
	0.0111661	-0.0171381
	-0.116587	0.00567528
	-0.0926334	0.0275468
	0.0112223	0.023665
	-0.0211777	-0.0033761
	-0.162061	0.0217702
	-0.121216	0.0855395
	-0.112312	0.0419873
	-0.127724	0.0450075
	-0.0354472	0.0855753
	-0.0186268	-0.0674981
	-0.0878735	-0.0645022
	-0.100869	-0.0578604
	-0.111651	0.0316101
	-0.103036	0.0369781
	-0.0689325	-0.0532204
	-0.0813603	0.0150671
	-0.012138	-0.0236418
	-0.0436261	0.0631625
	-0.0635883	-0.0172619
	-0.0252565	0.131587
	-0.0406813	0.112385
	-0.0437208	-0.0797186
	-0.0804463	-0.190639
	-0.0247567	0.0453643
	-0.127995	0.160346
	-0.109977	-0.0542275
	-0.0464883	0.0746846
	-0.0301462	0.0603538
	-0.0403998	0.00313892
	0.0430916	0.0351681
	-0.0684846	0.233609
	-0.0588771	0.058256
	-0.0470347	0.012351
	-0.0566529	0.00572604
	0.0487042	0.0414153
	0.00390439	-0.0932303
	-0.0782488	-0.104391
	-0.122668	0.0453991
	-0.0404173	0.025066
	-0.0025145	0.00266046
	-0.055501	0.23188
	-0.0368459	0.0285381
	-0.120021	0.168025
	-0.0331715	0.0407838
	-0.072952	0.410811
	-0.108434	0.0144709
	-0.0592525	0.0859618
	-0.0878639	-0.038917
	-0.138233	-0.161271
	-0.135819	0.0401284
	-0.0402852	0.209966
	-0.0777288	-0.0362072
	-0.0553781	0.087719
	-0.127597	-0.0015442
	-0.085957	0.00839518
	-0.068453	0.128294
	-0.144498	-0.0434968
	-0.0135103	-0.0888754
	-0.0768387	-0.0008861
	-0.137388	0.086144
	0.00804425	0.00591478
	-0.0924745	0.0234507
	-0.113533	-0.0301531
	-0.0336359	0.0425746
	-0.0209461	-0.0473348
	-0.0130965	0.0371416
	-0.0900584	0.0808273
	-0.0721444	0.125071
	-0.0780274	0.00756778
	0.0113302	0.219149
	-0.0456616	0.172372
	-0.167348	-0.0262619
	-0.0366164	0.0250829
	-0.0791996	0.06493
	-0.0938867	0.0444589
	-0.0916653	0.0241697
	-0.122173	0.0423214
	-0.127427	0.0323186
	-0.0470812	0.0510108
	-0.0276624	-0.0334419
	-0.103988	0.0252998
	-0.0678767	0.0198033
	-0.0114301	-0.0431291
	-0.105967	0.0291395
	-0.0864813	-0.0620929
	-0.0960295	0.0955552
	-0.0251778	0.126165
	-0.0983257	0.0144595
	-0.0611418	0.0008059
	-0.128811	0.116236
	-0.043823	0.0898332
	0.00432272	0.166177
	-0.0698486	-0.0042187
	-0.0791376	0.0439063
	-0.145674	-0.0273398
	-0.0801405	0.187861
	0.0468056	-0.0427595
	-0.118122	-0.0214958
	-0.0690749	-0.0654963
	-0.0869971	-0.077178
	-0.0443585	-0.151907
	-0.0828498	0.0227761
	-0.0748729	-0.0431361
	-0.108196	-0.0145193
	-0.0794187	0.0487988
	-0.0525166	-0.0487058
	-0.0839171	0.0836207
	-0.0296854	-0.0225648
	-0.0732139	-0.126631
	-0.160673	0.145832
	-0.0912892	0.117263
	-0.0433838	0.018678
	-0.0787014	0.0243039
	-0.0640084	0.176305
	-0.0189931	-0.146532
	-0.109208	0.0839702
	-0.101231	-0.0788817
	-0.159041	-0.0505292
	-0.11217	0.0733386
	-0.0798004	-0.001466
	-0.0892894	0.00249216
	-0.148133	0.0503968
	0.236283	-0.0121127
	0.0863228	-0.0592298
	-0.0069838	-0.0366074
	-0.133395	-0.0363381
	-0.114277	0.0392622
	-0.0546373	-0.0055213
	-0.0930334	-0.0252577
	-0.12254	0.0185793
	-0.0439608	0.140233
	-0.0627357	0.0380234
	-0.154267	-0.019126
	-0.0863845	0.167982
	-0.0858603	0.150558
	-0.0639699	0.0705671
	-0.11192	-0.0591198
	-0.0800454	-0.033002
	-0.0319088	0.118277
	-0.146535	-0.113402
	0.019248	0.219305
	-0.0085536	-0.0242339
	-0.0940791	-0.0370978
	-0.0488337	0.149828
	-0.0685687	-0.0488037
	-0.0557759	0.0636944
	-0.134031	0.136144
	-0.0810081	-0.0482962
	-0.0051527	0.0332901
	-0.0508604	-0.0109913
	-0.128559	0.0274387
	-0.136592	0.03695
	-0.0639106	0.0267912
	-0.0625046	-0.0219376
	-0.127331	-0.147099
	-0.124485	0.170117
	-0.120428	0.146964
	-0.0285123	-0.0418312
	-0.0864889	0.226509
	-0.072436	-0.0874454
	-0.0764089	0.0478643
	-0.0463511	-0.0347874
	-0.0918295	0.0618854
	-0.119108	0.0470899
	-0.0901979	-0.0324023
	-0.0965839	0.113198
	-0.126347	0.0619155
	-0.117004	0.00857047
	-0.003114	0.17487
	-0.0551053	-0.104729
	0.00369169	-0.0989092
	-0.111604	0.0463054
	-0.054805	0.0749878
	-0.0385687	0.0833227
	-0.0271828	0.0702338
	-0.0726724	0.0266069
	-0.0068634	-0.0676531
	-0.0413268	0.190453
	-0.0868358	0.00791094
	-0.15095	0.0593151
	-0.0529027	0.107592
	-0.029672	0.0301283
	-0.0216897	-0.0055502
	-0.108209	0.00594937
	-0.0011218	0.0609229
	-0.0541791	0.0424018
	-0.127015	-0.0083282
	-0.0932381	0.12425
	-0.0334232	-0.133969
	-0.0590069	-0.0021403
	-0.0929059	-0.109716
	-0.0322687	0.180547
	-0.0253624	0.17669
	-0.0609702	-0.0325185
	-0.0507514	0.0318272
	0.0275511	0.00414703
	-0.10258	-0.0191214
	-0.13576	0.0422906
	-0.0754914	-0.0409554
	-0.130165	-0.0693693
	-0.119586	0.0551157
	-0.138593	-0.0360231
	0.0229388	-0.0398558
	-0.0974843	0.0330958
	-0.0735409	0.00223168
	-0.140948	-0.0023268
	-0.0756861	-0.0333051
	-0.114802	-0.034077
	-0.0683863	0.0209467
	-0.136448	0.016867
	-0.0765034	0.0448369
	-0.0534225	0.0252049
	-0.0653413	-0.0172954
	-0.0933355	0.189744
	-0.0858748	-0.105777
	-0.0608292	-0.0526187
	-0.126594	-0.0767085
	-0.0267304	-0.0164899
	-0.0553206	0.140353
	0.00403264	-0.0540506
	-0.0788037	0.0619813
	-0.0195371	0.0763602
	-0.0671199	0.121392
	-0.0017683	-0.0138689
	-0.0994543	-0.0424632
	-0.0695388	-0.0596978
	-0.0712866	0.234812
	0.00245587	0.111916
	-0.0694257	0.142573
	-0.0999509	0.268115
	-0.164181	-0.0070559
	-0.0561096	0.0570076
	-0.0643026	0.178955
	-0.0714379	0.0517193
	-0.0938385	-0.0511433
	0.00170204	0.0504809
	-0.0511491	-0.0751967
	-0.0890057	0.0354285
	-0.0061613	-0.047577
	-0.0666643	-0.0771748
	-0.0819828	0.0800163
	-0.0835965	-0.063567
	-0.0479322	0.0137976
	0.0602606	0.074565
	-0.150341	0.0650452
	-0.139229	-0.0377275
	-0.0354467	0.0544304
	-0.0328433	0.0152851
	-0.013649	0.00445128
	0.0163359	-0.0092305
	-0.0870371	-0.114666
	-0.0688458	0.079373
	-0.113194	0.0961247
	-0.097338	0.0597729
	-0.0576054	-0.0115209
	-0.0961292	0.122372
	-0.0672695	0.0367679
	-0.145262	0.0142146
	-0.0344252	-0.132166
	-0.0887929	0.180595
	-0.0442848	0.101975
	-0.0912425	-0.0345744
	-0.0844911	0.173427
	-0.0978892	0.073402
	-0.0898522	0.104258
	-0.0606959	-0.0742387
	-0.0506168	-0.108658
	-0.0415079	-0.119902
	-0.110459	0.0900061
	-0.142961	0.0382647
	-0.0247746	0.046946
	-0.0766186	0.0455955
	-0.0993407	-0.0853665
	-0.139411	0.0144376
	-0.0812519	-0.0488408
	-0.119622	-0.0617261
	-0.137226	-0.103182
	-0.0572482	0.0304529
	-0.0800335	0.0863198
	-0.0413439	-0.0940829
	-0.0830466	-0.112953
	-0.095209	0.280126
	0.037379	0.106676
	-0.0230743	-0.0154211
	-0.0765079	0.00390177
	-0.004078	-0.0298286
	0.0209602	-0.0890954
	-0.11427	-0.0116345
	-0.106052	-0.0337866
	-0.145982	0.0545913
	-0.0327889	-0.0764867
	-0.0747764	0.0822007
	-0.0500279	-0.0310602
	-0.0808296	0.0164309
	0.0144179	0.00765815
	-0.0318104	0.0143796
	-0.112586	-0.0673869
	-0.0088452	-0.021036
	-0.0495299	0.219078
	-0.0728208	-0.0856687
	-0.0943485	-0.0365904
	-0.0482505	-0.0437916
	-0.058853	0.0106765
	-0.0438817	-0.0420616
	-0.131425	-0.0018302
	-0.197467	0.0377683
	-0.0967514	0.092258
	-0.220718	-0.0021108
	-0.0346395	-0.0397709
	-0.167519	0.0120246
	-0.0947788	0.0340879
	-0.117901	0.0225694
	-0.116622	-0.0870072
	-0.0863406	0.106864
	0.00197327	0.183485
	-0.112235	-0.0844485
	-0.0967947	0.00410217
	-0.0733219	0.0183974
	-0.04525	0.0159552
	-0.109527	-0.0766122
	-0.0332742	0.0426883
	-0.0458585	-0.0711877
	-0.049322	-0.014034
	-0.0806994	-0.0508158
	-0.0607216	-0.0055366
	-0.0004879	-0.0195564
	0.0116256	0.0559379
	-0.0838056	-0.0797107
	-0.0698365	0.0212304
	-0.187348	0.0165748
	-0.0283805	0.0516436
	-0.162284	-0.0894408
	-0.024074	0.0617875
	0.0460013	0.236278
	-0.0251812	-0.0643442
	0.0361693	0.00055795
	-0.091818	-0.0715536
	-0.101297	0.0926098
	-0.150926	-0.148509
	-0.0531451	0.0295523
	-0.0279759	0.066516
	-0.0998956	0.00635079
	-0.144638	0.183981
	-0.0491086	0.0374497
	-0.0073257	0.0984803
	-0.139593	-0.0402976
	-0.117093	-0.0810903
	-0.0939381	0.0815785
	-0.0315216	-0.0102902
	-0.0337261	0.0623659
	-0.0340078	-0.0445139
	0.102917	0.0614262
	-0.0864984	-0.0290704
	-0.0100095	0.108306
	-0.132344	0.0520548
	-0.0180153	-0.0958598
	-0.138441	-0.161143
	-0.147532	-0.0026805
	-0.159515	0.0737497
	-0.111651	-0.0743969
	-0.0710121	0.0238091
	-0.0567969	0.0322051
	-0.106139	-0.0572306
	0.0448745	-0.0191392
	-0.102261	0.0160652
	0.0338854	0.185574
	-0.144812	-0.0500641
	-0.0743911	-0.0204056
	-0.0726403	0.114902
	-0.0208426	0.119154
	-0.0113503	-0.0452719
	-0.145985	0.0339734
	-0.0172864	0.119769
	0.068086	0.206443
	-0.137841	-0.142525
	-0.0666201	-0.0367459
	-0.0630049	-0.0358923
	0.00653221	0.225539
	-0.165136	-0.0371608
	-0.0435101	0.0979834
	-0.0815433	-0.0127417
	-0.117975	0.0237107
	0.062949	-0.0590744
	-0.0764871	0.0998749
	-0.12668	0.0479446
	-0.0883206	0.0917895
	-0.0961722	-0.165222
	-0.0344924	-0.0055889
	-0.100923	-0.153248
	-0.0865975	-0.0489649
	-0.111961	0.0093824
	-0.114076	-0.019983
	0.0363453	-0.0182641
	-0.0643981	-0.0703838
	-0.0768457	0.0836343
	-0.096826	0.0116039
	-0.144969	0.189438
	-0.0390774	0.0767909
	-0.098821	0.0984436
	-0.0493457	-0.0221792
	-0.10925	0.0339167
	0.0402563	0.0396346
	-0.0833002	-0.0416898
	-0.0482467	0.0168904
	-0.110843	-0.0433146
	0.00560005	-0.0119854
	-0.111713	-0.0038993
	-0.122496	0.0492552
	-0.0481307	-0.0480645
	-0.146115	-0.147199
	-0.0863148	0.103136
	-0.0556319	0.073904
	-0.113914	-0.0197613
	-0.0272228	0.0434948
	-0.069434	-0.0121958
	-0.0958615	-0.0538124
	-0.1786	0.126716
	-0.0040241	0.184074
	0.015025	-0.0087045
	-0.0749709	0.0401064
	-0.0289521	0.0958762
	-0.10794	0.0639484
	-0.120341	0.00567049
	-0.121998	0.0328529
	-0.146153	-0.0641945
	0.00829752	-0.0098373
	-0.10096	0.130073
	-0.0867588	-0.0538363
	-0.0326303	0.126295
	-0.0470318	-0.0817479
	-0.0578741	-0.10741
	-0.169019	0.00526699
	-0.0910278	-0.113395
	-0.100533	-0.112566
	0.0177546	0.245871
	-0.0168747	0.011695
	-0.114745	0.0223648
	-0.0386313	0.0637918
	-0.0193832	0.00486916
	-0.062103	0.185988
	-0.0628887	-0.0293504
	-0.108639	-0.0308469
	-0.0290665	0.156309
	-0.0912345	-0.0365804
	-0.0425589	0.0283206
	-0.0218564	0.077156
	-0.146141	0.067821
	-0.176051	0.00914007
	-0.105934	0.220387
	-0.0208429	0.110385
	-0.0789138	0.206905
	-0.0488865	0.19069
	-0.108773	0.078609
	-0.138584	0.0179964
	-0.125006	0.113047
	0.00124139	-0.0221705
	-0.0548202	-0.0273232
	-0.0356902	-0.0167666
	-0.0452844	0.0215422
	-0.0854533	0.144217
	-0.038687	-0.0658852
	-0.0715761	-0.0003443
	-0.0606051	-0.0124807
	-0.0411074	0.00536104
	0.00675346	0.0278197
	-0.12029	-0.0308176
	-0.0142386	-0.030915
	0.0491236	0.0693372
	-0.057361	-0.113719
	-0.0859688	0.0636097
	-0.037685	0.015691
	0.0175948	0.177158
	-0.0812085	0.0802353
	0.0386263	0.00393908
	0.0794765	0.143563
	-0.110656	0.0390013
	-0.0558802	0.0882847
	-0.097582	0.113262
	-0.0300447	0.00538669
	-0.134271	-0.0110421
	-0.117501	0.0371411
	-0.0717402	0.0297423
	-0.0799175	-0.0941684
	-0.117282	0.0314894
	-0.144294	0.117828
	-0.0587386	-0.0761139
	-0.0377771	0.155114
	-0.0137638	-0.0313566
	-0.134989	-0.0188155
	-0.145727	-0.0805365
	-0.0801764	0.0160547
	-0.0043897	-0.131782
	-0.0622149	0.0169104
	-0.0276025	-0.0093835
	-0.0528486	-0.0002578
	-0.0821672	0.0308082
	0.0234373	0.0703549
	-0.0818549	0.0571631
	-0.0495905	0.16145
	-0.075521	0.144458
	-0.109742	0.0178004
	-0.0937028	-0.0028041
	-0.135906	-0.0199167
	-0.075337	-0.0215955
	-0.0452911	0.0577384
	-0.0534282	0.125504
	-0.0989134	-0.0339381
	-0.0829814	0.102614
	-0.0851197	-0.0300862
	-0.0269658	-0.0152177
	-0.0786432	0.0225273
	0.0297945	0.00128882
	-0.0736243	0.0168274
	-0.0384506	0.0167405
	-0.108383	0.119446
	-0.168954	0.0269568
	-0.0401143	0.151899
	-0.0863428	-0.004381
	-0.0308385	0.0762962
	0.0183319	0.0106963
	-0.117445	0.194342
	-0.0128078	0.0438706
	0.0382775	0.0142944
	-0.0695882	0.0265402
	-0.0294906	-0.043086
	-0.178422	-0.0377514
	-0.0367154	0.0161006
	-0.0097419	-0.0676581
	-0.0980065	-0.0529374
	-0.0239203	0.109951
	-0.0546927	-0.0041234
	-0.11834	-0.0266147
	-0.0952609	0.0193152
	-0.0989272	0.127484
	-0.1015	-0.112394
	-0.0975683	0.0622713
	-0.0649951	-0.0975525
	-0.0709934	0.098776
	-0.0849307	0.124005
	-0.0368518	-0.0678556
	-0.0136984	0.00264275
	-0.062346	-0.0672824
	-0.0950471	-0.0560293
	-0.0011105	-0.0219162
	-0.0962114	-0.0145613
	-0.0603656	0.146306
	-0.0410799	0.0399269
	-0.0625183	-0.0885616
	-0.0884862	0.0227234
	-0.0871352	-0.0293948
	-0.0825395	-0.0334658
	-0.151533	0.0462003
	-0.0135224	0.0234435
	-0.0882136	-0.0351546
	-0.0499168	-0.0223778
	-0.0614007	-0.048927
	-0.0957372	0.0827262
	-0.114417	-0.0680804
	-0.093105	0.0618038
	-0.0236009	0.0709818
	-0.0734393	0.0461174
	-0.0648273	0.0660493
	-0.113534	-0.0373663
	-0.0830285	-0.046856
	-0.0079811	-0.0247264
	-0.028658	-0.0467489
	-0.0783983	-0.0490411
	0.00632915	-0.0155223
	-0.0503609	-0.0715825
	-0.109697	0.0270708
	-0.0449904	-0.0581068
	-0.105486	-0.0235499
	0.109851	0.060325
	-0.0759647	-0.0032117
	-0.0492697	0.0105903
	-0.0330423	-0.0603538
	-0.111785	-0.01705
	-0.0398228	0.0388375
	-0.0976653	-0.0626576
	-0.0242195	0.205665
	0.0229429	0.0912007
	0.0257329	-0.0396334
	0.0046734	0.0338615
	-0.144313	0.0872457
	-0.0675434	-0.0676828
	-0.0425275	0.0129032
	-0.0043342	0.0433819
	-0.0851247	-0.083731
	-0.0752009	-0.0436519
	-0.108774	-0.11666
	-0.0957742	-0.0032593
	0.00341832	0.0154986
	-0.0791544	-0.0526612
	-0.0986986	0.0598897
	-0.0473064	-0.0607641
	0.0410263	0.0445266
	-0.0366748	0.0750964
	-0.0489297	-0.0316685
	-0.0894422	0.0169209
	-0.0778922	0.209736
	-0.164779	0.0669766
	-0.0938783	0.0337178
	-0.0735779	-0.0377456
	-0.0479509	-0.0163429
	-0.0375266	-0.0824147
	0.0129324	0.11205
	-0.0965834	0.0128787
	0.00462124	-0.0703636
	-0.0568213	-0.0298532
	-0.11403	0.197483
	-0.0828616	0.0169439
	-0.0243221	0.0741999
	-0.0515029	0.161277
	-0.030274	-0.0156104
	-0.128125	0.0234878
	-0.0851807	0.0408498
	-0.0060537	-0.073556
	-0.0794824	-0.0135682
	-0.139982	0.122382
	-0.0119249	-0.0436207
	0.0047615	0.0379311
	-0.0389655	-0.0178598
	0.0417852	0.0715767
	0.048683	0.104738
	-0.0464935	0.0394002
	-0.035682	0.0235695
	0.0437695	-0.0385054
	0.0010029	-0.0839731
	-0.127631	-0.0393099
	-0.0785029	0.0122498
	-0.0451125	0.0032232
	0.0106657	0.00028078
	-0.0737543	0.143322
	-0.105068	0.0546868
	-0.0160733	-0.0431271
	-0.0067166	-0.0214483
	-0.133637	0.0452244
	-0.0570071	-0.0590467
	-0.105798	-0.0637611
	-0.1064	-0.0455395
	-0.124639	0.110898
	-0.0425205	0.0197523
	0.0733817	0.021321
	-0.0248426	0.0302872
	-0.0187594	-0.034303
	-0.0521413	0.0318083
	0.0384216	0.0097641
	-0.0981518	-0.0572175
	-0.0704843	0.0365953
	-0.139374	0.0344431
	-0.0200695	0.0110399
	-0.045435	0.0965395
	-0.020171	0.0105172
	-0.0530587	0.00907707
	-0.0900082	0.060675
	-0.118279	0.0930758
	0.0396256	0.0958328
	-0.107903	-0.0815184
	-0.0862563	-0.0050354
	-0.0795702	0.0107493
	-0.0486303	0.0172107
	-0.115108	-0.031891
	-0.090962	-0.0073062
	0.0513891	-0.0935087
	-0.132539	0.0237958
	-0.105723	0.179067
	-0.0408961	0.0306279
	-0.11297	0.0136448
	-0.117649	-0.0164702
	-0.073409	0.0655633
	-0.0151093	0.0462507
	-0.0079508	0.0219627
	-0.0335295	0.0320792
	0.0184193	-0.0378721
	-0.0660433	-0.0245704
	-0.167104	0.0305414
	-0.122582	0.0478855
	-0.0691878	0.159065
	-0.0323159	0.103186
	-0.0978764	0.0329033
	-0.152228	0.0748155
	-0.058505	0.058174
	-0.0588066	-0.118262
	0.0237834	-0.0858813
	-0.0237675	0.0913549
	-0.064696	-0.013821
	-0.0892094	0.0102277
	-0.0013984	0.0784676
	-0.0573859	0.0123898
	-0.0856508	0.0190245
	0.0376077	0.0172319
	-0.0009239	-0.0789988
	-0.04308	0.0221392
	-0.0879429	-0.0234937
	0.0102695	0.0752894
	-0.0309956	-0.013407
	-0.0579145	0.0537112
	-0.0313272	0.151179
	-0.0009382	-0.118656
	-0.0331065	-0.0439897
	-0.1035	-0.0563528
	0.0419873	-0.0652289
	-0.0756208	0.0854287
	-0.0964096	0.098979
	-0.0640268	0.0170625
	-0.164193	-0.108176
	-0.036296	0.00414336
	-0.0579606	0.0020982
	-0.0476327	-0.023952
	-0.0740545	0.136479
	-0.0140817	-0.0124199
	-0.0096168	0.111486
	-0.0162669	0.101098
	-0.149133	-0.0076208
	-0.01244	0.10821
	-0.054428	-0.0861821
	-0.0274213	0.0609963
	-0.0982091	0.123831
	-0.0300097	0.0254681
	-0.0348901	0.0423486
	-0.0025782	0.0226237
	-0.102782	-0.0184693
	-0.0678585	-0.0403115
	-0.0596959	0.158437
	-0.0057526	-0.0312221
	-0.0198066	0.0252387
	-0.114891	-0.0211642
	-0.0848001	0.0743098
	-0.0892564	-0.0360445
	-0.0387851	-0.0273857
	0.0108379	0.0852162
	-0.117466	0.00999623
	0.00480937	-0.038116
	-0.0993265	-0.0097871
	-0.0389246	0.010664
	-0.108366	0.0854893
	-0.112899	0.0602773
	-0.107875	-0.0377618
	-0.162368	-0.0491632
	-0.0377123	0.0297417
	-0.0144886	0.0466836
	-0.0741191	0.103686
	-0.0438424	0.0680793
	-0.0524991	0.0771303
	-0.107259	-0.0095378
	-0.117737	-0.0120986
	0.00628291	-0.0047708
	0.0186821	0.0788874
	-0.0999595	0.0834137
	-0.086634	0.0203
	-0.0501858	-0.0001046
	-0.0134161	-0.0478261
	-0.0830624	0.0336501
	-0.0349267	0.0798004
	-0.0587029	0.0665894
	-0.0279572	0.025957
	-0.0429384	0.0803234
	-0.0990156	0.039827
	-0.0583863	-0.0475295
	-0.039705	-0.0540656
	-0.0795873	0.100767
	-0.0029936	0.129118
	0.0150849	0.0179488
	-0.0580966	0.200926
	-0.0853128	0.000136
	-0.0315847	0.0473268
	-0.0149815	0.00572407
	-0.068837	-0.102795
	-0.12937	-0.0722962
	-0.0927839	-0.0122068
	-0.035411	-0.143423
	0.00885482	0.101232
	-0.139458	-0.0357469
	-0.0494461	0.0536236
	0.00963396	-0.0642354
	-0.0996399	0.0958115
	0.013505	-0.0943958
	-0.102994	0.121749
	-0.178098	0.00749628
	-0.119969	-0.0851072
	-0.156734	0.045283
	-0.131	0.0596566
	0.0387503	-0.0098553
	-0.0339989	-0.0515278
	-0.0839483	0.080448
	0.0278353	0.00871397
	0.0009245	-0.0158638
	-0.0861786	0.195829
	-0.0114368	-0.0267803
	-0.102009	-0.0177206
	-0.105632	0.101616
	-0.0550394	0.175571
	-0.0596703	-0.041191
	-0.134676	0.0722492
	-0.0644827	0.237171
	-0.0477564	0.0621748
	-0.134755	0.0315456
	-0.0330219	-0.082114
	-0.0975262	0.221494
	-0.0555335	-0.0351719
	0.0461523	0.0699354
	-0.0182254	0.0616319
	-0.121885	-0.0796471
	-0.135355	-0.0277823
	-0.0701904	0.0559957
	-0.100127	0.0531242
	-0.0753448	-0.0316031
	-0.0255125	0.127618
	-0.0984767	0.0485918
	-0.153975	0.0936291
	-0.0540429	-0.0515147
	-0.0098926	-0.121652
	-0.0783451	-0.0233404
	-0.103057	-0.0459067
	-0.0668841	0.28755
	-0.0092968	-0.0733643
	-0.00463	-0.0724461
	-0.0383056	0.0664023
	-0.0071749	0.045566
	-0.0377868	-0.0625647
	0.0204564	-0.151339
	-0.0679516	0.0189012
	-0.121345	0.0638988
	-0.074912	-0.0347292
	-0.0051945	-0.0563015
	-0.0273793	0.0559002
	-0.0609834	0.198143
	-0.110612	-0.0366669
	-0.0864369	0.0727154
	-0.089113	-0.0142995
	-0.0744444	0.0294703
	-0.0264298	0.0563861
	-0.124115	-0.0177042
	-0.120351	0.0164917
	-0.0362192	0.232811
	-0.0318729	0.0421417
	-0.10886	-0.0059821
	-0.0752946	0.00113696
	-0.0599136	-0.0005549
	-0.0753808	0.136113
	-0.0975143	0.0454876
	0.00720356	0.00326613
	-0.0538551	0.180974
	-0.0827495	-0.0112504
	-0.0735746	0.0726059
	-0.104403	-0.04515
	-0.0847225	-0.0436654
	-0.0783407	0.0236482
	-0.0720844	0.0497291
	-0.0671879	0.0311906
	-0.112406	0.10987
	-0.0925346	0.175056
	-0.0589995	0.0754202
	-0.12297	-0.0114679
	-0.0851754	0.0179706
	-0.0037073	-0.0224154
	-0.0414202	-0.0563144
	-0.0954548	0.0809295
	-0.0262723	0.0811722
	-0.0763159	-0.183651
	-0.108153	-0.0164926
	-0.150418	0.179873
	-0.0556467	0.080253
	-0.058475	-0.0270478
	-0.015953	-0.0574789
	-0.0722368	0.122385
	-0.118628	-0.0137429
	-0.0647207	0.0829378
	-0.0512477	0.0328996
	-0.074846	0.130267
	-0.0321367	0.0239981
	-0.0927174	-0.0842518
	-0.073278	-0.0428539
	-0.0753065	0.198863
	-0.126119	0.158047
	-0.0613691	-0.0318557
	-0.14966	0.0994455
	-0.094623	-0.12319
	-0.0006669	-0.0481117
	-0.0926933	-0.002489
	-0.0849707	-0.0283329
	0.0251608	0.0768202
	-0.0257788	0.06239
	-0.0236158	-0.0291843
	0.00961498	0.0863685
	-0.0945597	0.0569759
	-0.12382	0.250799
	-0.0138465	-0.102917
	0.00739171	-0.0689998
	-0.0541241	-0.0704082
	-0.0480158	0.165424
	0.0337263	0.0705567
	-0.115632	-0.0769156
	-0.127166	-0.0224672
	-0.125062	-0.0411612
	-0.129677	-0.0419273
	-0.104986	0.0401917
	-0.0066509	0.202901
	-0.057389	0.110312
	0.0804725	0.0617948
	-0.0541581	-0.0018509
	-0.0594538	0.0661817
	-0.0606404	-0.154087
	-0.0786688	0.0446208
	-0.124634	-0.0185096
	-0.0816831	0.0568758
	0.0934361	-0.008418
	0.0465105	0.0684689
	-0.0024769	0.0697319
	-0.0324648	0.0565285
	-0.0708181	0.159453
	0.00446906	0.1349
	-0.0765588	-0.0683086
	-0.113292	0.0340818
	-0.0283563	0.272544
	-0.0332388	-0.011048
	-0.0556586	-0.0399105
	-0.111232	0.0949887
	-0.0058966	0.010165
	-0.0736139	0.210207
	-0.144157	-0.0922624
	-0.0773311	-0.0008046
	-0.0954386	0.0381102
	-0.0510852	0.0878793
	-0.0953893	0.0743654
	-0.0346442	-0.0441188
	-0.145687	-0.0507604
	-0.0878459	-0.0027402
	-0.120474	0.00462381
	-0.0820762	-0.0099285
	-0.077466	0.0530002
	0.00145063	-0.0468776
	-0.0870606	0.06962
	-0.124885	0.0602584
	-0.0783746	0.0147538
	0.0145865	-0.0197318
	-0.140724	0.0523092
	-0.0303104	-0.0103658
	-0.112858	-0.0762281
	-0.0246984	0.400424
	-0.0923389	-0.0980907
	-0.0442534	0.225573
	-0.0698653	-0.0484712
	-0.0945894	0.112279
	-0.0500895	-0.0245556
	-0.0330698	-0.0076099
	-0.0599416	0.112677
	-0.0471677	-0.0330089
	-0.151815	0.040185
	-0.0825845	0.0936348
	-0.100264	-0.0694567
	-0.0718494	0.17739
	-0.0977188	-0.0674748
	-0.0540851	-0.0675172
	-0.0297669	-0.0182224
	-0.0342366	-0.0626106
	-0.136187	0.207107
	0.00430558	0.128085
	-0.0715752	-0.0133072
	-0.0649925	0.0367417
	-0.0940889	-0.0903509
	-0.0535084	0.1755
	-0.0276352	0.0943767
	-0.0846755	-0.0064874
	-0.036011	-0.0602463
	-0.0192432	0.0303236
	-0.053254	0.0783878
	-0.0207986	0.123806
	-0.12001	0.0485008
	-0.166996	0.138338
	0.025118	0.0406732
	-0.0552562	-0.0836807
	-0.0387683	0.0777779
	-0.12576	0.11591
	-0.0662199	0.167442
	-0.0779446	0.0138721
	-0.0436577	0.0764223
	-0.117555	-0.0132721
	-0.0555357	-0.0775584
	-0.134702	-0.0972581
	0.12448	-0.0861946
	-0.0613313	0.079688
	-0.0963793	0.0669199
	-0.13607	0.132665
	0.0143724	-0.0118823
	-0.116682	0.0355487
	-0.0705734	0.0124562
	-0.0645068	0.0369688
	-0.0241022	0.0939184
	-0.095124	-0.0247882
	-0.156636	0.00646894
	-0.114251	0.124091
	-0.0708263	0.0134859
	-0.187193	0.0902772
	-0.12961	0.0356308
	-0.0876743	0.0227502
	-0.0643597	0.15469
	-0.0020157	0.130155
	-0.0260872	-0.0307273
	-0.109933	0.0407256
	-0.132916	-0.0258808
	-0.0754852	-0.0743166
	-0.0944424	-0.127923
	-0.0814991	0.0634667
	-0.0690186	-0.0296554
	-0.090389	-0.0030849
	-0.0905151	0.110997
	-0.0429512	0.052274
	0.0025682	0.173655
	-0.106651	-0.0083077
	-0.0325559	0.134827
	-0.0417306	0.0956042
	-0.0944746	0.147627
	-0.0310774	-0.0598042
	-0.0308981	0.0406103
	-0.0832074	0.0428803
	-0.0060037	0.0500163
	-0.0775033	0.0413186
	-0.117449	-0.118968
	-0.119166	0.0760643
	-0.0932861	0.0689234
	-0.0350776	0.0133783
	-0.105863	-0.0367823
	-0.0339356	0.0756074
	-0.103529	0.0830083
	0.0215976	0.238094
	0.0397707	0.014337
	-0.0470722	-0.013157
	-0.0698707	0.00857244
	0.00797296	-0.0085228
	-0.124479	0.0805792
	-0.0509919	-0.0548768
	-0.129164	-0.117576
	-0.077916	-0.0377808
	0.00495411	-0.0452212
	0.0079235	0.117371
	-0.1019	0.0591458
	-0.0953207	0.0555544
	-0.117692	0.0230629
	-0.162031	0.00510871
	-0.129127	0.0452266
	-0.0331798	0.0412428
	-0.146917	0.0740478
	-0.0883488	-0.0247574
	-0.0622502	0.0912361
	-0.0519427	-0.0590846
	-0.0335753	0.0639705
	-0.0265551	0.127263
	0.00644775	0.140119
	-0.146121	-0.0303689
	-0.0230723	-0.0160911
	-0.0480865	-0.0115842
	-0.118236	-0.0417513
	-0.0972724	0.0398905
	-0.0687943	0.081796
	-0.0444832	0.0954508
	-0.0607218	0.0151805
	-0.0525397	-0.107353
	-0.0997587	-0.105294
	-0.0902566	0.16663
	-0.0522729	-0.0899171
	-0.0093253	0.00107878
	-0.04343	0.0239329
	-0.0574053	-0.07602
	-0.134239	0.144121
	-0.103345	0.03325
	-0.105512	0.0191697
	-0.0352063	-0.0386979
	-0.051808	0.0193765
	-0.0362838	-0.0210617
	-0.15269	0.0605458
	-0.123986	0.0396591
	-0.0704054	0.0504491
	-0.0951712	0.0089512
	-0.0918749	0.0281028
	-0.0748827	0.0142484
	-0.0670607	0.108549
	-0.0558696	-0.11406
	-0.164304	0.0608566
	-0.0202147	0.00329391
	0.025714	0.133847
	-0.0368367	0.0610959
	-0.0267973	0.134399
	0.0379733	0.0539093
	-0.0966631	0.091829
	-0.104664	0.175666
	-0.0151704	-0.169396
	-0.0482105	0.0532617
	0.00103153	0.0624196
	-0.0229972	0.00168494
	-0.0678679	0.0249331
	-0.0421132	0.183101
	-0.0545489	-0.101552
	-0.0981519	-0.0699524
	-0.0554733	0.0944231
	-0.0137517	0.0190107
	-0.0825111	0.0689922
	-0.0652971	0.055995
	-0.131779	-0.0132853
	-0.179396	-0.098795
	-0.123216	-0.0439214
	0.0143022	0.0315486
	0.00919404	-0.0702968
	-0.0709261	0.022362
	-0.114841	0.0653782
	-0.068453	0.0713786
	-0.0452437	-0.0271235
	-0.0289377	0.00656025
	-0.089943	-0.0101808
	-0.0287784	0.121261
	-0.0996724	-0.0208167
	-0.0709825	0.247105
	-0.0714743	0.0597082
	-0.136634	0.126279
	-0.0773693	-0.0815825
	-0.0400193	-0.0273978
	-0.0388711	0.0925553
	-0.0268253	-0.0045967
	-0.0328717	-0.0618821
	-0.108911	0.00411923
	-0.086392	0.033234
	-0.0274797	0.00357052
	-0.124371	-0.0089981
	0.00505303	0.0235832
	-0.0780083	0.127564
	-0.0627298	-0.085428
	-0.0940823	-0.0159596
	-0.0018091	-0.005545
	0.00342282	0.125241
	-0.100594	0.0569874
	-0.036652	0.0542399
	-0.0512311	0.0177738
	-0.0370872	-0.0176731
	-0.0765994	-0.10962
	-0.127374	0.1646
	-0.0350299	0.109332
	-0.119886	0.0363328
	-0.0493894	-0.0885556
	-0.0574353	-0.0342547
	-0.0499207	-0.0076679
	-0.125736	0.0585255
	-0.0727085	-0.117253
	-0.0720662	0.0133349
	-0.142456	0.103074
	-0.0979423	0.112114
	-0.009981	0.00492098
	-0.116516	0.13312
	-0.003091	-0.0236002
	-0.146892	-0.033115
	-0.0483618	0.129837
	-0.0990839	-0.0519934
	0.0308876	0.0849299
	-0.0468391	-0.0063985
	-0.112337	-0.0641926
	-0.15391	0.143396
	-0.0834102	0.0722273
	0.0367973	0.0512766
	-0.0520246	-0.0124774
	-0.0772454	0.168706
	-0.0636012	-0.0284465
	-0.107496	-0.109769
	-0.108507	0.0898915
	-0.169894	0.234653
	-0.0987338	0.0164377
	-0.0320859	0.161408
	-0.0937195	0.035885
	-0.0798292	0.0205239
	-0.0766375	0.00628425
	0.00595014	-0.111996
	0.014497	0.0334219
	-0.0626766	0.0118522
	-0.0947785	0.0217904
	-0.0659727	0.0641977
	-0.0916519	0.00414606
	-0.0605967	0.017614
	-0.0606388	-0.0258931
	0.0296298	0.205181
	-0.0612099	-0.0431905
	-0.10661	0.0859612
	-0.149228	-0.0766688
	-0.0070093	-0.025068
	-0.0715297	0.0393247
	-0.0646132	-0.0023392
	-0.0917093	0.152708
	-0.0296632	0.0213709
	-0.13184	-0.0449694
	-0.0546441	0.0867447
	-0.0991751	0.0370839
	-0.113686	-0.0011369
	-0.116581	0.00254437
	-0.0961473	0.108839
	-0.105528	-0.0341733
	-0.0795671	0.0518577
	-0.125435	0.0523576
	-0.107041	-0.0939577
	-0.0482068	-0.0437995
	-0.105383	0.0983125
	-0.0447368	0.00872366
	-0.0108599	-0.0015901
	-0.121515	-0.102814
	-0.0086573	0.0533668
	-0.12902	0.0130686
	-0.0911261	-0.0375491
	0.00764444	0.0525015
	-0.0533382	-0.0929071
	0.00448119	-0.0832823
	-0.0891334	0.0750638
	-0.0333193	-0.0664455
	-0.124015	0.0138691
	0.0113925	-0.0479426
	-0.0936768	0.0947938
	-0.0665862	0.0779735
	-0.149596	-0.03807
	0.02025	0.161205
	-0.16022	-0.0358931
	-0.132977	-0.0024247
	0.0314665	0.00983169
	-0.0847442	-0.085283
	-0.0942151	-0.0603301
	-0.0100229	0.0603014
	-0.0335236	0.16875
	-0.0181592	0.126782
	-0.0760817	0.11
	0.0540597	-0.0475342
	-0.0971447	0.0708725
	-0.0823873	-0.0342322
	-0.0694539	-0.01194
	-0.0349747	-0.0334364
	-0.0872453	-0.0255307
	-0.141212	-0.0883073
	-0.104509	-0.0339379
	-0.13376	-0.05969
	-0.0780031	0.0422984
	-0.0299419	0.0645674
	-0.114312	0.0660461
	-0.0249276	-0.0595753
	-0.099399	0.112662
	-0.0804093	0.229791
	-0.168432	0.0362207
	-0.146451	0.0903279
	-0.147312	-0.0196931
	-0.0079527	0.0700315
	0.0170761	-0.0451557
	-0.112058	0.00243469
	-0.110326	-0.014362
	-0.0722424	0.0395355
	0.0125847	0.0431721
	-0.047879	-0.0226667
	-0.159142	0.143406
	-0.0743408	0.00432756
	-0.149243	0.0563254
	-0.0856451	0.00488929
	-0.0595766	0.0801296
	-0.12341	-0.0200596
	0.00060318	-0.0567372
	-0.115847	-0.0301823
	-0.0033453	-0.136468
	-0.0040588	0.0183181
	-0.104571	0.0260606
	-0.0748442	0.0420953
	-0.0948527	0.0597608
	-0.0948736	-0.0126019
	-0.067542	-0.0589622
	-0.0108687	0.0125641
	-0.0771807	-0.0049657
	-0.063498	0.0295169
	-0.178824	-0.0240311
	-0.0696529	-0.109094
	0.0123809	-0.0671392
	-0.101053	0.0324951
	-0.0390088	0.0353614
	-0.0819032	-0.0407268
	-0.0613709	0.0855795
	-0.076697	0.200307
	-0.0340965	0.0508417
	-0.019408	0.109144
	-0.119453	-0.0885124
	-0.0802146	0.0366444
	-0.105716	0.0771087
	-0.111073	-0.0028769
	-0.0442776	0.200473
	-0.0928724	-0.0303431
	0.0457118	0.0881661
	-0.028568	0.0211697
	-0.0730735	0.0801046
	0.00468884	-0.0440893
	-0.119948	-0.0440314
	-0.047886	0.040091
	-0.150665	0.0209009
	-0.0481174	-0.0388299
	-0.0774793	0.117603
	-0.121174	0.108728
	-0.119474	0.113403
	-0.0515065	0.0171727
	-0.103571	0.0300624
	-0.0298415	0.168373
	-0.0477008	0.0420575
	0.0612507	0.0576067
	-0.0958596	-0.0259659
	-0.0741878	0.176124
	-0.138564	0.118939
	-0.0622075	0.169727
	-0.0373285	-0.0916392
	-0.037329	0.0876489
	-0.108336	0.24749
	-0.0484029	0.0599182
	-0.106179	0.0770499
	-0.105174	-0.134662
	-0.0947307	0.196052
	0.0179739	0.0556509
	-0.0612201	0.0233655
	-0.0527884	-0.0196278
	-0.11667	0.0768518
	-0.0659291	-0.120602
	-0.0678629	-0.0279201
	-0.0817342	-0.0416036
	-0.086841	-0.0542179
	-0.0962616	0.0545675
	-0.0729431	-0.010988
	-0.0617929	0.0649556
	-0.0659835	-0.0162048
	-0.0782899	0.0904912
	-0.139787	0.0291414
	-0.129391	-0.0190033
	-0.0135354	-0.104356
	-0.110567	-0.0178424
	-0.0904476	-0.0356494
	-0.0655191	-0.0721791
	-0.102842	-0.0435308
	-0.045678	0.0546613
	-0.102068	-0.0281421
	-0.0494884	-0.0040286
	-0.0443236	-0.0039681
	-0.0157931	-0.0083325
	-0.100512	0.148914
	-0.0364371	0.068117
	-0.0967186	0.0991165
	0.0586619	0.0835687
	-0.0207906	-0.0359495
	-0.0799034	-0.0258802
	0.433163	-0.108151
	-0.130957	0.112581
	-0.0995446	0.144307
	-0.0578504	0.0403739
	0.0108997	0.0843955
	-0.0076777	-0.0824149
	-0.0829201	0.0924056
	-0.10416	0.11971
	-0.145964	0.0609546
	-0.059632	0.0262717
	-0.0812981	0.0109682
	-0.0740034	-0.096041
	-0.0038306	0.168139
	-0.0601345	0.16577
	-0.11291	-0.02499
	0.0682964	0.0569583
	-0.0460825	0.0636117
	-0.03814	0.0266162
	-0.0453668	0.0937589
	-0.0464697	-0.048635
	-0.0380853	-0.0656905
	-0.0285311	-0.0047916
	-0.077873	0.0230316
	-0.0994606	-0.0805499
	-0.123	0.121262
	-0.0449461	-0.0230597
	-0.105847	0.0466558
	-0.0869916	0.296225
	-0.0451237	0.00629888
	-0.063219	-0.0983739
	-0.126577	0.0972379
	-0.132111	0.056043
	-0.0386185	0.107518
	-0.105783	-0.0840513
	-0.0473952	0.0359951
	-0.0712744	0.0232874
	-0.101297	-0.0395974
	-0.169178	0.0808031
	-0.111831	-0.0202607
	-0.0298539	0.0213143
	0.0182883	-0.105342
	-0.104329	0.0185497
	-0.0333684	-0.0388402
	-0.0007614	0.0608211
	-0.109746	0.0698258
	-0.0858648	-0.0024983
	-0.0411393	0.0131982
	0.00201819	0.0186344
	-0.0433717	0.0215746
	-0.114484	-0.0702378
	-0.116302	0.101806
	-0.0417527	0.08545
	-0.0248172	0.00914334
	-0.107888	-0.0147134
	-0.044774	0.0558019
	-0.0984921	0.0623674
	-0.0697115	0.0525341
	-0.0111572	-0.0550671
	-0.0673598	-0.0413551
	-0.053684	0.11774
	-0.0191229	0.0561207
	0.0113578	-0.0223649
	-0.0792513	0.0166622
	-0.0592613	0.0441855
	-0.0882529	0.182405
	-0.0227205	0.0401889
	-0.0551555	0.0860929
	-0.114911	0.095891
	0.0168735	-0.069832
	-0.0498693	0.0162564
	-0.0885645	-0.144194
	-0.0713562	0.0772652
	0.0230076	0.0570092
	0.0453199	-0.0843662
	-0.0694366	0.0796417
	-0.0698779	-0.0262994
	0.20094	-0.0264639
	-0.132756	0.042476
	-0.016607	-0.0671618
	-0.0830903	0.0892846
	-0.0451931	-0.0261158
	-0.0916926	0.150835
	0.00098434	0.0322617
	-0.0608882	0.196334
	-0.061648	0.148543
	-0.0738343	0.189041
	-0.117358	-0.0881437
	-0.0857477	0.0816746
	-0.093589	0.0292271
	-0.0581272	-0.0631168
	-0.0162001	-0.004585
	-0.0401224	-0.0174885
	-0.0139863	0.0197269
	-0.0806776	-0.0023604
	-0.0223961	0.079617
	-0.0210702	-0.0216226
	-0.0096612	-0.0376978
	0.0194162	0.0791999
	-0.154558	0.0602172
	-0.119231	0.148059
	-0.10307	-0.0231792
	-0.109256	0.141387
	-0.0689175	0.148041
	-0.0237561	0.00779773
	-0.0819627	0.0112239
	-0.0987303	0.005338
	-0.0721622	-0.0437624
	-0.0016674	0.00290452
	-0.0049914	0.0802328
	-0.0952238	-0.0060715
	-0.0476372	0.0873944
	-0.0100827	0.131587
	-0.116927	-0.0565195
	-0.0507853	0.0681254
	-0.0226357	-0.0241625
	-0.0889406	0.0505766
	-0.0543945	0.152893
	-0.0898604	0.0330975
	-0.0799815	0.0836405
	-0.0929014	-0.0264521
	-0.0770162	-0.043915
	-0.0935455	0.0355101
	-0.0405155	0.108951
	-0.0474932	-0.0032779
	-0.0097769	-0.116491
	0.173316	-0.0627308
	-0.126464	-0.0126746
	-0.12102	0.0363312
	-0.0984257	-0.0782937
	-0.136938	-0.0637892
	-0.080345	-0.0544612
	-0.121454	0.0878293
	-0.0278026	-0.0543869
	-0.0612383	0.159735
	-0.0853238	0.071449
	-0.0440489	-0.006621
	-0.0753829	0.0456665
	-0.0740898	0.0943416
	-0.0679968	0.0713493
	-0.0634627	0.0746654
	-0.148025	0.0607838
	-0.0926016	-3.78e-05
	-0.0876253	-0.0994242
	-0.0830981	-0.0494572
	-0.0954516	-0.0319261
	-0.165576	0.0615315
	-0.0487879	-0.0309743
	-0.119378	0.103697
	-0.137902	0.0453579
	-0.0584953	-0.0132757
	-0.096469	0.00618065
	-0.0360222	0.132808
	-0.0585504	0.0643796
	-0.115024	-0.048801
	-0.100016	-0.0861762
	-0.024982	-0.0132002
	-0.0987736	-0.006069
	-0.085944	0.00594472
	-0.0490954	0.0144613
	-0.0832807	0.127205
	-0.0383293	0.0582738
	-0.106271	0.0782256
	-0.0386102	-0.0528952
	-0.0163195	0.00587326
	0.00934731	0.136156
	-0.094025	0.0625634
	-0.0784461	-0.0334223
	0.0996299	-0.0857642
	-0.0582533	-0.0270264
	-0.065071	0.197512
	-0.0383863	0.0886797
	-0.101489	-0.0064392
	-0.118333	-0.0198746
	-0.0322829	0.0437181
	0.00028567	0.0844524
	-0.111018	0.105256
	-0.070057	0.092655
	-0.114001	0.0238848
	-0.114266	-0.0375948
	-0.103688	-0.0219266
	-0.0470112	0.0462716
	0.0193205	-0.0570723
	-0.0397256	-0.0333175
	-0.103651	-0.022659
	-0.0710677	0.132449
	-0.165092	0.0880625
	-0.0799052	-0.038884
	0.0377577	0.0502231
	-0.0489459	0.0302546
	0.00314703	-0.0206593
	-0.0722152	0.0510157
	-0.105736	0.0148184
	-0.0413401	0.00362656
	0.0246279	-0.0221922
	-0.0589366	0.0591725
	-0.0965175	0.10433
	-0.0913525	0.116383
	-0.0120645	0.0743515
	-0.0823033	-0.0556701
	-0.0887359	-0.0887657
	-0.103491	0.0680924
	-0.136518	0.0131534
	-0.066882	0.00495908
	-0.0760517	-0.0255255
	-0.0602131	-0.0639126
	-0.0150128	-0.113349
	-0.132896	-0.0772183
	-0.0221735	0.134094
	-0.12039	0.0165089
	-0.148892	0.108314
	-0.0627512	-0.0351294
	-0.110611	0.0430642
	-0.0377704	-0.0105155
	-0.0341509	0.0139818
	-0.0642131	-0.115259
	-0.0864274	-0.0027766
	-0.104019	0.052527
	-0.0552536	-0.0109274
	-0.0939057	0.131496
	-0.0782909	-0.0098854
	-0.0826908	0.120462
	-0.0050556	-0.0015399
	0.0154134	-0.042716
	-0.0765331	-0.119629
	-0.120984	0.0916823
	-0.0445644	0.0217274
	-0.0675922	-0.0399685
	-0.109768	-0.0387818
	-0.0418835	0.00991934
	0.0206912	0.0530284
	-0.0597211	0.0723755
	-0.103669	-0.0235743
	-0.0203192	0.0826657
	-0.116837	0.0491759
	-0.0151504	0.0502077
	-0.169214	-0.074803
	-0.0738422	-0.0298764
	-0.124398	-0.0243325
	-0.0360564	-0.105441
	-0.0517244	-0.014267
	-0.0546664	0.136466
	-0.0664067	0.126099
	-0.0665661	0.0606998
	-0.0769261	-0.0257117
	-0.0016693	0.147707
	0.0298999	0.176159
	0.00976124	-0.012755
	-0.0440343	-0.101567
	-0.0123372	-0.0411613
	-0.0650306	0.0240898
	-0.108482	-0.0208098
	-0.125919	-0.124068
	0.0451931	0.125354
	-0.121367	0.0597508
	-0.0803836	0.0526319
	-0.109705	0.0393565
	-0.0888033	0.0163315
	-0.0850652	0.0367784
[truncated: 7,485 more rows]

## Sheet: 10d
Treatment group:	TN	RD	PD
Anastasis score per cell:	0.422821	-0.303409	-0.368045
	0.50206	0.350513	-0.355783
	0.169744	0.645251	-0.2657
	0.184005	0.363747	0.508476
	0.321197	0.202065	0.243249
	-0.00559279	0.565789	0.102175
	0.226555	0.630283	0.321576
	0.68803	0.557019	0.280329
	0.336133	0.370395	-0.462986
	-0.172893	0.334819	-0.390189
	0.384835	0.201256	-0.259302
	0.289187	0.52867	-0.345246
	-0.0853876	0.528588	0.344858
	0.180686	0.235566	0.551951
	0.173208	0.541542	0.1217
	0.270892	-0.106491	-0.263343
	0.650122	0.631465	-0.335439
	0.357978	0.391673	-0.373453
	0.478226	-0.000369281	-0.144061
	0.0780553	0.198449	-0.000400906
	0.00662333	0.656267	0.217695
	0.214939	0.701464	0.375832
	0.441352	-0.0575851	-0.406519
	0.267131	0.162458	-0.416734
	-0.247432	-0.299525	-0.2242
	0.113214	0.0523393	0.0215059
	1.10865	0.148955	-0.0744541
	-0.225075	0.37968	0.48438
	-0.104424	0.620055	0.18157
	0.355807	0.613771	-0.324499
	0.0779106	0.530124	-0.344909
	-0.0164948	0.0155562	-0.15012
	0.0860549	0.605484	0.191398
	-0.331542	0.492695	-0.447369
	0.134862	0.115886	-0.423738
	0.304053	0.143769	-0.366355
	0.188106	0.422166	0.129812
	0.427855	0.331333	0.362906
	-0.0324603	0.236854	0.556821
	0.141545	0.0595514	0.390603
	0.836691	0.701406	0.501858
	0.803681	0.0290191	-0.327187
	0.732069	-0.12718	-0.405147
	-0.000642109	0.662023	-0.225343
	0.431113	0.188363	0.0785656
	0.300651	-0.217484	0.215753
	0.356797	0.0625949	-0.36048
	0.424345	0.723271	-0.305009
	0.0429096	0.480982	-0.212449
	0.0668113	0.281416	0.152861
	0.00458553	0.416913	-0.438384
	0.0889139	0.356119	-0.361439
	0.289596	0.430235	0.521798
	-0.0197286	0.545112	0.179829
	0.156128	0.473876	-0.301227
	0.0273419	0.440804	-0.390121
	0.248749	-0.143236	-0.246623
	-0.236716	0.607225	-0.262813
	0.509941	0.356648	-0.245279
	0.744898	0.283175	-0.225763
	0.258604	0.294781	-0.342281
	-0.378056	0.395246	-0.113032
	-0.277713	-0.159587	0.335575
	0.144876	0.462629	0.138974
	0.460471	0.411749	-0.347185
	0.428018	0.167791	-0.391595
	0.463872	0.0721108	-0.375847
	-0.283837	0.0554248	-0.2737
	0.779571	-0.168147	-0.154753
	0.346085	0.591412	-0.161429
	0.208567	0.440231	0.195823
	0.0621792	0.149741	-0.4404
	-0.067826	0.408125	-0.414147
	0.116784	-0.2104	-0.0590788
	-0.325337	0.362036	0.0267494
	0.485637	0.636427	0.123284
	0.211123	0.356277	-0.411484
	0.47592	0.685956	-0.378977
	0.129644	-0.127629	0.715314
	0.412542	0.512557	0.24658
	0.118947	-0.0100847	-0.133427
	0.529489	0.165324	-0.381721
	1.05688	-0.0337619	-0.391356
	0.621475	0.0771616	-0.046936
	0.30711	0.314791	0.342845
	0.342969	0.378041	-0.285795
	0.214352	0.304756	-0.225066
	0.114144	0.367491	-0.235792
	0.459109	0.0883534	-0.0361866
	0.472386	0.769616	-0.203847
	0.509359	0.291573	-0.310851
	0.262697	0.334585	-0.304835
	0.199226	0.319761	-0.438119
	0.15926	1.15701	-0.31174
	0.483464	0.410322	-0.369163
	0.260052	0.202324	-0.440984
	0.326472	0.583196	-0.398409
	0.0998296	0.211622	-0.406229
	-0.21121	0.787872	-0.413198
	-0.0314309	0.207887	-0.256331
	0.438628	0.312989	-0.290247
	0.983696	0.0896054	-0.263371
	-0.230349	0.470395	-0.294711
	0.0038825	0.322132	-0.453541
	0.286169	0.489203	-0.32546
	0.421329	0.32411	-0.29439
	0.514498	0.415257	0.473778
	0.122771	0.377215	-0.342105
	-0.0051375	0.502001	0.105268
	0.15816	0.280439	0.502225
	0.300728	0.53102	0.382946
	0.0505532	0.74773	0.26952
	-0.214694	0.521819	-0.149619
	0.278691	0.637278	-0.363138
	-0.0716742	0.458689	-0.383478
	0.530679	0.509011	-0.266112
	-0.0964368	0.340927	-0.22015
	0.729238	0.474168	-0.141203
	-0.0416541	0.646211	0.490826
	0.101907	0.422899	0.0121687
	0.339	0.278133	0.236359
	-0.269564	0.285828	-0.16882
	0.285065	0.0663092	-0.319098
	0.510108	0.732425	-0.400546
	0.0317254	0.543426	-0.252225
	-0.20407	0.195753	-0.356971
	0.50509	0.066028	-0.314589
	0.356478	0.451269	0.199414
	-0.0679624	0.83586	0.276645
	0.213378	1.02384	0.205338
	-0.288767	0.329763	0.131929
	-0.091485	-0.0576376	-0.108421
	-0.354992	0.348192	-0.11387
	0.157222	0.403896	-0.449222
	0.368154	0.05446	-0.461436
	0.296505	0.675501	-0.254429
	0.390327	0.363691	-0.247053
	0.678109	0.674708	0.155205
	0.25298	0.387247	0.0457193
	0.117701	0.488992	0.291513
	0.758298	0.44938	-0.194859
	0.342772	0.291384	-0.295355
	0.411651	0.420898	-0.270381
	0.0975646	0.196439	-0.393191
	0.118398	0.145984	0.919326
	0.0029257	0.745083	-0.0936591
	0.26668	0.305908	-0.334292
	0.676004	0.687717	-0.408207
	-0.224081	0.351426	-0.43555
	0.946699	0.351874	0.922269
	0.0289543	0.189206	0.0131475
	0.85318	0.419804	0.541813
	0.220095	0.82035	-0.347352
	0.348467	0.769896	-0.403241
	0.201112	0.252339	-0.187804
	-0.140254	0.297606	0.076713
	0.660231	0.251322	0.82959
	-0.0896353	0.127712	0.646095
	0.620994	0.684989	-0.307307
	0.171598	-0.23795	-0.311368
	0.393834	0.703941	-0.223366
	0.188695	0.197515	-0.062772
	-0.139558	0.260986	0.45051
	0.271071	0.576427	1.12031
	0.106938	0.348716	-0.279106
	-0.145979	0.264779	-0.239331
	0.280057	0.436028	0.588514
	-0.146967	0.387525	0.495569
	0.131613	0.279414	0.309337
	0.678659	-0.318092	-0.489464
	0.151218	0.574615	-0.407188
	0.172368	0.270061	-0.269092
	0.69309	0.0523478	0.038295
	0.228198	0.737206	0.665131
	0.393021	0.25545	0.0267693
	-0.0152151	0.341219	-0.308315
	0.0196437	0.482668	-0.3311
	0.114851	0.394218	-0.277348
	0.0607605	0.498856	-0.188294
	0.749491	-0.210405	0.533592
	0.347237	0.488955	-0.379051
	-0.217113	0.72155	-0.388474
	0.670643	0.29619	-0.292179
	0.320695	0.163681	-0.332243
	0.447466	0.452683	-0.424106
	-0.193885	0.495589	-0.310552
	-0.203526	0.0970221	-0.46886
	-0.268391	0.431504	-0.313933
	0.0991056	0.395536	-0.224959
	0.658717	0.551084	0.920127
	0.205703	0.0674088	-0.142301
	0.635096	0.296289	-0.365924
	0.869935	0.50528	-0.304361
	-0.0627536	0.631478	-0.28222
	0.190239	0.639907	0.423937
	0.333783	0.620894	0.065373
	0.00194473	0.379737	-0.364295
	0.413586	0.601805	-0.327571
	0.133468	0.455955	-0.204393
	1.03407	-0.010649	0.00700955
	-0.277868	-0.124508	0.497096
	0.617154	0.233705	-0.293201
	0.281796	-0.132992	-0.402288
	0.367426	-0.226694	-0.041262
	0.612116	0.337593	-0.336058
	0.07795	0.0623862	0.349312
	0.424035	-0.170532	-0.181706
	-0.00111474	0.160013	0.123776
	0.454194	-0.151377	-0.384293
	0.187336	-0.0406644	-0.388648
	0.213327	0.525098	-0.263506
	-0.0817169	0.477158	0.31403
	0.559067	-0.14237	0.0704186
	0.135937	0.153988	-0.0712802
	0.0982228	0.90132	-0.319398
	0.451748	0.799311	-0.371549
	0.411578	0.846031	-0.277608
	0.032785	-0.107173	-0.339564
	0.364261	0.507865	-0.298628
	0.0903976	0.120315	-0.297272
	-0.0909038	-0.201656	-0.267597
	0.855372	0.446028	0.270305
	0.227169	0.738282	0.149419
	0.174905	0.492535	-0.133621
	0.484997	0.174731	-0.1687
	-0.408439	0.558562	-0.353666
	-0.09468	0.218817	-0.452971
	-0.00188433	0.533527	0.396849
	-0.21046	0.52491	-0.3571
	0.342749	-0.170739	-0.294791
	0.415575	0.370838	-0.212353
	0.0225902	-0.182042	0.43989
	0.306252	0.547402	-0.0446688
	0.0709955	-0.193117	0.729014
	0.65801	0.191392	-0.341189
	0.55199	-0.158811	-0.455945
	0.431949	0.122014	-0.356478
	0.780594	0.549927	-0.388167
	0.54651	0.636623	0.226422
	0.0946947	0.805877	-0.134952
	0.0883703	-0.191621	0.353584
	0.110152	-0.151344	-0.391957
	0.0895828	0.326944	-0.264363
	0.130651	0.842503	-0.356636
	-0.0481925	-0.19007	-0.229843
	0.888211	0.460299	-0.377812
	0.373948	0.399997	0.0225345
	0.569735	0.222797	0.273446
	-0.388611	-0.120693	0.124771
	0.840518	0.350752	-0.288079
	0.136287	0.334593	-0.38607
	-0.0673035	-0.14129	-0.4114
	0.418947	0.279751	-0.287833
	-0.00996132	0.726429	0.059673
	-0.00933782	0.598145	-0.155171
	0.489384	0.356714	-0.144301
	0.109338	0.771183	0.679754
	0.000893801	0.605819	-0.145066
	-0.30054	-0.106253	-0.0680222
	0.328265	0.66508	0.773328
	0.0254725	0.525027	-0.450581
	0.0966061	0.459195	-0.399246
	-0.195568	0.455087	-0.239769
	-0.16711	0.396509	-0.400833
	-0.0862327	0.102585	-0.285873
	0.879999	0.7871	0.200476
	0.538661	0.484787	0.492917
	0.356153	0.418333	0.375606
	0.867363	0.269324	0.438642
	-0.286756	0.549976	-0.275824
	0.500752	0.428226	-0.391069
	-0.133116	0.401445	-0.309094
	-0.0619905	0.418688	-0.323567
	-0.307756	0.0744983	-0.000229745
	0.204365	0.155827	-0.351499
	0.272417	0.836031	-0.28043
	0.644884	-0.00587327	-0.298133
	0.301569	-0.138766	0.288296
	0.370799	0.660501	0.0856123
	0.214514	0.972571	-0.365382
	0.215264	-0.244849	-0.301211
	0.587853	0.278288	0.220785
	0.41664	0.114979	-0.1522
	0.293617	0.288662	0.114556
	-0.141495	-0.0149942	0.994267
	0.321924	0.244589	-0.299095
	-0.279889	0.511226	-0.19151
	0.896809	0.229629	-0.225544
	0.682945	0.560927	-0.34715
	0.893411	0.135426	-0.286251
	0.0649253	0.463158	-0.295832
	-0.198209	0.31305	-0.378598
	0.0569144	0.315959	-0.0562589
	0.0868237	0.782221	-0.0468735
	0.360549	0.231329	-0.353961
	-0.0469404	0.35852	-0.285696
	0.40403	0.228392	-0.354468
	0.434483	0.854623	0.537399
	0.470166	0.429327	-0.0986023
	0.819158	0.203971	-0.0774013
	-0.38246	0.499332	-0.360882
	0.241758	0.307979	-0.401135
	0.12113	0.704679	-0.17802
	1.12689	0.0296164	-0.0219663
	0.228525	0.154607	-0.199792
	0.228155	0.539587	-0.36433
	-0.0313657	0.621862	-0.396413
	0.185365	-0.37	-0.293846
	0.193321	0.653054	-0.259111
	0.668768	0.370013	-0.0805702
	0.985567	0.523945	1.28275
	0.111678	-0.0143784	-0.319322
	0.2925	0.704377	-0.338937
	0.272283	0.572638	-0.188622
	0.46038	0.687638	-0.434942
	-0.284123	-0.00318783	-0.31324
	-0.160217	0.180492	0.386678
	-0.199041	0.339169	-0.148562
	-0.253583	0.190471	0.483325
	-0.19688	0.701506	-0.345208
	0.373434	0.182329	-0.378166
	0.541779	0.478733	-0.229474
	-0.0512678	0.199005	-0.383894
	0.410126	0.2316	-0.480479
	0.223336	0.391107	-0.238983
	0.750116	0.463336	-0.455365
	-0.214821	0.638859	0.0376709
	0.00775268	0.334816	-0.27267
	0.134007	0.665694	-0.316851
	0.622727	0.138241	-0.306601
	0.162127	0.745515	-0.306153
	0.175803	0.226206	-0.395444
	0.469286	0.589537	-0.0266989
	0.12537	0.479349	-0.248469
	0.601175	0.310905	0.0451969
	0.534013	-0.00331037	-0.401486
	0.484089	0.944403	-0.3809
	0.383768	0.343517	-0.307744
	0.243399	0.779987	-0.0614322
	0.752875	0.583024	-0.100638
	0.245764	0.100064	-0.193609
	0.371595	0.326698	-0.321774
	0.331147	0.0474371	-0.268429
	0.148195	0.447458	-0.302036
	0.244494	0.0350858	-0.0692998
	0.794639	0.116911	0.144185
	-0.105538	0.930205	-0.379076
	0.0744209	0.469646	-0.277575
	0.44115	0.787729	-0.291799
	0.344046	0.452628	-0.270105
	0.23729	-0.0506038	-0.371135
	0.242266	0.679434	-0.329566
	0.75772	0.0952526	-0.401769
	0.263813	0.524702	-0.473709
	0.186484	0.0689465	0.252107
	0.366439	0.635721	0.171849
	0.554224	0.725611	0.111003
	0.551038	0.481493	-0.473834
	0.143685	0.267683	-0.0451625
	0.405673	0.77988	-0.407279
	0.926155	0.388445	-0.272745
	-0.180677	0.111417	-0.187668
	0.711364	0.846361	0.999487
	0.0658551	0.137275	0.37192
	0.227532	0.809971	0.0869173
	0.364438	0.694772	-0.0864186
	0.169355	0.58962	-0.366854
	0.111852	0.658942	-0.38383
	0.660908	0.306889	-0.252247
	-0.291122	0.800893	-0.128453
	0.253433	0.914094	0.30617
	-0.302732	0.850721	-0.198094
	0.544921	0.935603	0.339959
	0.261031	0.286859	0.420687
	0.472214	0.311677	0.518978
	-0.235531	0.416641	-0.339314
	0.325193	0.542432	-0.260417
	0.252369	0.38285	-0.360003
	-0.310547	0.0465091	-0.328508
	0.995761	0.753208	-0.341984
	0.753623	0.239308	-0.228431
	-0.269292	0.371429	0.151005
	0.654664	0.579414	0.230378
	0.448328	0.78633	0.303063
	-0.127694	0.274533	0.0388725
	0.0811895	0.786674	-0.451435
	-0.22762	0.595026	-0.33513
	0.172411	0.15623	-0.231785
	0.152764	-0.0121302	-0.397731
	0.164713	0.298398	-0.333937
	0.373645	-0.0016236	-0.40802
	0.145436	0.550148	0.260109
	0.790547	0.3556	-0.0277515
	0.677693	0.871063	0.480927
	0.284621	0.520751	0.159439
	1.01194	0.587893	0.401857
	0.242992	0.457274	0.0268657
	0.31077	0.391228	-0.359305
	-0.266439	0.364342	-0.377619
	0.324925	0.530631	-0.286222
	0.545619	0.305266	-0.391016
	0.538762	-0.0638065	0.379225
	-0.333351	-0.189995	0.223969
	0.180628	0.291128	-0.425745
	0.412011	0.680662	-0.345951
	0.764901	0.228446	-0.257926
	0.44133	0.844111	-0.291121
	0.358421	0.132786	0.0753694
	0.623312	0.0875786	0.205224
	0.437208	0.27936	0.269679
	0.246255	0.24276	-0.387608
	1.04394	0.50441	-0.446433
	-0.0907576	0.464249	-0.241095
	-0.210393	0.101931	-0.0587468
	0.42842	0.379011	0.149549
	0.575502	0.209138	-0.433495
	0.15467	0.549765	-0.385635
	0.208556	0.258617	-0.220433
	0.120092	0.478235	0.161618
	-0.268585	0.398687	0.227748
	0.540854	0.489528	0.365177
	0.576337	0.312131	0.421395
	0.791017	0.296515	-0.411108
	0.492154	0.491184	-0.24603
	0.515586	0.35285	-0.348088
	-0.0362523	0.217111	0.591301
	0.954628	0.677168	-0.279624
	0.35523	0.855586	0.288377
	0.354748	0.590651	-0.356244
	0.424186	-0.0700445	-0.268009
	-0.0862032	0.455498	-0.261979
	0.0444837	0.603476	-0.13863
	0.670494	-0.0230912	0.158897
	0.394187	0.894773	-0.232557
	-0.368435	0.653418	-0.369054
	-0.304533	0.676945	-0.238864
	0.284782	0.708767	-0.0376932
	0.252377	0.00404428	0.589252
	0.337351	0.625622	0.739711
	0.703411	0.182586	1.06058
	0.531471	0.928453	-0.366476
	0.547017	0.98264	-0.290862
	0.268027	0.424433	-0.351631
	0.120104	0.401703	0.966795
	0.666079	0.537477	0.475738
	0.178883	0.671474	-0.0567683
	0.412361	0.506334	0.17558
	0.152592	0.531556	-0.150558
	-0.409792	0.335609	-0.207078
	0.32756	0.598482	-0.434163
	0.199763	0.648925	-0.320686
	-0.147351	0.434862	0.935097
	0.483313	0.0752075	0.155663
	-0.192342	0.704513	-0.280713
	0.700791	0.425209	-0.213906
	0.312976	0.239801	0.0334216
	0.126289	0.180553	-0.237045
	0.180338	0.458689	-0.353753
	0.568674	0.146806	-0.199893
	-0.00475945	0.652811	-0.000684034
	-0.176377	0.507908	-0.273861
	0.344037	0.808763	-0.206272
	0.603237	0.452202	-0.23256
	0.108186	0.0418612	0.628595
	-0.341503	0.321278	-0.318767
	0.457909	0.286157	0.376209
	-0.122441	0.156192	-0.424128
	0.902827	0.32942	-0.291084
	0.528466	0.0395584	-0.0839388
	0.70694	0.192965	-0.220016
	1.10364	0.125285	0.849906
	-0.301513	0.523959	-0.339692
	0.211176	0.262326	-0.367733
	0.206221	0.156598	-0.243789
	0.218524	-0.138412	0.0473149
	0.311341	0.328473	0.340089
	0.331697	0.339456	-0.113591
	0.273018	0.556522	-0.258211
	-0.265322	0.241985	0.156348
	0.420611	0.392618	-0.380834
	0.558993	0.664425	-0.295392
	0.453006	0.632822	-0.331736
	0.0281101	0.568596	-0.235093
	0.189324	0.3187	-0.267546
	0.265512	0.443822	0.551315
	0.985425	0.493405	0.00561501
	0.691392	0.233879	-0.454075
	0.199051	0.67058	-0.317788
	1.57583	0.508726	-0.18567
	0.321004	0.290049	-0.341177
	0.82969	0.484473	-0.352298
	0.435778	0.718696	-0.239525
	0.491458	0.115877	-0.468486
	0.282466	0.997148	-0.139029
	0.281192	0.0370247	-0.316185
	0.500046	0.105494	-0.416797
	0.26366	0.383787	-0.163729
	0.248585	0.447591	0.210138
	0.0395999	0.253704	-0.162258
	0.322871	0.216131	0.200885
	0.116918	0.286186	-0.284233
	0.34015	0.135163	-0.373543
	0.452668	0.0121358	-0.224327
	0.452965	0.273584	-0.370373
	0.324998	0.401259	-0.11446
	0.462268	0.466562	-0.151883
	0.661859	0.00586031	-0.296741
	0.309381	0.0946967	-0.339998
	0.028663	0.23158	-0.23819
	0.0920108	0.101937	-0.155454
	0.426473	0.386994	-0.287795
	0.732592	0.246782	-0.065922
	0.124292	0.297014	0.603768
	-0.362553	0.486225	-0.124348
	-0.0286024	0.697907	0.240509
	0.6511	0.377041	-0.246671
	-0.0737257	0.0760692	-0.360464
	0.320115	0.0211681	-0.377133
	0.26806	0.0870003	-0.243194
	0.408004	0.469316	-0.446877
	-0.173328	0.297538	-0.330313
	0.22912	-0.00271296	0.855811
	0.105471	0.0540337	-0.0640876
	0.566987	0.190735	-0.217179
	0.69716	-0.0883212	-0.0620867
	-0.0549207	0.358705	-0.349774
	0.710144	-0.229268	-0.377935
	0.830795	1.025	-0.107029
	0.11537	-0.178374	-0.27247
	0.214233	0.353277	0.274421
	0.233282	0.386384	-0.103216
	0.132079	0.367427	0.0786433
	0.087759	-0.0556051	0.181091
	-0.0416135	0.454325	-0.338719
	0.404471	0.330232	-0.344405
	0.282224	-0.0542763	-0.272368
	0.174208	-0.0163534	-0.20477
	0.911739	0.259472	0.089954
	0.0810976	0.538974	0.705911
	0.271972	-0.0927311	0.610152
	-0.091936	0.0272204	0.349727
	-0.230358	-0.144505	-0.269019
	0.415438	-0.0595008	-0.368592
	0.643988	-0.106364	-0.220823
	0.705242	0.219296	-0.311809
	-0.109764	0.409198	0.115808
	0.17867	0.0319215	-0.0256211
	0.672081	0.490316	0.314625
	0.354695	0.458461	-0.385143
	0.613732	0.0604826	-0.351659
	0.91796	0.589513	-0.163926
	0.20351	0.0165384	-0.159359
	0.0123327	0.40849	0.48671
	0.378225	0.0549293	0.238075
	0.677458	-0.0994403	-0.267908
	-0.0815138	-0.0229667	-0.363271
	0.371132	-0.180055	-0.306154
	0.313608	-0.195196	0.456882
	0.196634	-0.0334504	0.0713328
	-0.219089	0.136554	0.150197
	0.25238	0.217885	-0.302348
	1.01089	0.0232853	-0.275506
	0.270212	0.664429	-0.361092
	0.116816	0.373422	0.89121
	0.29122	-0.24085	0.0917684
	0.17191	0.817243	-0.149011
	0.241246	-0.115404	-0.341223
	0.721499	0.369481	-0.34944
	0.8382	0.0802543	-0.26066
	0.510592	0.218853	0.439174
	-0.208389	0.142912	-0.0782288
	0.092624	0.442744	-0.292066
	0.221281		-0.230165
	0.791502		-0.229927
	0.651183		-0.0327092
	0.443688		-0.0643899
	0.208093		-0.333547
	0.350875		-0.260048
	0.187518		-0.146141
	-0.143454		0.0839055
	-0.101004		-0.096811
	0.666027		-0.402659
	0.103658		-0.359417
	0.19244		0.325335
	-0.0708269		0.44574
	0.0175202		-0.11033
	-0.232802		0.423497
	-0.173441		-0.370723
	0.181712		-0.293436
	0.121695		-0.442202
	0.386811		-0.369666
	0.620425		-0.324099
	1.01205		-0.307238
	0.358813		-0.031636
	0.452598		1.06777
	0.143227		0.381663
	0.289664		-0.349706
	0.446852		-0.257962
	0.702276		-0.12181
	-0.0142272		-0.0281162
	-0.0887632		-0.038942
	0.69918		0.0144081
	0.0402023		-0.409335
	-0.0738698		-0.451768
	0.732409		-0.183566
	-0.0225769		0.0700225
	0.34608		-0.0761309
	0.0904933		-0.222412
	0.3132		-0.181155
	-0.320889		-0.312998
	0.174062		-0.321956
	0.996287		-0.351149
	0.2868		-0.505769
	0.613901		-0.272565
	0.888589		-0.0411398
	0.413655		-0.316357
	-0.228563		-0.360731
	0.650228		-0.297477
	0.434255		-0.340029
	0.501237		-0.386412
	-0.24275		-0.411629
	0.138074		-0.270894
	0.676552		0.238437
	0.335413		0.747961
	0.0371399		-0.296048
	0.429972		-0.367851
	-0.274732		-0.354431
	0.201521		-0.0638854
	-0.213949		-0.237453
	-0.223466		-0.374673
	0.113685		-0.349145
	0.313037		-0.213485
	1.03366		-0.183327
	0.147743		-0.34047
	-0.382646		0.932322
	-0.119734		0.564928
	-0.329857		0.0881907
	0.425889		-0.0868059
	-0.438803		-0.15012
	0.889623		-0.367451
	-0.423965		-0.400605
	0.0113185		-0.230177
	-0.0240889		0.217496
	-0.150626		-0.118754
	0.102463		0.0417315
	0.890757		0.343498
	-0.191931		-0.36463
	0.19342		-0.195156
	0.110006		-0.315097
	-0.0876225		-0.23466
	0.309026		-0.314847
	-0.166991		-0.332679
	0.894988		0.0701436
	0.329345		0.755873
	0.137181		0.508275
	0.522071		-0.138681
	0.0967571		-0.414542
	0.407603		-0.336194
	0.145218		-0.222562
	0.809335		-0.476379
	1.00869		-0.230606
	0.283378		-0.0892706
	0.0692946		-0.0693426
	0.0640476		0.878772
	0.0690022		0.713719
	0.033262		-0.33873
	0.440678		-0.384747
	0.323401		-0.172486
	0.593784		-0.400813
	0.718763		-0.227012
	0.0401289		0.367418
	-0.00958269		0.168741
	-0.0554161		-0.291886
	1.14127		-0.00374203
	0.190399		-0.42175
	0.414715		-0.205084
	0.0859544		-0.231533
	0.135512		-0.328878
	-0.173229		0.273711
	0.0504517		-0.120829
	0.781329		0.263674
	0.503182		-0.439406
	0.421822		-0.404765
	0.131466		-0.127157
	-0.269395		0.0978688
	1.25976		0.542032
	0.475369		-0.380112
	0.998602		-0.371064
	0.3667		-0.29061
	-0.00997025		-0.0476252
	0.652413		0.0311712
	0.128974		-0.314199
	0.378861		-0.322477
	0.573488		-0.248984
	0.239077		-0.396839
	0.718227		0.165118
	-0.132254		0.712785
	1.37438		0.202253
	0.544543		-0.36121
	0.999219		-0.373526
	0.373702		-0.300332
	0.23548		0.387631
	-0.350754		-0.434758
	0.270773		-0.372002
	0.703984		-0.24705
	0.311846		-0.0568202
	-0.225845		0.467357
	0.263572		-0.356946
	0.657078		-0.252444
	0.387279		-0.254957
	0.163201		-0.271601
	0.226223		0.717493
	-0.265273		-0.08946
	-0.197529		-0.050396
	-0.0599667		-0.397563
	-0.319088		-0.348768
	-0.0707124		-0.32361
	0.197063		1.15933
	-0.196513		1.43384
	-0.200672		0.047565
	-0.408919		-0.1639
	0.583339		0.0629211
	-0.0984838		-0.303576
	0.700417		-0.433728
	0.486972		-0.341997
	0.434454		-0.280558
	0.151408		-0.4861
	0.329437		-0.40417
	0.174939		-0.346367
	0.469287		-0.361353
	-0.138815		0.46417
	0.615734		0.773702
	0.362169		0.544537
	-0.0791692		0.488672
	0.533432		-0.471001
	0.160186		-0.304416
	0.915995		-0.275474
	0.456409		-0.209092
	0.447252		-0.123698
	0.97574		0.187252
	-0.23555		-0.364607
	0.981588		-0.403125
	0.136605		-0.297584
	0.172813		0.5045
	0.266131		-0.118551
	0.346501		-0.219218
	0.579479		0.0197261
	0.36682		0.0222579
	0.504074		-0.335212
	-0.141892		-0.24701
	-0.179865		0.249906
	0.482786		-0.31342
	0.447295		0.322514
	0.899782		-0.051869
	-0.0250373		-0.374086
	-0.104798		-0.398773
	0.399508		-0.230064
	0.344879		-0.325068
	-0.215802		-0.423787
	0.0303513		-0.333407
	-0.149809		-0.128223
	0.55682		-0.421392
	0.448587		-0.36048
	0.192791		-0.307005
	0.387137		-0.370117
	0.502238		-0.240834
	0.188089		-0.278702
	0.171285		-0.297157
	-0.0058483		-0.166126
	0.618127		-0.461251
	0.115384		-0.238424
	0.164759		0.0396067
	0.0504101		-0.122875
	-0.253638		-0.378793
	1.20746		-0.337598
	0.224499		-0.261696
	0.621712		-0.397367
	0.97634		-0.317347
	0.713154		0.508374
	0.412331		0.0685432
	0.839994		0.715512
	-0.0660016		-0.304437
	-0.251363		-0.415841
	0.197949		-0.323442
	0.0456837		-0.264593
	0.166547		-0.445516
	0.383031		-0.16437
	-0.0239318		-0.198905
	0.339114		-0.0397886
	-0.124595		0.0501446
	0.0853482		0.0652195
	5.38e-05		-0.145177
	0.196282		-0.408756
	-0.0339049		-0.25119
	0.407328		-0.246549
	0.267292		-0.188266
	0.524242		-0.373413
	0.415862		-0.0207161
	0.243484		-0.139296
	0.270319		-0.397222
	-0.0412172		-0.212348
	0.764656		-0.456277
	0.549393		-0.189727
	0.216495		-0.00974536
	0.485315		0.402808
	-0.246418		0.142589
	0.940051		0.60588
	0.724309		0.297367
	0.376564		-0.413523
	0.426802		-0.344174
	-0.255495		-0.27231
	0.684137		-0.375664
	-0.0614252		0.108165
	0.352375		0.394712
	0.091881		0.400384
	0.783035		0.395522
	0.148701		-0.355769
	0.738014		-0.281268
	0.341035		-0.273868
	0.0121427		-0.030599
	0.42534		-0.334475
	0.407429		-0.353293
	0.163035		-0.229027
	0.672968		0.466283
	0.0823769		-0.0999131
	-0.183633		-0.429339
	-0.323613		-0.351947
	0.198333		-0.283619
	0.659886		0.895618
	0.836825		0.0183993
	0.179439		-0.338801
	0.154675		-0.246192
	-0.201002		-0.386317
	0.353464		-0.157169
	0.257892		0.108725
	-0.120716		0.00266965
	0.46419		-0.129565
	0.0204696		0.250451
	0.0867869		0.440121
	0.0483996		0.427825
	0.607597		-0.317749
	0.279405		-0.343608
	-0.150002		-0.268872
	0.264523		-0.0997399
	0.664114		0.214537
	0.391931		0.107259
	-0.00337285		0.314836
	-0.30531		-0.442571
	-0.243011		-0.438616
	0.34533		-0.286394
	0.165742		-0.441461
	-0.0748342		0.051501
	-0.101665		-0.0928908
	0.268431		-0.329311
	-0.0489178		-0.408618
	0.659112		-0.268679
	1.0112		-0.267637
	0.0454949		0.0482797
	0.537859		-0.0670356
	0.114024		0.350615
	1.03711		-0.34261
	0.464004		-0.318445
	0.647639		-0.268834
	0.193891		0.137662
	0.319306		-0.020042
	-0.140892		-0.260909
	-0.30251		-0.372488
	0.681342		-0.362886
	0.612127		-0.128787
	0.370995		-0.335536
	0.0763155		-0.377415
	0.320985		-0.307586
	0.318701		-0.255489
	0.794642		0.127298
	-0.148334		0.612042
	0.500843		-0.406114
	0.111268		-0.344642
	0.412053		0.447014
	-0.278772		-0.130568
	-0.261093		-0.266388
	0.578603		-0.374682
	0.409725		-0.188121
	0.54553		0.525596
	0.375092		0.392118
	0.306087		-0.0808006
	0.880473		0.775441
	0.11359		-0.103831
	0.326231		-0.0725359
	0.349236		-0.0293076
	0.400197		-0.338338
	1.08073		-0.31299
	-0.0199752		-0.0250395
	0.269151		-0.284327
	-0.01393		-0.481119
	0.245463		-0.353096
	0.148905		-0.155978
	-0.204916		-0.400604
	0.361867		-0.338974
	0.322558		-0.282928
	0.354261		-0.323643
	0.492626		-0.0700962
	0.210562		-0.403802
	0.189631		-0.349907
	-0.263571		-0.3075
	0.25917		-0.291557
	0.319006		-0.194712
	0.552592		0.104559
	0.447952		0.165238
	0.126717		-0.184702
	0.131087		0.286646
	0.470689		-0.188538
	0.399101		-0.412474
	-0.263146		-0.237768
	0.131576		0.29772
	0.101448		-0.452077
	0.229275		0.0210927
	0.802235		-0.347347
	0.811668		-0.242748
	0.303784		-0.23308
	-0.263261		-0.399047
	-0.185613		-0.17368
	0.389542		0.402771
	0.0588012		-0.354515
	-0.236674		-0.235512
	-0.328873		-0.132116
	-0.024743		-0.293312
	0.177386		-0.239038
	0.0306569		-0.0925694
	-0.347717		0.430532
	0.540584		-0.203193
	0.518253		-0.115491
	0.153977		-0.353776
	-0.196853		-0.382773
	0.812265		-0.307078
	0.386665		-0.296741
	0.18587		0.00414747
	0.356844		-0.273434
	-0.0808435		0.392941
	0.0286608		-0.251293
	0.0639254		0.206889
	1.11962		0.240437
	0.0710614		0.0438287
	0.172605		-0.476632
	0.0141826		-0.401262
	0.211607		-0.256895
	0.665298		-0.347218
	0.141662		-0.313929
	0.156491		-0.30231
	0.258807		-0.467628
	-0.0648541		0.207403
	0.601053		0.0967378
	0.72243		0.353483
	0.0130753		0.193661
	-0.138489		-0.143836
	0.103156		-0.342776
	-0.195984		-0.333118
	-0.182405		-0.255345
	-0.354932		0.673945
	0.104011		0.767448
	-0.305239		0.595463
	0.101204		-0.317075
	0.0182822		-0.295912
	0.543901		-0.307502
	-0.00263195		-0.279435
	-0.0588941		-0.312921
	0.17166		-0.157665
	-0.177323		0.426298
	0.210808		0.70942
	0.30627		0.356121
	-0.0227074		-0.00361571
	0.147555		-0.0682817
	0.376775		0.137638
	1.03837		0.280905
	-0.097725		0.196565
	-0.195667		0.307548
	0.909418		-0.360924
	-0.216446		-0.377389
	0.472147		-0.155156
	-0.290171		0.428121
	0.0739982		-0.0703774
	0.566993		-0.402744
	0.109453		-0.226843
	-0.0539124		-0.336034
	0.249733		0.0478745
	0.427976		0.599328
	-0.00712473		0.272575
	-0.0095793		0.0912395
	0.277578		-0.356474
	0.0332403		-0.387974
	0.246502		-0.24584
	0.188411		0.794768
	0.101788		-0.428091
	0.078959		-0.311368
	0.524829		-0.328755
	-0.134516		0.478571
	0.549797		0.109471
	-0.418547		0.473039
	0.0143874		-0.402811
	0.143319		-0.264393
	0.160785		0.372036
	0.956075		0.627128
	0.811026		0.32862
	0.164554		0.123662
	-0.0950249		-0.405116
	0.268729		-0.217817
	0.45596		0.0286681
	0.281061		0.160875
	0.0575271		0.077049
	0.0658616		-0.340986
	0.268054		-0.306496
	0.551146		-0.123571
	0.00169888		-0.348293
	0.216147		0.326168
	-0.173125		0.53306
	-0.237087		0.240679
	0.383706		0.252872
	0.564176		-0.350047
	0.236609		-0.340574
	0.299635		-0.155723
	0.0186765		0.002909
	0.119281		0.586008
	-0.0256686		-0.0300736
	-0.0890651		0.212092
	0.806711		-0.382358
	-0.246946		-0.373902
	-0.345896		0.159936
	0.0327773		-0.336979
	0.522693		-0.300107
	0.197616		-0.298281
	0.218251		0.173707
	0.0124747		0.612182
	-0.272019		0.351676
	0.484995		-0.354048
	0.190468		-0.253706
	0.0280548		-0.160236
	-0.288114		0.957435
	-0.00729599		0.208699
	0.573873		-0.359356
	0.0524941		-0.329043
	0.210657		-0.339157
	-0.0634373		-0.113836
	-0.0842722		-0.469002
	-0.0180721		-0.0975441
	0.0588224		-0.355542
	0.151401		-0.372902
	0.399669		-0.283032
	0.557544		-0.444709
	0.353401		-0.339215
	0.512948		-0.344938
	0.334882		-0.350052
	0.111796		0.256291
	-0.283909		-0.249759
	0.120973		-0.28705
	0.099075		-0.451529
	-0.119968		-0.372453
	0.667982		-0.206023
	0.530029		-0.428552
	0.562279		-0.272858
	-0.112736		-0.365539
	0.765232		-0.325311
	0.350206		0.403018
	0.636535		-0.493678
	0.0315256		-0.382607
	-0.298552		-0.290244
	-0.200193		-0.211104
	0.247913		-0.359064
	1.09404		-0.227806
	0.0461325		-0.0785715
	0.287321		0.427363
	0.111277		-0.146337
	0.209718		-0.186936
	0.0598417		-0.378258
	0.14294		-0.462825
			-0.33504
			-0.24385
			-0.348536
			-0.119319
			0.824636
			-0.265655
			-0.282753
			-0.366218
			-0.161145
			0.439946
			-0.392026
			-0.177105
			-0.0534994
			0.611563
			-0.483992
			-0.3029
			-0.416492
			-0.300185
			-0.287895
			-0.501075
			0.159184
			0.356976
			0.438294
			-0.324285
			-0.359905
			-0.245226
			-0.343481
			-0.173483
			0.258543
			-0.0859338
			0.445522
			0.779931
			-0.393783
			-0.353102
			-0.284666
			-0.125233
			0.222302
			-0.181186
			-0.398701
			-0.147521
			-0.0505867
			0.210482
			-0.114769
			-0.336938
			-0.348867
			-0.378871
			0.172281
			-0.0540355
			-0.36221
			-0.359756
			-0.268097
			0.0226771
			1.20665
			-0.107183
			0.467559
			-0.277791
			-0.418767
			-0.184493
			0.352705
			0.624819
			-0.356034
			-0.356447
			-0.25374
			-0.0854698
			1.12823
			-0.392569
			-0.400286
			-0.0424843
			-0.0714221
			-0.302511
			-0.385222
			-0.282183
			0.246919
			0.697525
			-0.385771
			-0.432493
			-0.41151
			0.218037
			0.994967
			-0.146909
			0.635372
			-0.407533
			-0.352132
			-0.289989
			-0.441922
			-0.423487
			-0.3484
			-0.311698
			-0.36372
			-0.342366
			-0.108209
			-0.12531
			-0.387104
			-0.336447
			-0.314747
			0.356623
			0.190561
			-0.329514
			-0.314182
			-0.296034
			0.503531
			0.231256
			0.151946
			0.552242
			-0.327225
			0.16551
			-0.112333
			-0.39012
			-0.309741
			-0.369747
			-0.38399
			-0.238129
			-0.0460337
			-0.401092
			-0.418668
			-0.310561
			-0.213736
			-0.398713
			-0.264393
			-0.291969
			-0.267463
			0.185106
			-0.397202
			-0.341324
			-0.346887
			-0.337615
			-0.335059
			0.626696
			-0.276666
			-0.0969703
			-0.385231
			-0.403988
			-0.362415
			0.00886638
			-0.396459
			-0.384782
			0.194556
			0.824606
			-0.0798633
			-0.208308
			-0.210869
			-0.380687
			-0.357887
			-0.240856
			-0.41969
			-0.420519
			0.428862
			0.903611
			0.0161882
			0.778134
			0.0324664
			-0.34409
			-0.371579
			-0.372264
			-0.355771
			0.153376
			0.622394
			0.480903
			-0.383458
			-0.438406
			-0.292755
			0.298388
			0.308056
			-0.156919
			0.541898
			0.202752
			-0.375057
			-0.306978
			-0.268683
			-0.342375
			-0.0521992
			-0.0948064
			0.355665
			-0.275419
			-0.435036
			-0.391483
			0.137738
			0.19409
			0.572704
			-0.401546
			-0.369884
			-0.240693
			0.949197
			0.889671
			1.05179
			-0.36584
			-0.345036
			-0.299671
			0.579884
			1.31413
			-0.292288
			-0.00202919
			-0.40168
			-0.077846
			-0.149231
			-0.363599
			-0.302162
			-0.264374
			-0.0954521
			0.266755
			0.26303
			0.351006
			-0.361267
			-0.429233
			-0.280242
			-0.059799
			0.0542911
			-0.411659
			-0.300329
			-0.277573
			-0.237517
			0.721609
			-0.342269
			-0.246
			0.508601
			-0.15957
			-0.403963
			-0.0360422
			0.385225
			-0.306324
			-0.287302
			-0.288788
			1.08302
			-0.182765
			-0.366288
			-0.403715
			-0.245948
			-0.0378792
			-0.175206
			-0.354772
			-0.392515
			-0.195954
			-0.395927
			-0.245035
			-0.18288
			0.126234
			-0.382133
			-0.388735
			-0.322528
			-0.336718
			-0.339879
			-0.350144
			-0.401321
			-0.390788
			-0.360721
			-0.44369
			0.194299
			-0.360579
			-0.388353
			-0.203507
			0.483399
			-0.074807
			-0.449487
			-0.382954
			-0.340769
			-0.394942
			-0.258701
			-0.36097
			-0.358711
			-0.388959
			-0.282302
			-0.248012
			-0.383778
			-0.389123
			-0.18709
			-0.301575
			0.870689
			0.129881
			0.305877
			-0.167299
			-0.288346
			-0.283286
			-0.138622
			-0.407204
			-0.421182
			0.159245
			1.10804
			-0.080433
			0.077332
			-0.247528
			-0.280979
			-0.364295
			-0.136949
			0.786636
			-0.107445
			0.16881
			-0.358917
			-0.333964
			0.32911
			0.0712563
			-0.0271046
			0.398895
			-0.309899
			-0.272264
			-0.206234
			-0.0226651
			0.112977
			0.0289584
			0.27687
			0.118828
			-0.347966
			-0.354093
			-0.215208
			0.242188
			0.810081
			0.290903
			-0.338369
			-0.502059
			-0.321418
			0.292296
			-0.426382
			0.526021
			1.00847
			0.00511705
			-0.26226
			-0.353224
			-0.296252
			-0.108098
			0.74835
			0.973956
			-0.365904
			-0.316394
			-0.253426
			-0.315548
			0.166365
			0.141434
			-0.388455
			-0.432269
			-0.304698
			0.055253
			-0.413558
			-0.149703
			0.0463122
			0.375681
			-0.404983
			-0.440704
			-0.263098
			0.493516
			-0.390158
			-0.330524
			0.0974956
			0.176067
			0.341456
			-0.373049
			-0.372616
			-0.361369
			-0.378578
			-0.322913
			-0.371704
			0.0128966
			0.0319128
			-0.35828
			-0.480141
			-0.295511
			-0.276032
			0.773696
			0.4183
			-0.406601
			-0.247772
			-0.222877
			0.0111493
			-0.111608
			-0.346705
			-0.380754
			-0.420178
			-0.363902
			-0.080911
			0.410825
			-0.456411
			-0.396121
			-0.326572
			-0.4093
			-0.236215
			-0.320126
			0.0237839
			-0.368279
			-0.430502
			-0.263104
			-0.202563
			0.287171
			-0.359196
			-0.25342
			-0.262831
			-0.235516
			-0.330455
			0.578266
			-0.362984
			-0.344194
			-0.207828
			-0.371903
			-0.358607
			1.15178
			0.135618
			-0.216726
			-0.305585
			-0.31291
			-0.25108
			0.419516
			-0.0349031
			-0.382182
			-0.0289036
			-0.425125
			-0.374879
			-0.225176
			-0.0212549
			0.506643
			-0.433586
			-0.317673
			-0.259594
			-0.327885
			-0.217743
			0.714829
			0.158214
			0.0184027
			0.63289
			-0.341316
			-0.408325
			-0.180227
			-0.383193
			0.111443
			-0.0893726
			0.285238
			-0.231007
			-0.267398
			-0.130035
			0.617769
			0.616531
			-0.343987
			-0.267069
			-0.237247
			0.329979
			0.0409527
			0.287987
			-0.348073
			-0.427217
			-0.0363557
			-0.111677
			-0.290929
			-0.34205
			-0.178291
			-0.0889963
			0.471193
			-0.395494
			-0.324879
			-0.211724
			0.838555
			0.497488
			0.198237
			-0.391896
			-0.355085
			-0.194538
			0.130044
			-0.0389029
			0.72509
			-0.335857
			-0.441589
			-0.122859
			0.00372942
			0.15426
			0.423324
			-0.302325
			-0.356752
			-0.290839
			0.124465
			-0.282215
			-0.319419
			-0.256146
			-0.325068
			-0.357655
			-0.361073
			0.822174
			-0.13581
			0.699558
			-0.416962
			-0.295902
			-0.261121
			0.0762727
			-0.122377
			0.0684547
			0.620131
			-0.309724
			-0.277729
			-0.160933
			0.421837
			-0.259725
			0.779244
			0.699558
			-0.374291
			-0.293988
			-0.35286
			-0.317203
			-0.408455
			-0.36381
			-0.24463
			0.248448
			-0.304025
			-0.310704
			-0.299481
			-0.368729
			-0.291188
			-0.296694
			-0.198651
			-0.0268177
			0.502383
			-0.374458
			-0.344154
			-0.349372
			-0.20517
			-0.419269
			0.0656976
			0.0116167
			-0.214342
			-0.408901
			-0.414191
			-0.151569
			-0.129206
			-0.365029
			-0.342043
			-0.343029
			-0.499228
			-0.271355
			-0.363043
			-0.28707
			-0.462065
			0.557621
			-0.205967
			-0.0464727
			-0.328443
			-0.337124
			-0.401261
			0.265109
			-0.137087
			-0.27689
			-0.354811
			-0.195132
			-0.445601
			-0.273314
			-0.398516
			-0.0875245
			0.41415
			0.550238
			0.598564
			0.326567
			-0.393318
			-0.251627
			-0.282044
			0.0609229
			0.21839
			0.343188
			-0.0271438
			0.330233
			0.0126678
			-0.335221
			-0.320457
			-0.289064
			0.444794
			0.320719
			0.252844
			0.196645
			-0.369671
			-0.39047
			-0.237044
			0.158067
			0.515311
			0.161363
			-0.331631
			-0.385465
			0.242049
			0.194826
			-0.451529
			-0.347478
			-0.268784
			-0.216308
			-0.164359
			-0.214401
			0.650433
			-0.311408
			-0.391187
			-0.255855
			0.363243
			0.273507
			-0.338942
			-0.119911
			-0.220434
			-0.100209
			0.366766
			0.427248
			-0.353978
			-0.332236
			-0.179586
			0.47719
			0.220679
			0.103105
			-0.215716
			-0.376858
			-0.301243
			-0.307027
			0.221184
			0.882046
			-0.339424
			-0.350465
			-0.294215
			0.0448091
			0.498167
			-0.0480905
			-0.433083
			-0.332057
			-0.252846
			-0.388257
			-0.393933
			-0.314101
			-0.405873
			-0.189391
			0.513683
			0.0777743
			0.0347279
			-0.306026
			-0.411858
			-0.135431
			-0.0382257
			0.0486936
			0.278474
			-0.345712
			-0.188616
			-0.181841
			0.794875
			0.613816
			-0.375247
			-0.377071
			-0.381471
			-0.253065
			-0.375684
			0.313946
			-0.142573
			-0.377106
			-0.331316
			-0.152776
			-0.378946
			-0.244213
			-0.227098
			-0.329849
			-0.380657
			-0.310458
			-0.335311
			-0.296138
			-0.45111
			-0.232542
			0.154734
			0.0828873
			-0.263668
			-0.323537
			-0.349604
			-0.16442
			-0.48333
			-0.376098
			0.39132
			0.664873
			-0.0150556
			-0.372114
			-0.36105
			-0.363277
			-0.0744767
			0.0219788
			-0.168653
			-0.277641
			-0.354603
			-0.372215
			-0.124283
			-0.180674
			-0.208832
			0.451231
			0.240841
			-0.236474
			-0.131813
			0.363926
			0.681458
			-0.368278
			-0.313283
			-0.210566
			0.667059
			0.102705
			0.0225283
			0.537187
			-0.336689
			-0.351259
			-0.277222
			0.157143
			0.324367
			-0.20798
			-0.389755
			-0.173873
			0.738177
			0.351646
			-0.261776
			0.387339
			-0.26441
			-0.31947
			-0.238441
			0.551245
			-0.217086
			-0.0179062
			-0.383308
			-0.312871
			-0.281478
			-0.155965
			0.486825
			0.575879
			0.443908
			0.347232
			-0.357659
			-0.29924
			-0.0906574
			0.0370487
			0.142452
			-0.333663
			-0.210642
			0.342791
			-0.387256
			-0.313538
			-0.0567984
			-0.204222
			-0.0162524
			-0.383956
			-0.403057
			-0.330046
			-0.323527
			0.639734
			0.429559
			0.545947
			-0.374503
			-0.35539
			-0.231042
			-0.160646
			0.0179953
			-0.335425
			-0.31572
			-0.434899
			0.0832732
			-0.390343
			-0.30382
			-0.172672
			-0.134817
			-0.00839965
			0.711471
			-0.284021
			-0.347526
			-0.376677
			-0.174649
			-0.145778
			-0.493787
			0.00827102
			-0.274421
			-0.338854
			-0.243189
			-0.325493
			-0.405496
			-0.379038
			-0.0264343
			-0.423552
			-0.328804
			-0.373544
			-0.141472
			-0.252571
			-0.341795
			-0.308369
			-0.283273
			0.00861029
			-0.262405
			-0.244873
			-0.33038
			-0.318807
			-0.389638
			-0.33498
			-0.456225
			-0.374511
			-0.409555
			-0.411868
			-0.223681
			-0.397335
			0.740577
			-0.455215
			-0.346866
			-0.301729
			-0.386986
			-0.256871
			-0.0398193
			-0.340536
			-0.382444
			-0.394772
			-0.386505
			-0.106284
			-0.114099
			0.296258
			-0.3794
			-0.251681
			-0.342747
			-0.283857
			0.478622
			-0.194936
			0.365154
			-0.29293
			-0.301286
			-0.165686
			-0.0250075
			0.768717
			-0.0878699
			-0.150407
			0.328215
			0.655124
			-0.415618
			-0.236614
			-0.262557
			-0.262049
			0.186744
			0.021083
			0.0074536
			0.52951
			0.38421
			-0.364381
			-0.345632
			-0.281979
			0.086047
			-0.401185
			-0.352554
			-0.355065
			-0.230857
			-0.203804
			1.20429
			0.220949
			-0.410339
			-0.249198
			0.308059
			0.0211886
			-0.341734
			-0.345756
			-0.210254
			-0.115297
			0.970667
			-0.400538
			-0.410999
			-0.188995
			0.232805
			0.555403
			-0.0318191
			0.104717
			-0.325627
			-0.256556
			-0.14159
			-0.283708
			-0.134221
			-0.408454
			-0.39131
			-0.22446
			0.246369
			-0.380624
			-0.435615
			-0.267877
			-0.362576
			-0.391979
			-0.331369
			-0.393888
			-0.23666
			-0.130844
			0.100957
			0.153792
			0.663602
			-0.373261
			-0.303378
			-0.331614
			-0.17906
			-0.235889
			0.475227
			-0.414181
			-0.352343
			-0.23292
			0.112883
			0.113499
			-0.240118
			-0.233652
			0.0678038
			-0.321631
			-0.338018
			-0.383366
			-0.230556
			-0.405009
			-0.329098
			-0.331824
			-0.318399
			-0.205342
			-0.423628
			-0.344839
			-0.339689
			-0.167115
			-0.131554
			0.589137
			-0.413535
			-0.332482
			-0.293753
			-0.325237
			0.318933
			-0.385756
			-0.343655
			-0.202673
			-0.144531
			0.414072
			-0.227503
			-0.390613
			-0.376604
			-0.306496
			0.334678
			0.243548
			0.864526
			-0.436132
			-0.393002
			-0.34724
			-0.326831
			-0.308271
			0.0854747
			0.197607
			0.0292092
			-0.447181
			-0.345232
			0.0585717
			-0.31397
			-0.282577
			0.500071
[truncated: 110 more rows]

## Sheet: 10e
Patient	Pretreatment	On-treatment
1	3.31	0.74
2	0.89	1.15
3	5.28	2.23
4	1.96	0.42
5	1.36	0.3
6	10.1	0.58
7	2.24	0.93
8	1.81	0.86
9	3.46	0.39
10	1.93	0.3
11	5.26	0.99

## Sheet: 10h
Treatment group:	TN	RD	PD
IFN score per cell:	0.105168	0.0457497	0.0895371
	0.258941	0.09705	0.28151
	0.192219	0.106796	0.093428
	0.425719	0.137505	0.531605
	0.180598	0.0116538	0.684963
	0.107343	0.101954	0.641936
	0.035618	0.37681	0.933568
	0.100727	0.100632	0.482335
	0.218114	0.135207	0.138689
	0.0946546	0.479892	0.156918
	0.085292	0.0857212	0.156392
	0.0632036	0.0909974	0.310315
	0.0399086	0.129366	0.460282
	0.125687	0.070033	0.49139
	0.0720576	-0.0720188	0.612564
	0.0434343	0.275208	0.0340212
	0.149251	0.0738154	0.216081
	0.207485	0.265446	0.199366
	0.132419	0.276678	0.111843
	0.136253	0.0160554	0.588
	0.0873249	0.273139	0.427948
	0.0947313	0.654539	0.759389
	0.0837429	0.0610175	0.120723
	0.287725	0.0570786	0.181797
	0.290197	0.0648406	0.0764864
	0.251008	0.00132231	0.440566
	0.152945	0.148169	0.616445
	0.151378	0.147398	0.48146
	-0.096581	0.365697	0.735338
	0.170488	-0.105671	0.215887
	0.151965	0.0119396	0.170569
	0.126143	0.407788	0.179859
	0.10358	-0.0124602	0.421674
	0.249549	0.138415	0.532138
	0.126894	0.0731743	0.17629
	0.085142	0.115415	0.17241
	0.042545	0.0203216	0.123092
	0.0845668	0.284193	0.5253
	-0.0976567	0.314473	0.56775
	-0.0166258	0.0531115	0.368548
	1.27547	0.0988454	0.525192
	0.122313	0.550811	0.221034
	0.0540869	0.0681605	0.109485
	0.319576	0.254699	0.202508
	0.225843	0.0667637	0.378683
	0.23227	0.222793	0.394017
	0.0853095	0.160791	0.170543
	0.151579	0.463062	0.17836
	0.161075	0.161414	0.166256
	0.136041	0.392075	0.292416
	0.225758	0.298465	0.124601
	0.113723	0.414617	0.164146
	0.326743	0.155068	0.682367
	0.292352	-0.0966775	0.640667
	0.262245	-0.017098	0.1861
	0.249265	0.0976581	0.117629
	0.113281	0.0826486	0.178393
	0.0692109	0.0021631	0.454319
	0.0173449	0.032416	0.47971
	0.100384	0.0247413	0.12351
	0.0664241	0.190862	0.290403
	0.00797076	0.0466057	0.243244
	0.252702	-0.00829777	0.176498
	0.235547	0.0742438	0.68381
	0.0586224	0.252977	-0.0233838
	0.23282	0.116993	0.151499
	0.151913	0.224835	0.259003
	0.245286	0.203322	0.192938
	0.0759049	0.153904	0.300369
	0.177525	0.0650749	0.478367
	0.0301405	0.290065	0.48812
	0.00546106	0.151511	0.195456
	0.16519	0.54643	0.124705
	0.182548	0.13693	0.314897
	0.143379	0.380645	0.365987
	0.27311	0.118533	0.266265
	0.302227	0.556367	0.161767
	0.145994	0.48863	0.137891
	0.506682	0.0499964	0.491035
	0.12495	0.23617	0.515595
	0.471654	0.173691	0.394312
	0.216059	-0.0681493	0.114989
	0.150533	0.145565	0.154833
	0.100197	0.183709	0.272842
	0.0546723	0.0302194	0.376974
	0.186963	0.30953	0.160471
	0.214406	0.362769	0.151691
	-0.0342507	0.0782453	0.0862876
	0.118533	0.10548	0.117751
	0.0606014	0.0254271	0.00588983
	-0.0257213	0.10116	0.131677
	0.0469636	0.063819	-0.0147575
	0.139866	0.103641	0.234993
	0.231358	0.0481483	0.108553
	0.195781	0.164274	0.126652
	-0.0031848	0.159501	0.199738
	0.202916	0.0132251	0.240548
	0.0990983	0.142699	0.080234
	0.296262	0.0277899	0.158889
	0.0313829	0.423027	0.13279
	0.048077	0.439171	0.23314
	0.0180335	0.257833	0.0455957
	0.0973761	0.142194	0.0735316
	0.173722	0.544597	0.0901426
	-0.0458366	0.411026	0.207456
	0.243215	0.199033	0.197748
	0.0484955	0.129395	0.383133
	0.0460858	0.119156	0.259458
	0.180784	-0.00445604	0.274672
	0.10652	0.066889	0.379512
	0.115606	0.123451	0.524674
	0.415364	0.0506263	0.464618
	0.0696323	0.75572	0.14308
	0.202352	0.0449372	0.124939
	0.233001	0.112968	0.186296
	0.358299	0.12848	0.0987119
	0.0412795	0.179919	0.249452
	0.132528	0.707525	0.400242
	0.137793	0.125144	0.481356
	0.35103	0.0185752	0.237242
	0.0262848	0.188041	0.666598
	0.289807	0.00435499	0.775427
	0.0378751	0.116604	0.210008
	-0.0517408	0.431458	0.141298
	-0.0216397	0.499139	0.138466
	0.0280653	0.124195	0.183426
	0.185064	0.324511	0.32272
	0.214044	0.596901	0.518396
	0.148043	0.165721	0.374807
	0.181624	0.0355	0.656888
	0.141989	0.626598	0.234103
	0.0862534	0.149894	0.856009
	0.203059	0.0731734	0.202725
	0.146462	0.112793	0.137814
	0.151155	0.15856	0.184798
	0.165222	0.155937	0.123094
	-0.0768436	-0.00825054	0.420051
	-0.031841	0.0525698	0.548761
	0.0908078	0.0753954	0.541002
	0.326255	0.0745555	0.632574
	0.199439	-0.0615471	0.109934
	0.181947	0.0426875	0.175853
	0.255688	0.136837	0.175711
	0.284176	0.36476	0.27112
	0.113676	-0.0357631	0.28541
	0.228665	0.0427196	0.492804
	0.0946003	0.0933489	0.167572
	0.0134614	0.0307169	0.267004
	-0.00147839	0.161841	0.106565
	0.270326	0.0450732	0.386501
	0.107612	0.0252911	0.613174
	0.181938	0.400923	0.907878
	0.0855887	0.24458	0.233962
	0.1217	0.0900223	0.122932
	0.129947	0.164011	0.257179
	0.0679802	0.0895665	0.656299
	0.1807	0.201863	0.381488
	0.252544	0.0949203	0.369386
	0.257136	0.333028	0.0866177
	0.15484	0.215798	0.126348
	0.138381	0.166713	0.123915
	0.0576988	0.100011	0.39588
	0.10296	0.354264	0.378568
	-0.068053	0.273362	0.543406
	0.270292	0.0896225	0.204963
	0.0917443	0.124262	0.260461
	0.135887	-0.00229831	0.688078
	0.203585	0.411416	0.498497
	-0.0846096	0.286557	0.497203
	0.138313	0.355103	0.220928
	-0.00214173	0.358167	0.149772
	0.151427	0.05727	0.124587
	0.119122	-0.0191397	1.05149
	-0.0052466	-0.0181889	0.498754
	-0.0172198	-0.00372517	0.377083
	0.120771	0.0711294	0.148646
	0.123752	0.0526892	0.21537
	0.0694889	0.101545	0.165203
	0.155849	-0.00563239	0.615661
	0.21906	-0.00515453	0.531423
	-0.0728595	0.0861896	0.226635
	0.126335	0.00572294	0.0774804
	0.243944	0.0324199	0.199934
	0.154785	-0.105759	0.179727
	0.0425768	0.0777879	0.169184
	0.223447	-0.040278	0.149567
	0.130133	0.099808	0.162836
	0.329713	0.267927	0.142618
	0.283207	0.145313	0.149047
	0.118775	0.283598	0.355308
	0.0908839	0.239386	0.601323
	0.0160849	0.0658974	0.217186
	0.149662	0.178444	0.123849
	0.17493	0.333877	0.130525
	0.142684	0.206578	0.473037
	0.242933	0.242998	0.346697
	0.0853944	-0.0256424	0.234575
	0.0686258	0.462989	0.112708
	0.066766	0.264301	0.166705
	0.113545	0.0597794	0.438162
	0.0177322	0.317864	0.548014
	0.194294	0.0937528	0.0247017
	0.186671	0.297074	0.121098
	0.10105	0.274837	0.109279
	0.140907	0.117031	0.235593
	0.396103	0.00739734	0.00878754
	0.127619	0.253196	-0.0194949
	0.292974	-0.0108989	0.14434
	0.273147	0.287316	0.130343
	0.10591	0.0581261	0.243744
	0.0639119	0.00180498	0.17222
	0.201964	0.115233	0.300855
	0.117131	0.250999	0.417363
	0.097583	0.190346	0.000768445
	0.220863	0.013551	0.103644
	0.0166121	0.00904346	0.108809
	0.141275	0.0760968	0.171384
	0.286015	0.16006	0.266752
	0.219062	0.1013	0.279304
	0.0943685	0.0265533	0.272377
	0.0572791	0.316903	0.772435
	0.150565	-0.00263724	0.295833
	0.163869	0.186991	0.484534
	0.10019	-0.00278362	0.0582638
	0.160823	0.127172	0.216001
	0.168222	-0.00695418	0.268491
	0.0736844	0.125578	0.175639
	0.0389293	0.117239	0.433735
	0.107953	0.00685264	0.140454
	0.034373	0.3122	0.153605
	-0.0673568	0.296779	0.20131
	0.0609791	0.306955	0.502714
	0.215017	0.276175	0.198758
	0.107096	0.33072	0.341632
	0.0636845	-0.0471406	0.0116141
	0.083638	0.371293	-0.0327261
	0.175663	0.268812	0.150109
	0.0902852	0.102102	0.151543
	0.00620629	0.32734	0.398101
	-0.00838344	0.693189	0.387771
	0.0868894	0.285821	0.58434
	0.349605	0.28511	0.0166879
	0.0534275	0.312802	0.0895375
	0.0758774	0.00378076	0.158723
	0.138693	0.332361	0.145267
	0.207529	0.782066	0.356779
	0.203032	0.249313	0.272122
	-0.0670734	0.486653	0.850298
	0.268461	0.286622	0.398324
	-0.1427	0.115722	0.0471101
	0.137986	0.121216	0.161848
	0.22436	0.0111904	0.168382
	0.0239284	0.0706757	0.193406
	0.136022	0.0571306	0.0979358
	-0.0346049	0.00289613	0.257304
	-0.033185	-0.00595766	0.600097
	-0.102422	0.0364361	0.460201
	0.115368	0.234689	0.384048
	0.0807073	0.220214	0.196447
	0.195962	-0.0466374	0.107105
	0.272618	-0.100614	0.205227
	0.0279394	0.158798	0.197138
	0.25715	0.113773	0.249525
	0.259027	0.11409	0.243427
	0.119345	-0.000151582	0.299714
	0.139384	0.129161	0.498094
	0.104255	0.0403306	0.524809
	0.0972078	-0.00473165	0.665144
	-0.135248	0.0230721	0.844736
	0.32577	0.0236657	0.118952
	0.105958	-0.0101055	0.164851
	0.090904	0.328212	0.16949
	0.0884944	0.0477807	0.0864869
	0.0109049	-0.0630397	0.581862
	0.0404638	0.327767	0.19232
	0.117231	0.155265	0.123311
	0.17769	0.199285	0.131189
	0.100005	0.11092	0.145522
	0.0678331	0.57485	0.385924
	0.0705566	0.564872	0.165327
	0.281624	0.0789121	0.0549554
	0.188563	-0.00456936	-0.150526
	0.304045	0.366655	0.608836
	0.173252	-0.014402	0.661657
	0.25234	0.026266	0.230096
	-0.018079	0.0735736	0.163339
	0.140542	0.0740962	0.155473
	0.238969	0.137952	0.259836
	0.158693	0.354593	0.239967
	0.0595273	0.0453099	0.226207
	0.285771	0.392647	0.169989
	0.127171	0.167744	0.114316
	0.109885	0.0360518	0.526988
	0.23562	0.192285	0.186384
	0.162154	0.117087	0.129821
	0.0004708	0.0264026	0.102629
	0.185174	0.118438	0.163696
	0.168036	0.0668329	0.32328
	0.132308	0.627784	0.476888
	0.0502342	0.210014	0.430433
	-0.0394463	0.0628344	0.070866
	0.128518	7.76e-05	0.171284
	0.099975	0.0762189	0.194774
	0.0055975	0.311357	0.38433
	0.0673661	0.380524	0.452499
	0.118407	0.240944	0.232247
	0.112535	0.322443	0.118777
	-0.0187791	0.185338	0.062535
	0.0543403	0.354203	0.740789
	0.135331	0.113466	0.564442
	0.0318828	0.0573928	0.389593
	0.22271	0.371362	0.14346
	0.221094	0.26978	0.0626009
	0.0289025	0.635373	0.32747
	-0.12827	0.155881	0.145235
	0.159996	0.18427	0.234585
	-0.0807397	0.0590329	0.635682
	0.129913	0.347815	0.384518
	0.0760984	0.38383	0.490698
	0.0654367	-0.022292	0.201591
	0.0251032	0.0967231	0.172207
	0.161597	0.0720028	0.139313
	0.191263	0.11013	0.184554
	-0.0892514	0.238063	0.123209
	0.292678	0.317986	0.140144
	-0.0386764	0.589027	0.417393
	0.0183532	0.260106	0.34574
	0.17393	0.160472	0.484161
	0.0932758	0.271907	0.152635
	0.0949754	0.22935	0.134858
	0.200931	0.188828	0.156902
	0.0907857	0.177492	0.569557
	0.14745	-0.0421736	0.2145
	0.132254	0.129098	0.159431
	0.0382076	0.0825815	-0.00205082
	0.0351818	0.520194	0.0674744
	0.126586	0.114948	0.217502
	0.105855	0.19337	0.340334
	0.188864	0.288112	0.309477
	0.150387	0.243197	0.0449751
	0.28604	0.64236	0.218031
	0.0929011	0.258878	0.0297346
	0.0540348	0.667158	0.278797
	0.161341	0.163701	0.254174
	-0.0105268	0.673237	0.102684
	0.0193522	0.0563829	0.137041
	0.254143	0.0542286	0.0491242
	0.0913633	0.146223	0.0778232
	0.103499	0.158017	0.221911
	0.211095	0.432773	0.0644272
	0.0958151	0.0684146	0.158133
	0.137022	0.246271	0.143822
	0.280884	0.137687	0.170316
	0.0995979	0.250949	0.395179
	0.0600317	0.125823	0.246416
	0.263283	0.467521	0.10429
	0.191355	0.0140243	0.471839
	0.0198571	0.156551	-0.0745627
	0.113991	0.200444	0.10172
	0.208192	0.15708	0.286101
	0.0632111	0.141491	0.100364
	0.225891	0.313364	0.151758
	0.129598	0.0848725	0.361627
	0.180943	0.120867	0.511701
	0.0848908	0.165277	0.471888
	-0.0747528	-0.0497177	0.174715
	0.173199	0.0439947	0.14674
	0.209167	-0.0395916	0.135894
	0.0851114	0.0880126	0.103196
	0.140958	0.151572	0.310533
	0.134591	0.0143755	-0.0212035
	0.191066	0.0458074	0.1664
	0.153675	-0.01205	0.535087
	0.117238	0.141913	0.657852
	-0.0907337	0.225713	0.257419
	0.00028806	0.154464	-0.0091874
	0.0886502	0.431	0.116918
	0.11527	0.442927	0.23014
	0.0699043	0.208748	0.193018
	0.0506268	0.0527205	0.150997
	0.0803429	0.0426893	0.280851
	0.247274	0.230204	0.464139
	0.225313	0.307487	0.429462
	0.278286	0.031536	0.556528
	0.39445	0.318434	0.578465
	0.216009	0.276536	0.144909
	0.05921	0.0731363	0.172527
	0.0410294	0.248856	0.129005
	0.0772656	-0.0391829	0.0522207
	-0.032123	0.021349	0.194253
	0.154384	0.0628874	0.253704
	0.028657	0.230814	0.184503
	0.077252	0.325781	0.0360211
	0.167088	-0.0327449	0.650378
	0.106932	0.269585	0.528491
	0.0179793	0.250479	0.596262
	0.223881	0.561807	0.707665
	0.106734	0.0553557	0.166253
	0.211152	0.162605	0.267798
	0.106137	0.198625	0.293769
	0.210816	0.0131102	0.119686
	0.0139332	0.145789	0.622867
	0.130211	0.0978823	-0.0120343
	0.218247	0.0960009	0.252061
	0.0974054	0.294864	0.192093
	0.122786	0.109425	0.187613
	0.16214	0.11328	0.192586
	-0.118317	-0.049032	0.422486
	0.080173	0.0989733	0.339704
	0.0284046	0.0584796	0.673899
	0.140215	0.12518	0.195715
	-0.00964403	0.0545205	0.136791
	-0.00307291	0.329899	0.112109
	0.105844	0.30403	0.231623
	0.227926	0.220666	0.29801
	0.150974	0.2678	0.0349411
	-0.0814032	0.452272	0.114744
	0.155559	0.302066	0.112377
	0.177477	0.618736	0.481016
	0.154008	0.295446	0.356906
	0.0516627	0.248263	0.802778
	0.452331	0.176494	0.80033
	0.289652	0.284079	0.113383
	0.252633	0.0989755	0.207586
	0.296566	0.166207	0.235228
	0.124792	-0.011043	0.29473
	0.00345675	0.0980887	0.368871
	0.27788	0.0858299	0.306904
	0.120645	0.242046	0.182396
	0.0452454	0.116685	0.164018
	-0.0318675	0.027752	0.101507
	0.678163	0.108509	0.479275
	0.106096	0.18086	0.683612
	0.149367	0.0776686	0.146297
	-0.057869	0.0748736	0.178261
	0.0987381	0.0512816	0.174477
	0.0222717	0.316271	0.6149
	0.183432	0.00206529	0.608206
	0.139189	0.0194287	0.5455
	0.102992	0.150081	0.529247
	0.0391129	0.0894597	0.199711
	0.133996	0.0779764	0.18117
	0.106526	0.278808	0.384004
	0.371573	0.401964	0.431342
	-0.0460518	0.489735	0.538571
	0.0204214	0.228014	0.347439
	0.449859	0.0814111	0.716597
	0.20645	0.21468	0.0634894
	0.106042	0.755771	0.107
	0.26934	0.393269	0.125675
	-0.0527014	0.0899652	0.145485
	0.23529	0.0415924	0.364575
	-0.0319484	0.281123	0.484984
	0.0882155	0.448786	0.663952
	0.182017	0.07728	0.406379
	0.0908144	-0.0157912	0.409652
	0.0382453	0.0417103	0.0813474
	0.128962	0.064179	0.157105
	0.146164	0.0476019	0.198195
	0.133336	-0.0299837	0.0830919
	0.110251	0.076347	0.0686752
	0.247395	0.250385	0.231948
	0.328753	0.0342065	1.23489
	0.320251	0.135757	0.539374
	0.118396	0.230281	0.449222
	-0.0112721	0.237567	0.546871
	-0.0413942	0.0227584	0.0540987
	0.125211	0.0333027	0.242796
	0.224295	0.180466	0.477447
	0.126843	0.361058	0.514177
	0.295738	0.282048	0.505013
	0.0486209	-0.00551555	0.180419
	0.098372	0.0518247	0.136946
	0.147643	0.130347	0.274643
	0.0182422	0.040246	0.428601
	0.236078	-0.0237172	0.604578
	0.184785	0.080551	0.473156
	0.0808463	0.146342	0.108984
	0.301116	0.262609	0.155059
	0.126838	0.481144	0.0169732
	0.172369	0.0941683	0.15479
	0.207809	0.2829	0.141513
	0.222864	0.291345	0.19891
	0.177254	0.0684682	0.24457
	0.101298	0.249545	0.47308
	0.00716734	0.247907	0.0666246
	0.160658	0.147509	0.167357
	0.108488	0.508915	0.10604
	0.00277268	0.474113	0.0661823
	0.1925	0.210118	0.179597
	0.146254	-0.0423298	0.132668
	0.184099	0.369919	0.128783
	0.253869	0.170238	0.232066
	0.0909012	-0.122001	0.34402
	0.0729881	0.0680306	0.678295
	0.0812948	0.163814	0.140978
	0.163602	0.488871	0.200573
	0.122735	0.195837	0.0195845
	0.0719662	0.132322	-0.0574479
	0.0740812	0.0956991	-0.0576742
	0.10447	0.151613	0.128665
	-0.11118	0.184966	0.0665485
	0.13204	0.287743	0.178761
	0.328728	0.0938411	0.213756
	0.136561	0.0292079	0.569599
	0.0199305	0.855675	-0.0654706
	0.164576	0.141826	0.157715
	0.0541098	0.0470232	0.233438
	-0.0277776	0.185739	0.185161
	0.0819362	0.194987	0.172898
	0.0990642	0.101193	0.21058
	0.119124	0.129622	0.45748
	0.0319911	0.28295	0.413897
	0.0273152	0.364392	0.260823
	0.0473869	0.131684	0.428064
	0.165206	-0.0412977	0.129619
	0.0870014	0.142444	0.195469
	-0.0747985	0.22089	0.0427817
	0.00361412	0.367274	0.143451
	0.101532	-0.0540505	0.190623
	0.023393	0.153397	0.159685
	0.281731	0.116048	0.482299
	0.18411	0.301871	0.807125
	0.307368	0.0957852	0.0522849
	0.0719874	0.110292	0.118048
	0.111687	0.208448	0.142749
	0.114639	0.157439	0.0878287
	0.152539	-0.0311279	0.248443
	0.265533	0.187874	0.278171
	0.273784	0.0145929	0.34949
	0.114832	0.102592	0.375664
	0.154469	0.209335	-0.022112
	0.0967486	0.167127	-0.0481936
	0.158575	0.0624169	0.25497
	0.0335235	0.185857	0.125401
	0.0546493	0.110963	0.235418
	0.171454	0.631458	0.25471
	0.137807	0.222533	0.333328
	0.0751129	0.0808864	0.348012
	0.194199	0.0965492	0.530536
	0.146269	0.0167338	0.402907
	0.166585	0.171594	0.128382
	0.24059	0.109789	0.161419
	0.0760212	0.25224	0.118314
	0.0460952	0.0053238	0.146865
	0.0993001	0.0124061	0.365493
	0.118765	0.0712312	0.376435
	0.0394815	-0.00465277	-0.0188564
	0.0608421	0.246386	0.0865658
	0.188096	0.10963	0.250506
	0.139215	0.0547177	0.0288203
	0.157543	0.106323	0.355606
	0.16937	0.190907	0.644291
	0.239476	0.556063	0.565487
	0.0383486	0.074302	0.177667
	0.155602	0.300308	0.201567
	0.0693003	-0.00374949	0.163541
	0.152413	0.108469	0.425499
	0.0835127	0.317621	0.52245
	0.0631926	0.08489	0.626578
	0.218201	0.0314927	0.162045
	0.0421193	0.0829731	0.12649
	0.18212	0.167386	0.188048
	0.175779	0.00151546	0.436174
	0.224039	0.124618	0.38527
	0.208523	0.243242	0.595795
	0.0712469	0.175882	0.181508
	0.212687	0.176626	0.215621
	0.132554	0.147678	0.218647
	0.0798392	0.204291	0.627621
	0.122357	0.240089	0.465774
	0.312424	0.269373	0.0852152
	0.126431		0.214583
	0.0558179		0.156527
	0.252358		0.397968
	0.353185		0.339578
	0.177561		0.160901
	0.0986758		0.209862
	0.0742955		0.184867
	0.118441		0.602039
	-0.0721422		0.461693
	0.183228		0.212161
	0.00216459		0.138605
	0.247071		0.723644
	-0.013618		0.691426
	0.160897		0.760759
	0.195923		0.461263
	0.0166282		0.15727
	0.133999		0.170783
	0.0800524		-0.0182693
	0.314725		0.0842621
	0.0787462		0.165424
	-0.119143		0.0867589
	0.0391868		0.668826
	0.415434		0.713188
	0.0835109		0.437837
	0.223161		0.12607
	0.12753		0.144624
	0.11462		0.0169464
	0.0279558		0.41609
	0.0157781		0.328066
	0.0500017		0.395046
	0.0790754		0.213286
	0.108128		0.153947
	0.443482		0.112124
	0.28022		0.238735
	0.137901		0.679733
	0.0854301		0.462019
	0.0615358		0.157875
	0.171924		0.306065
	0.0478597		0.385704
	0.0305781		0.162035
	0.220484		0.304064
	0.232522		0.313891
	0.412512		-0.011277
	0.164651		0.192494
	0.0691016		0.262656
	0.089697		0.236332
	0.0458404		0.230108
	0.136627		0.110675
	0.149609		0.126462
	0.157808		0.112017
	0.222417		0.244253
	0.260942		0.510976
	0.116989		0.195752
	0.157687		0.252421
	0.192676		0.132802
	-0.00916237		0.194113
	0.125736		0.141032
	0.0297628		0.203395
	0.0726146		0.160862
	0.23958		0.177765
	0.293409		0.350444
	0.159916		0.262607
	0.217023		0.447114
	0.113415		0.426168
	0.201934		0.519399
	0.0574339		-0.00866654
	0.242038		-0.0528414
	0.160365		0.149189
	0.195793		0.0900877
	0.153793		0.22605
	-0.0407668		0.458145
	0.0428389		0.566959
	0.202824		0.552373
	0.0649017		0.732873
	0.0684301		0.0842315
	-0.122275		0.102621
	0.18486		0.155917
	0.207495		0.131359
	0.166014		0.154308
	0.221462		0.223223
	0.16728		0.323205
	0.219676		0.443983
	0.129928		0.500522
	0.309639		0.141648
	0.367924		0.206663
	0.23669		0.128261
	-0.0381405		0.135359
	0.290009		0.246006
	0.0705537		0.799812
	0.485548		0.391135
	0.148964		0.451485
	0.209068		0.401389
	0.167168		0.0521365
	0.0702459		0.179786
	0.0865125		0.170577
	-0.0611934		0.160101
	0.176287		0.159703
	0.0902361		0.351422
	0.199751		0.475576
	0.250052		0.480697
	0.0768177		0.0250286
	0.226039		0.20114
	0.34578		0.250645
	0.230778		0.101108
	0.089836		0.140974
	0.0996147		-0.0436248
	-0.124536		0.47975
	0.246394		0.39406
	0.0272543		0.349149
	0.790559		0.132115
	0.263383		0.160039
	0.0588001		0.139805
	0.128812		0.611228
	0.148213		0.552199
	-0.00813323		0.0584403
	0.131124		0.126033
	0.489523		0.166851
	-0.0240271		0.46856
	0.260876		0.460436
	0.164058		0.32223
	0.0388409		0.0788234
	0.0768663		0.105615
	0.115257		0.317351
	0.0453406		0.106737
	0.153642		0.51139
	0.00560829		0.662112
	0.0689773		0.162578
	0.0498293		0.102636
	0.117794		0.0907568
	0.0827778		0.433321
	0.0354033		0.193421
	0.246347		0.184971
	0.128489		0.0871926
	-0.0731715		0.364445
	0.0946518		0.588783
	0.131912		0.143086
	0.119383		0.107304
	0.266887		0.158559
	0.190974		0.89577
	0.0826851		0.554452
	0.128472		0.6044
	0.272898		0.567343
	0.229492		0.197724
	0.0421948		0.140961
	0.0368164		0.138048
	0.0590646		0.396469
	0.0509526		0.377633
	-0.170582		0.611347
	0.126649		0.627004
	-0.0609901		0.83046
	0.111102		0.206774
	-0.0175844		0.112529
	0.24521		0.47342
	0.308343		0.0998539
	0.34108		0.166938
	0.102387		0.126109
	0.044771		0.095244
	0.00606546		0.0955234
	0.224804		0.519282
	0.163634		0.46903
	0.119323		0.728271
	0.304366		0.620186
	0.427479		0.176035
	0.0535037		0.215127
	0.166209		0.144106
	0.303173		0.505306
	0.0896028		0.456236
	0.142055		0.822925
	0.0589997		0.103881
	0.14984		0.2193
	0.32848		0.139237
	0.232303		0.498151
	0.270915		0.550865
	0.11373		0.094208
	0.0890535		0.329798
	0.115092		0.120073
	0.197843		0.163985
	0.18614		0.442934
	0.157337		0.00311502
	0.10416		0.199773
	0.174111		0.183933
	0.0422403		-0.000255422
	0.245557		0.125576
	0.112223		0.11175
	0.0814899		0.107469
	0.119111		0.222649
	0.100679		-0.0240542
	0.457361		0.00488302
	0.0517151		0.239252
	0.130903		0.171815
	0.101793		0.136544
	0.116084		0.236112
	0.229556		0.373556
	0.259785		0.075464
	0.241321		0.182199
	-0.0343018		0.161859
	0.183383		0.264609
	0.138932		0.23348
	0.0579039		0.118051
	0.0772342		0.371917
	0.129361		-0.0117755
	-0.0363637		0.0879578
	0.24239		0.135364
	0.168943		0.144964
	0.140069		0.26569
	0.0905073		0.181963
	0.11602		0.540085
	-0.00135128		0.345989
	0.243626		0.566778
	0.201403		-0.0319943
	0.0681058		0.186961
	0.259173		0.200975
	0.26856		0.167645
	0.442379		0.219031
	0.165851		0.299334
	0.170964		0.205737
	-0.127531		0.258973
	0.154702		0.600509
	0.409288		0.343041
	0.0406953		-0.029118
	0.335926		0.0724948
	0.169392		0.136424
	0.272272		0.166258
	0.144338		0.300383
	0.207389		0.445597
	0.0967053		0.499154
	0.214657		0.413235
	0.391406		0.218551
	0.300997		0.20769
	0.101152		0.510053
	0.113159		0.396482
	0.225449		0.373492
	0.0651944		0.555223
	0.0838007		0.623999
	0.0647565		0.60218
	0.186444		0.49731
	0.287924		0.154887
	0.503574		0.240257
	0.0981748		0.0797886
	0.134188		0.331122
	-0.0352472		0.222852
	0.140811		0.576116
	0.00896732		0.71229
	0.0818939		0.662085
	0.121444		0.111297
	0.152257		0.138918
	0.0649122		0.247793
	0.0299809		0.237883
	0.186171		0.149059
	0.0916893		0.102548
	0.133633		0.114836
	-0.00482456		1.23076
	0.294217		0.643518
	0.0304915		0.140881
	0.195462		0.12028
	0.109206		0.173759
	0.0912879		0.301858
	0.0815331		0.492238
	0.376304		0.208779
	0.269222		0.144777
	0.0541511		0.102902
	-0.0390372		0.132554
	0.0300579		0.68358
	0.0810641		-0.111294
	0.16251		0.397961
	0.0959617		0.13124
	0.24581		0.387444
	-0.0226771		-0.152558
	0.252361		0.17628
	0.153098		0.111945
	0.260984		0.0954277
	0.175587		0.0694161
	0.216557		0.5054
	0.0583083		0.359137
	-0.027608		0.440273
	0.206759		0.124858
	-0.044917		0.259607
	0.103332		0.150673
	-0.038229		0.276497
	-0.0529959		0.742643
	0.107723		0.418585
	0.187661		0.231679
	0.0710923		0.134854
	0.215585		0.287706
	0.217362		0.2201
	0.121254		0.564408
	0.0877943		0.466564
	0.171678		-0.0506127
	0.0942654		0.221457
	0.245979		0.219746
	0.227907		0.234755
	0.199705		0.473779
	0.267724		0.506175
	0.043619		0.170192
	0.0118471		0.175115
	0.097213		0.166594
	0.193328		0.258354
	0.153952		0.118974
	0.0470799		0.21719
	0.139497		0.161504
	0.175155		0.156034
	0.183304		0.373793
	0.202994		0.49
	0.185078		0.154611
	0.048654		0.183239
	0.223284		0.52887
	0.265481		0.634609
	0.200018		0.187285
	0.170159		0.134772
	0.234639		0.185253
	0.141706		0.571397
	0.216301		0.551884
	0.137567		0.563405
	0.0909699		0.21151
	0.108261		0.116102
	0.187615		0.161665
	0.30207		0.0263194
	0.0275321		0.24929
	0.161046		0.172224
	0.182012		0.175876
	0.0659382		0.246754
	0.241146		0.28797
	0.347173		-0.00874077
	0.126003		0.122244
	0.243713		0.102849
	0.219924		0.265862
	0.193873		0.134399
	0.159745		-0.0483702
	0.0877148		0.0396725
	-0.0402044		0.145531
	0.171967		0.126103
	0.15631		0.184605
	0.300074		0.133871
	0.0938945		0.354484
	0.206151		0.135799
	0.0629496		-0.0160665
	0.169347		-0.0113323
	0.116628		-0.00573762
	0.269108		0.128722
	0.237118		0.247141
	0.307695		0.20488
	0.19911		0.282283
	0.308685		0.0412512
	0.0395096		0.113785
	0.379486		0.165003
	0.289364		0.192901
	0.0920073		0.110096
	0.148217		0.275763
	-0.0393948		0.238302
	0.274455		0.270983
	0.0669175		0.193356
	-0.0331053		0.134726
	0.228645		0.164508
	0.167528		0.263663
	0.118794		0.408613
	0.12021		0.355986
	0.0299375		0.49654
	0.188475		0.0348099
	0.146595		0.142476
	0.187003		0.246206
	0.0699727		0.100523
	0.0693716		0.150509
	0.101207		-0.0991505
	0.101665		0.500752
	0.0843252		0.433031
	0.161859		0.288979
	0.074361		-0.108167
	0.293841		0.485437
	0.101645		0.580194
	0.130146		0.527108
	0.194398		-0.0299281
	0.294088		0.135824
	0.199333		0.215063
	0.0836911		0.0870402
	0.0473626		0.222357
	0.250883		0.271238
	0.103654		0.211332
	0.08823		0.425339
	0.237613		0.787622
	0.215178		0.537586
	0.0643824		0.215593
	0.128015		0.229499
	0.104762		0.124099
	0.0989981		0.186625
	0.110809		0.168314
	0.206609		0.649245
	0.00823243		0.777853
	0.0730095		0.38027
	0.16918		0.40006
	0.0989424		0.229337
	0.214543		0.128602
	0.134213		0.235288
	-0.0110976		0.221524
	0.0374677		0.333071
	-0.00225432		0.403091
	0.180825		0.171871
	0.101926		0.159478
	0.0520293		0.530908
	0.161265		0.833379
	0.0599442		0.588111
	0.14714		0.412839
	0.145292		0.443184
	0.317025		0.407183
	0.161316		0.0889009
	0.134484		0.158804
	0.0854464		0.0946983
	0.147819		0.422425
	0.265168		0.55819
	0.106776		0.0963215
	0.182668		0.124884
	0.016021		0.162741
	0.375251		0.275588
	0.191267		0.573203
	0.0982918		0.340486
	0.0192251		0.60441
	0.0845369		0.181828
	0.0780331		0.114229
	0.220891		0.0837726
	0.177615		0.526477
	0.189444		0.198635
	0.107858		0.152965
	0.270573		0.120648
	0.178035		0.489565
	0.0643536		0.418441
	0.0794375		0.339644
	0.065761		0.147044
	0.109799		0.213426
	0.192736		0.25382
	0.0621088		0.526309
	0.11754		0.44267
	0.46429		0.849251
	0.140786		0.128188
	-0.107722		0.120146
	0.10654		0.768567
	0.0557009		0.832469
	0.061413		0.165119
	0.0534099		0.139388
	0.072065		0.308248
	0.0328965		0.126402
	0.117393		0.10882
	0.117552		0.221067
	0.0575709		0.557559
	0.0947421		0.582755
	0.135453		0.576125
	-0.0488014		0.131232
	0.192914		0.130827
	0.512573		0.17164
	0.205737		0.30325
	0.107075		0.666037
	0.0657631		0.490932
	0.247976		0.396402
	0.245157		0.175289
	0.062852		0.221584
	0.0678339		0.420511
	0.0658881		0.232328
	0.191908		0.158379
	0.131762		0.100537
	0.107315		0.693502
	0.123019		0.478164
	0.172301		0.367746
	0.112357		0.21564
	0.23574		0.0438745
	0.145921		0.137796
	0.14091		0.595784
	0.249885		0.610652
	0.142822		0.196842
	0.194443		0.15363
	0.0285698		0.05053
	-0.0918654		0.445544
	-0.150543		-0.0198707
	0.217018		0.0865183
	0.0889649		0.206683
	0.255724		0.122864
	0.0652093		0.149613
	0.0855327		0.182817
	0.152071		0.162428
	0.101315		0.132871
	0.212586		0.439736
	0.220811		0.0496193
	0.125685		0.126685
	0.350301		0.228195
	0.101964		0.351208
	0.178455		0.332042
	0.0105625		0.0829289
	-0.00942478		0.17007
	0.0489617		0.132327
	0.382631		0.0254171
	0.0217548		0.325796
	0.124095		0.351336
	0.153807		-0.0300386
	-0.00593772		0.161535
	0.137057		0.197569
	0.0124267		0.257606
	0.257356		0.276221
	0.11471		0.403421
	0.366162		0.446223
	0.19435		0.280869
	0.13902		0.0366497
	0.142559		0.046718
	0.177863		0.193535
	0.102073		0.0464457
			0.179556
			0.233671
			0.169607
			0.423598
			0.478289
			0.610995
			0.190651
			0.152072
			0.407098
			0.607996
			0.508799
			0.50641
			0.290749
			0.280658
			-0.0173837
			0.271898
			0.173899
			0.177933
			0.0828111
			0.167863
			0.280111
			0.462558
			0.47774
			0.0901809
			0.106231
			0.0948466
			0.274378
			0.206656
			0.0631171
			0.300434
			0.4982
			0.571478
			0.131364
			0.138
			0.113763
			0.479177
			0.261223
			0.624013
			0.168618
			0.233389
			0.1098
			0.522768
			0.941551
			0.162818
			0.209969
			0.184489
			0.663555
			0.306595
			0.107268
			0.0891947
			0.279894
			0.632613
			0.397339
			0.523148
			0.581612
			0.0430395
			0.12308
			0.097517
			0.691454
			0.382717
			0.12986
			0.277591
			0.127792
			0.616988
			0.327313
			0.161844
			0.0782509
			0.616365
			0.283827
			0.122206
			0.149695
			0.1525
			0.441927
			0.424014
			0.124388
			0.268249
			0.215657
			0.56911
			0.59858
			0.487063
			0.415703
			0.166116
			0.219888
			0.215249
			0.313654
			-0.0530669
			0.00600404
			0.0560325
			0.121094
			-0.175786
			0.410697
			0.421854
			0.154895
			0.182183
			0.202729
			0.601008
			0.539974
			0.170223
			0.220022
			0.0808111
			0.406284
			0.314439
			0.493265
			0.741284
			0.191809
			0.0657902
			0.356864
			-0.0236126
			0.0902804
			0.0863221
			0.149119
			0.226456
			0.086935
			-0.0100904
			0.121852
			0.212417
			0.188065
			0.221158
			0.299741
			0.171602
			0.410016
			0.35526
			-0.0203277
			0.0509281
			0.237663
			0.203199
			0.117146
			0.223508
			0.254649
			-0.0773318
			-0.0541304
			0.219642
			0.189438
			0.133154
			0.236487
			0.248605
			0.155063
			0.401265
			0.348018
			-0.0759779
			-0.0117787
			0.165328
			0.132599
			0.126818
			0.259933
			0.229162
			0.544242
			0.200249
			0.423172
			0.619354
			0.102052
			0.159573
			0.167022
			0.122379
			0.39379
			0.690442
			0.484168
			0.605475
			0.173991
			0.155324
			0.128745
			0.308168
			0.466215
			0.510217
			0.670107
			0.650469
			0.223944
			0.202791
			0.140745
			0.200355
			0.370361
			0.317859
			0.325059
			0.18209
			0.19679
			0.122972
			0.527232
			0.337234
			0.533165
			0.175121
			0.131366
			0.130736
			0.679231
			0.345757
			0.232949
			0.163483
			0.173385
			0.120268
			0.507717
			0.39532
			0.186325
			0.262157
			0.302551
			0.461681
			0.446593
			0.120311
			0.183101
			0.0890788
			0.346657
			0.664341
			0.406159
			0.539335
			0.101294
			0.152701
			0.111473
			0.576281
			0.562156
			0.180004
			0.149574
			0.158723
			0.476245
			0.5702
			0.126725
			0.0872533
			0.269958
			0.75414
			0.137
			0.0959687
			0.545314
			0.19393
			0.28873
			0.0699361
			0.593055
			0.752528
			0.135675
			0.147741
			0.0984357
			0.479473
			0.489994
			0.167424
			0.186577
			0.150807
			0.182756
			-0.0461545
			0.452906
			0.447405
			0.101853
			0.164622
			0.191155
			0.208235
			0.0173106
			0.18758
			0.126633
			0.109142
			0.518401
			0.252984
			-0.0539411
			0.151607
			0.170569
			0.165001
			0.100754
			0.19281
			-0.0506644
			0.0185747
			0.174334
			0.157656
			0.164706
			0.326673
			-0.0501417
			0.209763
			0.157481
			0.0398979
			0.118784
			0.162913
			0.187074
			0.291953
			0.42696
			0.547506
			0.611226
			0.067573
			0.0739767
			0.123448
			0.178457
			0.311601
			0.312963
			0.371064
			0.293272
			0.332706
			0.0181446
			0.171635
			0.0895043
			0.12969
			0.132749
			0.652763
			0.51557
			0.462228
			0.108415
			0.204056
			0.117681
			0.219862
			0.363078
			0.537041
			0.176956
			0.159807
			0.204878
			0.414637
			0.353353
			0.451391
			0.556077
			0.474907
			0.17938
			0.211275
			0.138254
			0.397523
			0.327946
			0.553922
			0.226254
			0.138257
			0.156176
			0.201988
			-0.0606219
			0.482274
			0.376593
			0.175989
			0.202289
			0.174292
			0.263687
			0.384661
			0.481187
			0.273229
			0.149976
			0.25528
			0.148808
			0.353813
			0.681347
			0.192752
			0.170988
			0.0954687
			0.265374
			0.248508
			0.118641
			0.0968599
			0.640617
			0.721399
			0.176705
			0.183674
			0.132959
			0.517533
			0.158189
			0.121044
			0.462115
			0.472107
			0.181654
			0.167354
			0.199798
			0.156444
			0.173602
			0.105163
			0.149081
			0.362686
			0.556562
			0.136838
			0.108268
			0.210613
			0.128483
			0.672377
			0.33721
			0.269205
			0.0430521
			0.214477
			0.409029
			0.795651
			0.16103
			0.179524
			0.0964109
			0.0654704
			0.214777
			0.473904
			-0.0553018
			0.0457997
			0.172729
			0.116852
			0.274127
			0.620491
			0.0326188
			0.10992
			0.0877528
			0.196908
			0.68671
			0.310229
			0.103411
			0.0736199
			0.147217
			0.596502
			0.220589
			0.0236352
			0.168214
			0.141385
			0.215987
			0.255323
			0.216426
			0.381192
			0.338574
			-0.0430883
			0.14975
			0.136507
			0.123218
			0.5513
			0.587719
			0.00343613
			-0.0313115
			0.17849
			0.205027
			0.201956
			0.49922
			0.380737
			0.0897175
			0.184148
			0.220237
			0.519461
			0.0933587
			0.529773
			0.732161
			0.551368
			-0.0325038
			0.198208
			0.0892462
			0.198458
			0.251381
			0.414976
			0.448601
			0.712425
			0.235067
			0.220833
			0.243447
			0.486735
			0.45664
			0.18012
			0.167651
			0.108681
			0.399623
			0.580596
			0.414096
			0.120924
			0.129172
			0.54755
			0.486742
			0.292196
			0.235812
			0.213469
			0.450365
			0.296104
			0.176849
			0.255067
			0.101103
			0.31372
			0.528085
			0.575411
			0.19945
			0.0610379
			0.261184
			0.463819
			0.3928
			0.0059628
			0.200101
			0.104269
			0.23502
			0.533402
			0.436796
			0.258047
			0.123284
			0.23342
			0.195368
			0.644581
			0.211655
			0.157695
			-0.0154273
			0.166228
			0.0911733
			0.210552
			0.288422
			0.521814
			-0.00549084
			0.0360146
			0.209411
			0.17653
			0.542439
			0.479438
			0.566574
			-0.0206452
			0.144095
			0.159775
			0.265062
			0.228681
			0.254128
			0.0174896
			0.0651061
			0.154339
			0.251488
			0.418591
			-0.0428609
			0.0535312
			0.189187
			0.28465
			0.419158
			0.143569
			0.20626
			0.157087
			0.178661
			0.130327
			0.155969
			0.148842
			0.373406
			0.862675
			-0.125011
			0.184353
			0.23194
			0.205451
			0.221561
			0.156941
			0.588447
			0.234395
			0.134967
			0.332629
			0.187006
			0.141788
			0.209245
			0.294629
			0.25629
			-0.0154203
			0.167536
			0.239459
			0.175321
			0.251126
			0.386762
			0.333552
			0.344264
			-0.0218505
			0.14008
			0.186895
			0.521719
			0.264736
			0.00457577
			0.189753
			0.169387
			0.160284
			0.155772
			0.186662
			0.470837
			0.530673
			0.214818
			0.736231
			0.650803
			0.117554
			0.167273
			0.194545
			0.665546
			0.10766
			0.549493
			0.585417
			0.604253
			0.476567
			0.117531
			0.122833
			0.156496
			0.588337
			0.0426832
			0.537345
			0.497666
			0.241771
			0.162764
			0.149172
			0.494678
			0.35397
			0.460447
			0.163073
			0.0941076
			0.55472
			0.527699
			0.124348
			0.153071
			0.265492
			0.430035
			0.532978
			0.382357
			0.425593
			0.210817
			0.205946
			0.166729
			0.720664
			0.594388
			0.0967104
			0.0944392
			0.089814
			0.475152
			0.310922
			0.371426
			0.0876513
			0.169916
			0.201531
			0.59311
			0.460943
			0.611396
			0.196524
			0.112113
			0.28573
			0.109891
			0.594667
			0.428075
			0.122468
			0.0635912
			0.151624
			0.718062
			0.363873
			0.222717
			0.179757
			0.107794
			0.252936
			0.212991
			0.0252495
			0.137689
			0.0618518
			0.108722
			0.594966
			0.345843
			0.517403
			0.130046
			0.110588
			0.171587
			0.578502
			0.346111
			0.325608
			0.161696
			0.25168
			0.195083
			0.373725
			0.490255
			0.244774
			0.165301
			0.152818
			0.231714
			0.269762
			0.292699
			0.0102105
			0.135208
			0.192456
			0.145343
			0.321287
			0.382544
			-0.00610895
			0.21962
			0.0725573
			0.189186
			0.198507
			-0.0885218
			0.147117
			0.22563
			0.258515
			0.517329
			0.383669
			0.127913
			0.201964
			0.15965
			0.214372
			0.308669
			0.327307
			0.43547
			0.392509
			0.185326
			0.184527
			0.162443
			0.16546
			0.364291
			0.334386
			0.245008
			0.0128574
			0.151747
			0.15293
			0.319504
			0.6729
			0.623332
			0.302973
			0.342159
			0.728109
			0.450969
			0.34948
			0.181335
			0.105693
			0.0884061
			0.374681
			0.335656
			0.660213
			0.504866
			0.0777477
			0.197769
			0.0851879
			0.295347
			0.569233
			0.693653
			0.139175
			0.100981
			0.574371
			0.52845
			0.5915
			0.635004
			0.163657
			0.174184
			0.159868
			0.507242
			0.281311
			0.420413
			0.273408
			0.0942471
			0.258086
			0.511375
			0.595098
			0.362406
			0.0790081
			0.485649
			0.17438
			0.303779
			0.124963
			0.402823
			0.661829
			0.064294
			0.24735
			0.526264
			0.130109
			0.201164
			0.515586
			0.459374
			0.477253
			0.182895
			0.155942
			0.109091
			0.165213
			0.43815
			0.205759
			0.535642
			0.100973
			0.238826
			0.235748
			0.393664
			0.113149
			0.214419
			0.124673
			0.197786
			0.569388
			0.184728
			0.157839
			0.206111
			0.50683
			0.66169
			0.410669
			0.176414
			0.0920723
			0.116227
			0.662808
			0.492706
			0.0805789
			0.298037
			0.4857
			0.126248
			0.210578
			0.23223
			0.288779
			0.10087
			0.154867
			0.265777
			0.111946
			0.177487
			0.172214
			0.220913
			0.156415
			0.0251044
			0.21038
			0.49467
			-0.0518827
			0.138351
			0.210192
			0.155174
			0.219849
			-0.120148
			0.219536
			0.467994
			0.0783274
			0.0616013
			0.166638
			0.223394
			0.306319
			-0.0648115
			0.170684
			0.126977
			0.0661852
			0.222349
			0.408711
			-0.134331
			0.147611
			0.124717
			0.132514
			0.737755
			0.499448
			0.515973
			0.150062
			0.0805261
			0.024535
			0.192407
			0.652264
			0.452928
			0.561515
			0.213942
			0.198204
			0.135229
			0.326453
			0.595863
			0.438149
			0.693207
			0.529756
			0.502908
			0.137015
			0.160052
			0.14166
			0.375895
			0.309218
			0.236096
			0.802757
			0.198752
			-0.00965843
			0.115645
			0.194029
			0.140725
			0.588521
			0.164388
			0.0716133
			0.240877
			0.142164
			0.0888729
			0.441605
			0.37321
			0.160016
			0.0721423
			0.525837
			0.377186
			0.217517
			0.160067
			0.184762
			0.487412
			0.276072
			0.185736
			0.127354
			0.190317
			0.509281
			0.437127
			0.345183
			0.526889
			0.165228
			0.0835759
			0.214363
			0.404499
			0.322002
			0.130914
			0.0994688
			0.0794742
			0.481733
			0.144158
			0.113714
			0.178758
			0.128154
			0.0467778
			0.186389
			0.180387
			0.172413
			0.101265
			0.927694
			0.47027
			-0.140719
			0.219323
			0.153698
			0.0531699
			0.311796
			0.356183
			0.493141
			0.188552
			0.179709
			0.184101
			0.434121
			0.337865
			0.152665
			0.152057
			-0.118314
			0.0870389
			0.179237
			0.131526
			0.203176
			0.479745
			-0.069022
			0.20636
			0.170709
			0.198499
			-0.0943882
			0.205443
			0.0907617
			0.11225
			0.361598
			0.536373
			0.157508
			0.150526
			0.116166
			0.257759
			0.447541
			0.187663
			0.149335
			0.157756
			0.17098
			0.356112
			0.770363
			0.250809
			0.214474
			0.0901395
			0.280496
			0.471213
			0.421045
			0.11666
			0.0927253
			0.247471
			0.0667268
			0.275677
			0.336738
			0.322694
			0.282614
			0.17996
			0.125015
			0.32881
			0.279752
			0.235888
			0.352194
[truncated: 110 more rows]

## Sheet: 10i
Patient	Pretreatment	On-treatment
1	0.86	2.72
2	2.54	6.69
3	3.87	5.33
4	0.85	4.15
5	1.99	28.17
6	8.52	2.62
7	8.63	4.63
8	4.38	7.46
9	1.2	4.23
10	10.18	5.49
11	4.02	18.68

## Sheet: 10j
Comparison	gene	p_val	avg_logFC	pct.1	pct.2	p_val_adj
RD vs TN	ATF3	4.74745e-44	0.585454	0.764	0.897	1.25736e-39
RD vs PD	ATF3	1.97186e-61	0.588545	0.897	0.842	5.22248e-57
